# Supplementary material for: Phosphoproteomics data classify hematological cancer cell lines according to tumor type and sensitivity to kinase inhibitors
Source: Genome Biol. 2013 Apr 29;14(4):R37. doi: 10.1186/gb-2013-14-4-r37 (PMC4054101; doi:10.1186/gb-2013-14-4-r37)
Supplement: Additional file 3 — Dataset 1 - Identities and quantitative values of all phosphopeptides identified in AML, lymphoma, and multiple myeloma cell lines. [file gb-2013-14-4-r37-S3.XLSX]

## Sheet: Key
Column	heading	meaning
1	acc_no	Uniprot / SwissProt Accession number
2	protein	name of the protein / organism / gene name / protein existance / sequence version
3	Peptide	sequence of the identified peptide
4	pep_mod	posttranslational modifications identified by Mascot searches
5	m_z	mass to charge ratio of the identified peptide
6	mean_tR	retention time at which MS/MS of the named peptide with best score took place
7	z_pept	charge of the identified peptide
8	mod_pos	putative position of the modification(s) within the peptide
9	max_ppm	among all the identifications of the named peptide, the one with best ppm
10	min_ppm	among all the identifications of the named peptide, the one with worse ppm
11	mean_ppm	average ppm of the named peptide across all runs
12	max_expectancy	expectancy of the best identification for the named peptide
13	mean_expt	mean expectancy of all the identifications for the named peptide
14	max_scr	Mascot score of the best identification for the named peptide
15	mean_scr	mean Mascot score of all the identifications for the named peptide
16	n_peptides	number of times the named peptide was identified with expectancy < 0.05
17	pep_start	position of last amino acid of peptide within the protein sequence
18	pep_end	position of first amino acid of peptide within the protein sequence
19	max_delta_score	difference between the Mascot score of first and second best assignments
20	putative phosphorylation sites	potential phosphorylation site given by Mascot
21	phosphopeptide	gene name of the protein followed by start and end of sequence
22	sequence	Sequence of the identified peptide indicating the phosphorylation site
23	id	internal identifier
24	phosphopeptide	potential phosphorylation sites
25-78	cell line name	normalized peak heights of the named phosphopeptide across Hematological cell lines

## Sheet: qualitative data
acc_no	protein	Peptide	pep_mod	m_z	mean_tR	z_pept	mod_pos	max_ppm	min_ppm	mean_ppm	max_expectancy	mean_expt	max_scr	mean_scr	n_peptides	pep_start	pep_end	max_delta_score	putative phosphorylation sites	phosphopeptide	sequence	id	phosphopeptide	P31/Fuj E1R1 01	P31/Fuj E1R2 10	P31/Fuj-1 E1R3 19	P31/Fuj E2R1 28	P31/Fuj E2R2 37	P31/Fuj E2R3 46	CTS E1R1 02	CTS E1R2 11	CTS E1R3 20	CTS E2R1 29	CTS E2R2 38	CTS E2R3 47	MV4 E1R1 03	MV4 E1R2 12	MV4 E1R3 21	MV4 E2R1 30	MV4 E2R2 39	MV4 E2R3 48	RL E1R1 04	RL E1R2 13	RL E1R3 22	RL E2R1 31	RL E2R2 40	RL E2R3 49	SU-DHL6 E1R1 05	SU-DHL6 E1R2 14
CA129_HUMAN	Uncharacterized protein C1orf129 OS=Homo sapiens GN=C1orf129 PE=2 SV=1	AACSQASVAPHVLKTILLILK	Phospho (ST)	771.759	69.057	3	.00003000000000000000000.	0	-7.77035	-7.40706	0.0478804	0.0495741	17.67	17.56	2	351	371	10.57	C1orf129 p-S355 (z= 3)	C1orf129 351 - 371	AACS*QASVAPHVLKTILLILK	p0003	C1orf129 p-S355 (z= 3)	0.000780137	0.000902135	0.000785607	10.2394	0.000143405	1.70703	0.000517376	0.000656624	0.000647228	6.88661	0.000174028	1.14812	0.00112958	0.00121593	0.00111882	1.26439	0.211363	0.00016784	0.000222961	0.000232318	0.000193249	0.00028112	7.17029e-05	0.000177956	0.000198209	5.83925
TB10B_HUMAN	TBC1 domain family member 10B OS=Homo sapiens GN=TBC1D10B PE=1 SV=2	AAGGAPSPPPPVR	Phospho (ST)	627.308	34.5997	2	.000000030000000.	3.38576	0.256268	2.07648	0.0139469	0.0398925	31.12	27.214	5	397	409	25.89	TBC1D10B p-S404 (z= 2)	TBC1D10B 397 - 409	AAGGAPS*PPPPVR	p0004	TBC1D10B p-S404 (z= 2)	2.39688	1.717	0.398817	1.66703	2.11058	3.34731	1.19992	0.68495	1.28886	1.27939	2.35898	1.55113	1.68339	2.19429	0.181631	2.52125	2.88346	2.75451	0.244997	0.623223	0.609897	0.75074	0.923392	0.750647	0.228012	0.28577
SPF45_HUMAN	Splicing factor 45 OS=Homo sapiens GN=RBM17 PE=1 SV=1	AAIPPPVYEEQDRPRSPTGPSNSFLANMGGTVAHK	Phospho (ST)	943.707	61.4067	4	.0000000000000000000000030000000000000.	1.96086	1.96086	1.96086	0.00440497	0.00440497	34.7	34.7	1	207	241	0.73	RBM17 p-S230 (z= 4)	RBM17 207 - 241	AAIPPPVYEEQDRPRSPTGPSNS*FLANMGGTVAHK	p0005	RBM17 207 - 241	1.78407	1.17687	1.38679	1.95347	3.33421	2.26589	0.882765	0.884856	1.28669	1.26245	1.69889	1.91834	0.731315	0.883385	0.416334	0.893037	1.06905	1.88547	1.29693	0.904223	0.481385	1.18117	0.955148	1.86718	0.614662	0.825565
TCOF_HUMAN	Treacle protein OS=Homo sapiens GN=TCOF1 PE=1 SV=2	AALAPAKESPR	Phospho (ST)	595.8	28.0134	2	.0000000003000.	5.4649	-1.84855	1.78857	9.47712e-08	0.00850561	81.71	44.7763	81	898	908	75.05	TCOF1 p-S907 (z= 2)	TCOF1 898 - 908	AALAPAKES*PR	p0007	TCOF1 p-S907 (z= 2)	2.56261	2.28435	1.7977	1.83197	1.81822	1.71639	1.55061	1.45212	1.98179	1.54413	0.698809	0.909865	1.41533	1.27742	0.647926	0.616294	0.855227	1.17439	1.0207	0.962018	0.802828	0.758307	1.01636	0.578502	0.808702	1.02561
TCOF_HUMAN	Treacle protein OS=Homo sapiens GN=TCOF1 PE=1 SV=2	AALAPAKESPR	Phospho (ST)	397.539	25.2198	3	.0000000003000.	7.22515	0.365673	3.24818	0.00873627	0.0356889	31.25	26.372	10	898	908	23.21	TCOF1 p-S907 (z= 3)	TCOF1 898 - 908	AALAPAKES*PR	p0008	TCOF1 p-S907 (z= 3)	2.97543	2.10376	1.88011	1.82898	0.998544	1.63114	1.83689	1.22765	1.65162	1.83357	1.25603	0.606767	1.20646	0.973361	0.0570015	0.88091	0.593526	0.413755	1.48645	1.06667	0.732466	0.980176	0.295232	0.799674	1.06025	1.34332
BAHC1_HUMAN	BAH and coiled-coil domain-containing protein 1 OS=Homo sapiens GN=BAHCC1 PE=1 SV=3	AALASCAGGMLGRPGTGVVTSGRCAK	2 Phospho (ST)	889.068	48.4956	3	.0000030000000000000003000000.	2.3557	2.3557	2.3557	0.0288022	0.0288022	28.47	28.47	1	297	322	5.38	BAHCC1 p-S302 p-S318 (z= 3)	BAHCC1 297 - 322	AALAS*CAGGMLGRPGTGVVTS*GRCAK	p0009	BAHCC1 297 - 322	1.95294	2.33826	5.73806e-06	1.92041	1.05539	0.12071	3.50643	4.79597e-06	4.2135	3.43736	1.2711e-06	1.85955	3.40728	4.37878	3.45598	2.47258e-06	0.282452	1.92075	0.359756	0.527567	0.35754	0.661557	0.633671	0.597816	0.350146	0.660291
RL14_HUMAN	60S ribosomal protein L14 OS=Homo sapiens GN=RPL14 PE=1 SV=4	AALLKASPK	Phospho (ST)	489.774	30.2134	2	.00000003000.	8.07334	-3.85462	2.17494	2.7151e-05	0.00864787	56.49	34.6017	54	133	141	46.19	RPL14 p-S140 (z= 2)	RPL14 133 - 141	AALLKAS*PK	p0010	RPL14 p-S140 (z= 2)	0.190256	0.283395	0.208912	0.0879229	0.0832827	0.130398	0.494937	0.308121	0.463035	0.374551	0.311294	0.288649	1.7823	1.58576	1.24474	0.366503	1.04791	1.3082	4.22559	3.38803	3.24214	1.71175	1.48081	2.49106	1.49333	1.05953
NIPBL_HUMAN	Nipped-B-like protein OS=Homo sapiens GN=NIPBL PE=1 SV=2	AAMYDIISSPSKDSTK	Phospho (ST)	897.408	56.2334	2	.000000000300000000.	2.61769	1.98182	2.29976	0.0212325	0.0412111	29.46	27.15	2	342	357	2.66	NIPBL p-S351 (z= 2)	NIPBL 342 - 357	AAMYDIISS*PSKDSTK	p0011	NIPBL 342 - 357	0.971059	1.44367	1.00921	1.21602	2.29407	3.02441	1.51406	0.790181	1.91291	0.166297	0.418867	0.563329	0.284564	0.394121	0.947292	0.954624	1.4707	2.40978	0.061154	0.898045	0.255805	0.642105	0.303379	2.33422	1.04733	2.42511
CI130_HUMAN	Putative uncharacterized protein C9orf130 OS=Homo sapiens GN=C9orf130 PE=5 SV=1	AANATSGRPPSIALR	Phospho (ST)	521.268	41.096	3	.00000030000000000.	2.74798	2.74798	2.74798	0.0438957	0.0438957	24.51	24.51	1	2	16	2.03	C9orf130 p-S8 (z= 3)	C9orf130 2 - 16	AANATS*GRPPSIALR	p0012	C9orf130 2 - 16	1.45339	1.21515	1.32429	1.23036	1.26247	1.98627	1.22725	1.30771	1.13452	1.39053	1.52488	1.20749	1.29775	1.31391	1.23815	2.02429	1.81737	2.0585	0.909558	0.974364	0.89431	0.983825	1.19853	0.703291	0.766972	0.843838
CDV3_HUMAN	Protein CDV3 homolog OS=Homo sapiens GN=CDV3 PE=1 SV=1	AASAAGAAGSAGGSSGAAGAAGGGAGAGTRPGDGGTASAGAAGPGAATKAVTK	3 Phospho (ST)	1077.97	49.0781	4	.0000000000000003000000000000030000003000000000000000000.	1.72104	1.72104	1.72104	0.0310779	0.0310779	27.7	27.7	1	28	80	12.58	CDV3 p-S43 (z= 4)	CDV3 28 - 80	AASAAGAAGSAGGSS*GAAGAAGGGAGAGTRPGDGGTASAGAAGPGAATKAVTK	p0014	CDV3 p-S43 (z= 4)	1.93622	1.21148	1.47855	1.85534	0.939092	5.1217	1.26434	1.19283	0.000306907	0.33283	2.68849	3.37131	0.601515	1.53312	2.64966	3.13793	5.11035	5.51453	0.234076	0.209088	0.314481	0.22475	1.05123	0.167652	0.0761472	0.00010559
TCOF_HUMAN	Treacle protein OS=Homo sapiens GN=TCOF1 PE=1 SV=2	AASAPAKESPR	Phospho (ST)	582.776	17.7965	2	.0000000003000.	5.68438	-8.99509	1.95481	4.77993e-07	0.00404779	74.14	48.244	80	438	448	54.35	TCOF1 p-S447 (z= 2)	TCOF1 438 - 448	AASAPAKES*PR	p0015	TCOF1 p-S447 (z= 2)	2.4011	1.83833	1.2511	1.7793	0.10747	1.22955	1.61022	1.86616	1.98186	1.61635	2.50506	1.614	1.65198	1.90811	0.844893	0.679574	1.67997	1.12949	0.995397	0.927676	0.385295	0.740238	0.84004	0.648307	0.802884	1.18073
POC5_HUMAN	Centrosomal protein POC5 OS=Homo sapiens GN=C5orf37 PE=1 SV=2	AASASSVHVPVSALGAGSAATAASEEMYVPR	Oxidation (M); Phospho (ST)	760.855	33.3887	4	.000300000000000000000000000200000.	0	-4.24822	-4.24822	0.0336274	0.0336274	27.84	27.84	1	443	473	1.5	C5orf37 p-S446 (z= 4) + oxidation	C5orf37 443 - 473	AAS*ASSVHVPVSALGAGSAATAASEEMYVPR	p0016	C5orf37 443 - 473	3.45305	0.000893896	1.11627	1.70769	4.73903	0.93649	0.750009	0.583376	0.903616	0.509958	0.543011	0.793015	0.00111926	0.00120482	0.49897	0.990201	0.887927	1.11226	0.859618	1.32363	1.09567	0.972707	0.478367	0.269948	0.771849	0.885221
IF4G1_HUMAN	Eukaryotic translation initiation factor 4 gamma 1 OS=Homo sapiens GN=EIF4G1 PE=1 SV=3	AASLTEDRDR	Phospho (ST)	607.265	25.6878	2	.000300000000.	2.09729	0.942669	1.51998	0.0041441	0.0191879	34.18	29.595	2	1208	1217	7.46	EIF4G1 p-S1211 (z= 2)	EIF4G1 1208 - 1217	AAS*LTEDRDR	p0020	EIF4G1 1208 - 1217	0.000126895	0.552033	0.72978	0.422206	2.3326e-05	0.284031	0.87959	3.13921	1.35567	2.38465	0.603422	1.0066	6.05131	5.24157	3.61023	1.27346	2.71371	0.105653	2.05362	1.27978	0.0940487	0.58301	0.0276181	0.0429533	0.365024	0.882213
FA40A_HUMAN	Protein FAM40A OS=Homo sapiens GN=FAM40A PE=1 SV=1	AASPPASASDLIEQQQK	Phospho (ST)	910.928	47.4194	2	.0003000000000000000.	9.92772	0.157707	2.32932	3.19454e-07	0.00892728	78.39	43.524	10	333	349	34.05	FAM40A p-S336 (z= 2)	FAM40A 333 - 349	AAS*PPASASDLIEQQQK	p0021	FAM40A p-S336 (z= 2)	0.44897	0.965632	0.657775	0.432734	0.966007	1.08343	1.4343	2.33737	0.144985	1.02567	2.60557	2.36406	0.652839	0.888583	0.741709	1.03283	0.959435	1.63992	0.209256	0.298112	0.0638361	0.954044	1.66448	0.531624	0.844805	0.0981671
ANLN_HUMAN	Actin-binding protein anillin OS=Homo sapiens GN=ANLN PE=1 SV=2	AASPPRPLLSNASATPVGR	Phospho (ST)	648.002	53.4461	3	.000300000000000000000.	0.221537	0.221537	0.221537	0.048796	0.048796	23.41	23.41	1	180	198	3.35	ANLN p-S183 (z= 3)	ANLN 180 - 198	AAS*PPRPLLSNASATPVGR	p0022	ANLN 180 - 198	0.889523	0.462227	0.672292	0.311494	0.19745	0.561343	0.0766751	5.85509e-05	0.237083	1.01912	0.0827113	0.243878	4.16044	4.0337	4.07913	2.56874	3.16787	3.60671	2.02102	2.09459	0.0797149	2.27508	2.74355	1.54473	0.565523	0.275003
SRRM1_HUMAN	Serine/arginine repetitive matrix protein 1 OS=Homo sapiens GN=SRRM1 PE=1 SV=2	AASPSPQSVR	Phospho (ST)	540.25	26.5206	2	.000300000000.	7.61065	-1.73578	3.01846	0.000136976	0.0158347	49.62	30.9921	19	736	745	28.17	SRRM1 p-S739 (z= 2)	SRRM1 736 - 745	AAS*PSPQSVR	p0023	SRRM1 p-S739 (z= 2)	0.852881	1.5166	1.28517	1.62244	8.30342e-06	0.879518	1.67454	2.61937	3.74757e-05	0.735555	0.0914247	0.853488	2.60677	3.18558	1.21991	0.230158	1.20707	9.71822e-06	1.01998	1.20982	0.597673	0.667926	2.22224	2.39688	0.51761	0.965948
PP4R4_HUMAN	Serine/threonine-protein phosphatase 4 regulatory subunit 4 OS=Homo sapiens GN=PPP4R4 PE=1 SV=1	AASRTLCIFLR	Phospho (ST)	694.354	48.5502	2	.0000030000000.	6.32296	6.32296	6.32296	0.0184643	0.0184643	28.64	28.64	1	545	555	9.95	PPP4R4 p-T550 (z= 2)	PPP4R4 545 - 555	AASRT*LCIFLR	p0024	PPP4R4 545 - 555	1.33856	0.455461	0.436829	0.796082	0.65317	1.24263	0.563525	0.707188	0.389558	0.264527	0.277579	0.324537	3.47811	3.40227	2.7531	2.48385	0.770173	4.15063	0.937868	0.653184	0.915156	0.547143	0.936962	0.170723	0.506423	1.4055
PDS5A_HUMAN	Sister chromatid cohesion protein PDS5 homolog A OS=Homo sapiens GN=PDS5A PE=1 SV=1	AAVGQESPGGLEAGNAK	Phospho (ST)	818.374	37.7072	2	.0000000300000000000.	3.20847	-1.23262	0.591421	0.000180915	0.0171938	49.48	34.5373	11	1299	1315	41.64	PDS5A p-S1306 (z= 2)	PDS5A 1299 - 1315	AAVGQES*PGGLEAGNAK	p0025	PDS5A p-S1306 (z= 2)	1.99739	0.983146	1.4884	1.18658	1.81937	1.27275	1.17505	0.966939	1.00406	1.0714	1.67799	1.54675	1.05022	1.88107	1.79814	1.63904	2.99915	2.34182	0.703888	0.745126	0.430718	0.671998	0.669283	0.574282	0.518644	0.574829
CL034_HUMAN	Uncharacterized protein C12orf34 OS=Homo sapiens GN=C12orf34 PE=2 SV=1	AAVSSSSTAAPAGPAKSVLK	Phospho (ST)	627.327	50.8721	3	.0000000030000000000000.	6.31574	6.31574	6.31574	0.0479331	0.0479331	23.15	23.15	1	108	127	6.2	C12orf34 p-T116 (z= 3)	C12orf34 108 - 127	AAVSSSST*AAPAGPAKSVLK	p0026	C12orf34 108 - 127	0.218008	0.319257	0.239658	1.08996	0.416056	0.559434	0.481034	0.0889431	0.714032	0.56266	0.0867366	0.331673	0.455377	0.149385	0.367519	0.337163	0.166625	0.180847	1.09829	0.969242	1.60371	1.90406	1.92122	1.72974	2.5056	2.07295
ADDA_HUMAN	Alpha-adducin OS=Homo sapiens GN=ADD1 PE=1 SV=2	AAVVTSPPPTTAPHK	Phospho (ST)	777.393	32.1859	2	.00000030000000000.	3.01912	-0.471417	2.00159	0.00705474	0.0207406	32.77	29.612	5	7	21	7.65	ADD1 p-S13 (z= 2)	ADD1 7 - 21	AAVVTS*PPPTTAPHK	p0030	ADD1 7 - 21	0.419115	0.881916	0.196416	0.546711	0.439087	0.279198	0.487769	0.722366	0.681207	0.463093	1.41712	1.28494	1.24295	2.85344	2.25821	3.49537	4.10353	4.46054	0.202624	0.378832	0.280403	0.194486	0.416742	0.376163	0.340689	0.596232
EFHD2_HUMAN	EF-hand domain-containing protein D2 OS=Homo sapiens GN=EFHD2 PE=1 SV=1	ADLNQGIGEPQSPSR	Phospho (ST)	824.872	40.4108	2	.00000000000030000.	1.49964	-0.0782898	0.743044	0.0047655	0.00791263	35.08	33.1533	3	63	77	7.54	EFHD2 p-S75 (z= 2)	EFHD2 63 - 77	ADLNQGIGEPQS*PSR	p0031	EFHD2 63 - 77	0.676336	3.86759	1.14185	0.658879	8.67639	12.0517	0.24437	0.338093	0.328007	0.188274	0.934614	4.49177	0.391942	0.650063	0.506903	0.269007	0.851741	1.88037	0.142824	0.163575	0.240727	0.151396	0.674145	0.242063	0.135407	0.476289
FLI1_HUMAN	Friend leukemia integration 1 transcription factor OS=Homo sapiens GN=FLI1 PE=1 SV=1	ADMTASGSPDYGQPHK	Phospho (ST)	871.348	32.3318	2	.000000003000000000.	0.522783	-0.304479	0.109152	0.0018363	0.00482162	38.5	35.415	2	32	47	3.61	FLI1 p-S40 (z= 2)	FLI1 32 - 47	ADMTASGS*PDYGQPHK	p0034	FLI1 32 - 47	4.31252	2.53371	1.44758	3.02789	3.0597	6.16792	1.96567	0.902553	0.790147	0.853288	1.50722	1.63238	1.66243	0.00120587	0.00110957	0.84214	0.95374	2.43402	0.652736	0.405498	0.397866	0.536959	0.380438	0.788545	0.288171	0.299005
CALX_HUMAN	Calnexin OS=Homo sapiens GN=CANX PE=1 SV=2	AEEDEILNRSPR	Phospho (ST)	754.843	37.9804	2	.00000000003000.	5.16026	-2.33474	1.5179	0.000537264	0.0212802	44.82	30.5677	139	574	585	32.01	CANX p-S584 (z= 2)	CANX 574 - 585	AEEDEILNRS*PR	p0035	CANX p-S584 (z= 2)	1.8153	1.97513	2.25762	2.21446	2.46828	2.67659	1.18635	0.990961	1.21475	1.06265	1.62865	1.39487	1.90711	2.10014	2.44096	2.31385	3.08496	1.9758	0.596582	0.467762	0.522277	0.466831	0.00393223	0.343282	0.334005	0.362987
CALX_HUMAN	Calnexin OS=Homo sapiens GN=CANX PE=1 SV=2	AEEDEILNRSPR	Phospho (ST)	503.566	44.1788	3	.00000000003000.	4.83792	-0.415211	2.63494	0.00111855	0.027743	41.5	28.9641	80	574	585	29.48	CANX p-S584 (z= 3)	CANX 574 - 585	AEEDEILNRS*PR	p0036	CANX p-S584 (z= 3)	2.30263	1.91453	1.83354	1.8357	1.45493	2.16919	1.20806	0.975946	0.847735	1.34105	1.0916	0.9532	2.41251	1.99571	2.07705	2.75762	2.63454	2.07034	0.68381	0.301119	0.39541	0.0120905	0.520372	0.190248	0.446744	0.489698
CCNL1_HUMAN	Cyclin-L1 OS=Homo sapiens GN=CCNL1 PE=1 SV=1	AEEKSPISINVK	Phospho (ST)	697.852	39.9443	2	.00000300000000.	7.55115	-0.212387	1.98637	0.000179939	0.0119958	49.38	34.0732	41	348	359	22.82	CCNL1 p-S353 (z= 2)	CCNL1 348 - 359	AEEKS*PISINVK	p0037	CCNL1 p-S353 (z= 2)	2.2135	2.09848	3.12254	0.264141	0.334601	1.35009	2.07888	2.38551	1.56397	1.79653	2.71395	0.384092	1.50203	2.0385	1.38853	0.621646	0.671829	3.00513	0.801399	0.404712	0.532758	0.592361	0.598038	0.462308	0.790846	0.442878
BCLF1_HUMAN	Bcl-2-associated transcription factor 1 OS=Homo sapiens GN=BCLAF1 PE=1 SV=2	AEGEWEDQEALDYFSDKESGK	Phospho (ST)	838.341	61.4592	3	.00000000000000030000000.	3.18431	2.01393	2.28145	0.00126275	0.00247161	40.66	38.032	5	371	391	10.09	BCLAF1 p-S386 (z= 3)	BCLAF1 371 - 391	AEGEWEDQEALDYFS*DKESGK	p0038	BCLAF1 p-S386 (z= 3)	2.51912	2.21226	3.42758	1.87816	3.4776	4.11908	1.64157	1.41129	1.85864	0.988671	1.24217	1.55285	3.14505	3.15902	3.51202	3.35379	2.99688	4.81139	0.0228885	0.0221249	0.0787716	0.429835	3.72134e-06	0.0922712	0.0951027	0.173629
NKX25_HUMAN	Homeobox protein Nkx-2.5 OS=Homo sapiens GN=NKX2-5 PE=1 SV=1	AELGRAPSPAK	Phospho (ST)	588.795	27.4504	2	.0000000030000.	3.64248	3.64248	3.64248	0.0440482	0.0440482	25.45	25.45	1	71	81	17.09	NKX2-5 p-S79 (z= 2)	NKX2-5 71 - 81	AELGRAPS*PAK	p0039	NKX2-5 p-S79 (z= 2)	0.525171	0.688559	1.55118	0.580037	0.154128	0.176895	0.216735	7.71362	6.39629	2.95597	0.14801	2.92217	1.27128	1.3002	0.664862	0.197758	0.639511	0.23717	0.0665683	0.069622	0.0772821	0.106757	0.0700043	0.0970531	0.0446324	6.41114e-05
LYL1_HUMAN	Protein lyl-1 OS=Homo sapiens GN=LYL1 PE=2 SV=3	AEMVCAPSPAPAPPPKPASPGPPQVEEVGHR	Phospho (ST)	1079.86	49.752	3	.000000000000000000030000000000000.	8.4924	-0.127915	3.0545	6.37638e-09	6.55642e-05	93.4	75.3967	3	18	48	55.48	LYL1 p-S37 (z= 3)	LYL1 18 - 48	AEMVCAPSPAPAPPPKPAS*PGPPQVEEVGHR	p0040	LYL1 p-S37 (z= 3)	1.61045	2.18858	1.54494	0.708778	1.04244	0.201869	7.33354	6.57306	7.01524	4.93117	8.32825	6.26811	0.000360906	1.2797	0.000357469	0.229408	0.302054	0.302448	0.695558	0.629294	0.353005	0.140298	0.384901	0.26792	6.33287e-05	7.11462e-05
ZC3HF_HUMAN	Zinc finger CCCH domain-containing protein 15 OS=Homo sapiens GN=ZC3H15 PE=1 SV=1	AENGERSDLEEDNER	Phospho (ST)	921.862	29.2894	2	.00000003000000000.	3.38381	-0.406145	1.2187	1.66702e-05	0.00111353	57.93	44.335	8	375	389	53.95	ZC3H15 p-S382 (z= 2)	ZC3H15 375 - 389	AENGERS*DLEEDNER	p0041	ZC3H15 p-S382 (z= 2)	0.301918	0.282261	2.19899	0.46674	5.69898	6.20049	0.576157	1.22055	0.866923	0.131358	0.14145	5.60722	0.36316	0.000349348	3.98829	3.92762	8.25691	11.3814	6.40589e-05	0.0999876	5.55223e-05	8.07687e-05	2.0601e-05	0.0167046	0.0660564	6.39773e-05
KS6A1_HUMAN	Ribosomal protein S6 kinase alpha-1 OS=Homo sapiens GN=RPS6KA1 PE=1 SV=2	AENGLLMTPCYTANFVAPEVLKR	Phospho (ST)	892.098	75.3936	3	.0000000030000000000000000.	0.145889	0.145889	0.145889	0.00289982	0.00289982	36.38	36.38	1	566	588	6.05	RPS6KA1 p-T574 (z= 3)	RPS6KA1 566 - 588	AENGLLMT*PCYTANFVAPEVLKR	p0042	RPS6KA1 566 - 588	0.000715973	0.000827936	0.000720992	0.000379268	0.126604	0.756851	0.000474823	0.000602618	0.000593995	0.000454599	0.000159715	0.00039414	0.00103667	9.12153	0.0010268	12.2599	7.45893	23.37	0.000204623	0.000213211	0.000177354	0.000257999	6.58055e-05	0.000163319	0.000181907	0.000204362
OBSCN_HUMAN	Obscurin OS=Homo sapiens GN=OBSCN PE=1 SV=3	AENPLGAASAAAALVVDSDAADTASRPGTSTAALLAHLQRR	3 Phospho (ST)	1057.49	80.0628	4	.0000000000000000000000000300033000000000000.	0	-8.75336	-8.75336	0.0423657	0.0423657	25.97	25.97	1	186	226	2.15	OBSCN p-S211 (z= 4)	OBSCN 186 - 226	AENPLGAASAAAALVVDSDAADTAS*RPGTSTAALLAHLQRR	p0043	OBSCN 186 - 226	0.775978	0.568615	1.11862	0.166074	0.611226	1.08463	1.21941	1.8425	1.44849	1.17542	1.7011	0.757441	1.45444	2.1232	2.19367	1.38618	1.73287	0.199913	0.479392	0.757041	0.552778	0.54254	0.495583	0.949114	0.432367	0.789006
ACINU_HUMAN	Apoptotic chromatin condensation inducer in the nucleus OS=Homo sapiens GN=ACIN1 PE=1 SV=1	AESPAEKVPEESVLPLVQK	Phospho (ST)	1065.54	66.0564	2	.000300000000000000000.	3.83923	3.83923	3.83923	0.0171003	0.0171003	27.47	27.47	1	488	506	24.21	ACIN1 p-S491 (z= 2)	ACIN1 488 - 506	AES*PAEKVPEESVLPLVQK	p0044	ACIN1 p-S491 (z= 2)	1.21936	1.39567	3.3913	2.49049	3.32681	4.81555	2.35632	1.70684	2.76266	0.727635	2.10578	2.95334	1.80264	3.29886	6.50054	1.37231	4.22141	5.8961	3.1435e-05	3.27543e-05	0.051631	3.96348e-05	1.01093e-05	0.00862571	2.79453e-05	3.13949e-05
ACINU_HUMAN	Apoptotic chromatin condensation inducer in the nucleus OS=Homo sapiens GN=ACIN1 PE=1 SV=1	AESPAEKVPEESVLPLVQK	Phospho (ST)	710.698	60.5411	3	.000300000000000000000.	3.37612	1.85433	2.44379	0.000241725	0.0138191	46.21	35.1167	6	488	506	33.35	ACIN1 p-S491 (z= 3)	ACIN1 488 - 506	AES*PAEKVPEESVLPLVQK	p0045	ACIN1 p-S491 (z= 3)	2.72148	2.13072	2.30144	1.35889	3.13628	1.94147	2.64656	2.58884	2.66179	1.26257	2.94378	2.44454	4.22325	3.5352	4.04244	3.00714	4.28378	4.38366	0.0445296	0.0494223	0.0373639	1.09451e-05	0.139567	0.0408049	0.0198406	8.66969e-06
FIP1_HUMAN	Pre-mRNA 3'-end-processing factor FIP1 OS=Homo sapiens GN=FIP1L1 PE=1 SV=1	AESPDLR	Phospho (ST)	434.186	25.2968	2	.000300000.	5.10528	2.93528	4.02028	0.0249729	0.0408735	22.36	21.3	2	302	308	18.54	FIP1L1 p-S305 (z= 2)	FIP1L1 302 - 308	AES*PDLR	p0046	FIP1L1 p-S305 (z= 2)	2.8258	1.60068	1.45176	2.01886	0.630272	1.49961	2.44589	2.91893	2.50707	2.72014	0.571608	2.22298	2.14234	1.14035	0.961092	0.99232	1.39672	0.871632	1.08501	1.06154	0.78294	1.30475	1.49942	1.11074	0.172663	0.69843
CK084_HUMAN	Uncharacterized protein C11orf84 OS=Homo sapiens GN=C11orf84 PE=1 SV=3	AESPSPAPPPGLR	Phospho (ST)	678.322	40.9442	2	.000300000000000.	2.8672	-1.19295	1.24631	0.00122667	0.0240551	40.83	30.7743	14	306	318	20.72	C11orf84 p-S309 (z= 2)	C11orf84 306 - 318	AES*PSPAPPPGLR	p0047	C11orf84 p-S309 (z= 2)	2.21739	2.44613	2.2665	2.33251	1.66219	0.406509	3.61587	4.0525	4.07122	3.71899	1.16746e-05	2.57643	0.661536	0.334926	0.475703	0.420904	0.155859	0.897377	0.690156	0.596078	0.654564	0.841367	0.886362	0.620763	0.466623	0.407483
MYEF2_HUMAN	Myelin expression factor 2 OS=Homo sapiens GN=MYEF2 PE=1 SV=2	AEVPGATGGDSPHLQPAEPPGEPR	Phospho (ST)	816.041	44.6983	3	.00000000000300000000000000.	1.83469	1.83469	1.83469	0.000100202	0.000100202	52.58	52.58	1	7	30	30.29	MYEF2 p-S18 (z= 3)	MYEF2 7 - 30	AEVPGATGGDS*PHLQPAEPPGEPR	p0048	MYEF2 p-S18 (z= 3)	2.50764	1.09602	1.22085	1.14535	2.22003	1.36498	5.36111	5.47945	4.35438	4.20151	8.80457	5.58565	0.316309	0.331766	0.204742	0.152891	0.170688	1.03756	0.506753	4.25138e-05	0.64352	0.899917	0.946951	0.550047	0.075917	4.07494e-05
BA2L2_HUMAN	Protein BAT2-like 2 OS=Homo sapiens GN=BAT2L2 PE=1 SV=2	AFGSGIDIKPGTPPIAGR	Phospho (ST)	917.468	62.2429	2	.00000000000030000000.	1.16426	1.16426	1.16426	0.0274729	0.0274729	26.18	26.18	1	2662	2679	24.57	BAT2L2 p-T2674 (z= 2)	BAT2L2 2662 - 2679	AFGSGIDIKPGT*PPIAGR	p0049	BAT2L2 p-T2674 (z= 2)	0.87279	1.11257	0.60432	2.74258	3.04047	1.39546	4.06082	4.207	6.31354	3.41586	6.26456	6.30565	0.48331	0.518101	0.00039661	0.555276	1.44001	0.889721	0.130185	8.23541e-05	0.147764	0.143701	0.239436	0.250051	0.281814	0.316219
CTGE5_HUMAN	Cutaneous T-cell lymphoma-associated antigen 5 OS=Homo sapiens GN=CTAGE5 PE=1 SV=3	AFLSPPTLLEGPLR	Phospho (ST)	795.92	85.5718	2	.0000300000000000.	3.72682	1.57565	2.65123	0.000743497	0.0150264	40.53	32.875	2	533	546	21.04	CTAGE5 p-S537 (z= 2)	CTAGE5 533 - 546	AFLS*PPTLLEGPLR	p0050	CTAGE5 p-S537 (z= 2)	0.507338	0.765339	0.535188	0.910258	1.77487	1.7044	1.46613	0.488238	1.1437	0.735108	2.18867	1.70098	1.28973	1.24624	2.60745	2.17624	1.34331	2.39522	0.447829	0.817043	0.406989	0.449247	1.15958	0.567369	0.203993	0.525892
COIL_HUMAN	Coilin OS=Homo sapiens GN=COIL PE=1 SV=1	AFQLEEGEETEPDCK	Phospho (ST)	931.364	46.0426	2	.00000000003000000.	1.56123	-0.362764	0.544721	7.73446e-06	0.0130984	61.47	33.5614	7	113	127	52.34	COIL p-T123 (z= 2)	COIL 113 - 127	AFQLEEGEET*EPDCK	p0051	COIL p-T123 (z= 2)	0.000906878	0.0010487	0.000913236	0.000480395	0.000166703	0.000607471	0.000601429	1.39302	0.000752376	0.000575812	0.855127	0.375029	0.00131309	0.00141347	11.0381	0.000393522	1.84026	0.000195107	0.000259183	0.000270061	0.000224644	0.000326791	8.33517e-05	0.000206866	0.00023041	0.000258853
GRP2_HUMAN	RAS guanyl-releasing protein 2 OS=Homo sapiens GN=RASGRP2 PE=1 SV=1	AFSFSLPRPGR	Phospho (ST)	657.824	63.6855	2	.0003000000000.	3.93489	0.935576	2.28425	0.00192011	0.0363104	37.83	27.185	12	574	584	19.45	RASGRP2 p-S577 (z= 2)	RASGRP2 574 - 584	AFS*FSLPRPGR	p0052	RASGRP2 p-S577 (z= 2)	0.967502	1.84688	1.1933	1.70127	3.02458	3.27	2.69301	2.51176	3.36394	2.3319	3.6616	3.12216	3.47807	1.85059	1.75889	3.21328	5.41108	7.29055	0.0239324	0.00690438	0.0154345	0.0122544	0.0232674	0.009376	0.0081403	0.0096319
O6C75_HUMAN	Olfactory receptor 6C75 OS=Homo sapiens GN=OR6C75 PE=2 SV=1	AFSTCSSHMIVVSISYSSCIFMYIKTSAR	Oxidation (M); 6 Phospho (ST)	958.095	107.288	4	.0003303300000000000000200033000.	0	-3.83351	-3.83351	0.0401346	0.0401346	23.36	23.36	1	235	263	14.73	OR6C75 p-S238 (z= 4) + oxidation	OR6C75 235 - 263	AFS*TCSSHMIVVSISYSSCIFMYIKTSAR	p0053	OR6C75 p-S238 (z= 4) + oxidation	0.622189	0.0026208	2.09513	0.648302	0.434522	0.550296	3.79817	0.00190756	1.81634	1.33051	1.54654	0.818654	0.00328155	0.0035324	0.533267	1.44076	1.19926	0.549516	0.000647726	0.00067491	0.394203	1.14091	0.516596	0.70583	1.06133	0.0006469
HIRA_HUMAN	Protein HIRA OS=Homo sapiens GN=HIRA PE=1 SV=2	AFTLQVSSDPSMYIEVENEVTVVGGVKLSR	Oxidation (M); Phospho (ST); Phospho (Y)	858.411	62.835	4	.00000000000024000000030000000000.	9.3996	9.3996	9.3996	0.0442931	0.0442931	25.09	25.09	1	691	720	4.75	HIRA p-Y704 (z= 4) + oxidation	HIRA 691 - 720	AFTLQVSSDPSMY*IEVENEVT*VVGGVKLSR	p0054	HIRA 691 - 720	0.996903	0.503122	0.808542	0.934049	1.75408	1.76504	1.62171	1.34119	0.746681	1.21343	3.41712	2.40757	2.44769	1.07746	1.66716	2.84252	4.056	4.75668	0.5984	0.597106	0.148462	0.644855	0.446079	0.611543	0.618128	0.789874
TFE2_HUMAN	Transcription factor E2-alpha OS=Homo sapiens GN=TCF3 PE=1 SV=1	AGAPGALSPSYDGGLHGLQSK	Phospho (ST)	1031.99	52.5733	2	.00000000300000000000000.	2.99521	-0.884599	0.890416	3.43433e-06	0.0144655	67.36	41.895	10	372	392	13.75	TCF3 p-S380 (z= 2)	TCF3 372 - 392	AGAPGALS*PSYDGGLHGLQSK	p0055	TCF3 p-S380 (z= 2)	0.966973	0.382293	1.44472	0.914439	1.74334	0.90863	0.627119	1.04412	1.14236	0.75047	2.10694	2.32539	0.622742	1.15093	1.77927	2.06875	1.85871	5.53051	1.14618	1.36344	1.11539	0.812472	2.51095	2.32161	0.676664	1.45548
TFE2_HUMAN	Transcription factor E2-alpha OS=Homo sapiens GN=TCF3 PE=1 SV=1	AGAPGALSPSYDGGLHGLQSK	Phospho (ST)	688.326	51.9082	3	.00000000300000000000000.	2.81771	0.0533475	1.481	5.63633e-05	0.0151106	55.15	35.1512	8	372	392	16.82	TCF3 p-S380 (z= 3)	TCF3 372 - 392	AGAPGALS*PSYDGGLHGLQSK	p0056	TCF3 p-S380 (z= 3)	1.49222	1.25731	1.19045	1.4221	1.85021	1.6456	1.20666	0.883987	0.803185	1.07596	1.72536	1.013	1.35944	1.04524	1.41772	2.05429	2.5472	2.63206	1.15191	1.4794	0.78532	1.59547	1.86871	1.16307	0.8663	0.951542
HDGF_HUMAN	Hepatoma-derived growth factor OS=Homo sapiens GN=HDGF PE=1 SV=1	AGDLLEDSPK	Phospho (ST)	562.748	40.3562	2	.000000003000.	9.83987	-5.0958	2.43055	8.74032e-05	0.00838784	50.43	36.1477	102	158	167	41.54	HDGF p-S166 (z= 2)	HDGF 158 - 167	AGDLLEDS*PK	p0057	HDGF p-S166 (z= 2)	3.12352	2.12487	2.77289	1.68459	2.85825	3.97849	1.04055	1.19119	1.46052	1.02634	1.67918	1.56469	2.05135	2.12202	2.57819	1.47279	2.3216	2.28852	0.310415	0.271031	0.317501	0.339426	0.561709	0.189417	0.234067	0.280786
HDGF_HUMAN	Hepatoma-derived growth factor OS=Homo sapiens GN=HDGF PE=1 SV=1	AGDLLEDSPKRPK	Phospho (ST)	502.585	40.8731	3	.000000003000000.	7.39929	-5.5399	2.08021	2.84866e-06	0.00995147	67.2	37.3932	112	158	170	36.24	HDGF p-S166 (z= 3)	HDGF 158 - 170	AGDLLEDS*PKRPK	p0059	HDGF p-S166 (z= 3)	3.22386	2.94672	3.12187	2.12002	1.90259	0.00224168	1.41811	1.4075	1.16395	1.24689	1.05866	1.05112	1.84564	1.74914	1.51835	1.59949	1.35802	1.34741	0.814238	0.614332	0.383768	0.747057	0.533689	0.291792	0.471214	0.504201
NSUN2_HUMAN	tRNA (cytosine-5-)-methyltransferase NSUN2 OS=Homo sapiens GN=NSUN2 PE=1 SV=2	AGEPNSPDAEEANSPDVTAGCDPAGVHPPR	2 Phospho (ST)	1058.76	50.8623	3	.00000030000000300000000000000000.	1.61286	-0.750652	0.951076	3.21588e-08	9.86195e-06	87.32	69.1125	8	738	767	33.1	NSUN2 p-S744 p-S752 (z= 3)	NSUN2 738 - 767	AGEPNS*PDAEEANS*PDVTAGCDPAGVHPPR	p0062	NSUN2 p-S744 p-S752 (z= 3)	0.245573	0.194008	0.237659	0.115761	0.0990395	0.148676	1.62564	1.34591	1.01782	1.53309	0.297664	2.19007	1.29864	1.85037	3.34867	0.931794	2.43794	7.07578	0.526276	1.09973	0.0598521	0.753884	0.843732	0.547248	0.0676515	0.418935
NSUN2_HUMAN	tRNA (cytosine-5-)-methyltransferase NSUN2 OS=Homo sapiens GN=NSUN2 PE=1 SV=2	AGEPNSPDAEEANSPDVTAGCDPAGVHPPR	Phospho (ST)	1032.1	49.7182	3	.00000030000000000000000000000000.	1.69464	-1.11791	0.589018	4.75744e-06	0.0019401	66.68	51.074	5	738	767	26.41	NSUN2 p-S744 (z= 3)	NSUN2 738 - 767	AGEPNS*PDAEEANSPDVTAGCDPAGVHPPR	p0063	NSUN2 p-S744 (z= 3)	0.496454	0.616959	0.665441	0.270523	0.894631	1.47745	1.46439	1.00005	0.901401	0.867677	2.42772	1.70572	1.08536	1.12956	1.59047	1.49919	1.43065	3.0323	1.16173	1.13256	0.896079	1.06378	1.65484	1.07911	0.604736	1.14073
EF2_HUMAN	Elongation factor 2 OS=Homo sapiens GN=EEF2 PE=1 SV=4	AGETRFTDTR	Phospho (ST)	617.269	27.8733	2	.000030000000.	7.05136	0.13874	2.57498	0.0176772	0.0349564	29.33	26.6818	22	51	60	12.47	EEF2 p-T55 (z= 2)	EEF2 51 - 60	AGET*RFTDTR	p0064	EEF2 p-T55 (z= 2)	1.09148	1.21851	0.898706	0.948862	1.54476	1.89722	0.503011	0.84625	0.737883	0.6569	0.668914	0.782486	2.44255	3.62588	1.61225	0.980467	2.1192	4.0252	0.709596	0.998073	0.866716	1.02314	1.35042	1.05375	0.315375	0.558733
I2BP1_HUMAN	Interferon regulatory factor 2-binding protein 1 OS=Homo sapiens GN=IRF2BP1 PE=1 SV=1	AGGASPAASSTAQPPTQHR	Phospho (ST)	936.424	27.5313	2	.000003000000000000000.	2.08303	-0.215412	0.731759	4.52631e-05	0.00508925	55.91	39.728	5	449	467	21.84	IRF2BP1 p-S454 (z= 2)	IRF2BP1 449 - 467	AGGAS*PAASSTAQPPTQHR	p0066	IRF2BP1 p-S454 (z= 2)	0.00127004	0.00146865	0.00127895	1.64373	1.09189	8.76579	0.000842274	0.00106897	4.40539	0.0008064	0.0699785	0.746372	1.80215	2.53901	0.868815	1.515	2.92492	8.12119	0.000362974	0.000378208	0.637009	0.693807	0.455599	2.67159	0.370113	0.000362512
IF2GL_HUMAN	Eukaryotic translation initiation factor 2 subunit 3-like protein OS=Homo sapiens GN=EIF2S3L PE=1 SV=2	AGGEAGVTLGQPHLSR	Phospho (ST)	543.935	38.644	3	.000000003000000000.	9.44939	9.13627	9.29283	0.0286214	0.0369023	27.28	26.26	2	2	17	13.62	EIF2S3L p-T10 (z= 3)	EIF2S3L 2 - 17	AGGEAGVT*LGQPHLSR	p0067	EIF2S3L p-T10 (z= 3)	1.46055	1.62313	1.40502	2.22482	4.24239e-06	1.11892	0.838928	0.740786	0.951228	0.975348	5.14833e-06	0.584383	0.972892	1.06845	0.493498	0.15018	0.447505	4.96524e-06	2.1721	1.2771	1.08714	2.01688	1.25898	1.00064	1.76455	1.06131
LMNB1_HUMAN	Lamin-B1 OS=Homo sapiens GN=LMNB1 PE=1 SV=2	AGGPTTPLSPTR	Phospho (ST)	617.797	42.0663	2	.00000000030000.	2.91672	2.91672	2.91672	0.0167788	0.0167788	29.78	29.78	1	15	26	11	LMNB1 p-S24 (z= 2)	LMNB1 15 - 26	AGGPTTPLS*PTR	p0068	LMNB1 p-S24 (z= 2)	0.693715	1.51399	1.43519	1.94568	0.964714	0.199704	0.962209	1.52576	1.17568	1.61948	2.85935	1.37405	0.586753	2.7147	2.19425	2.3675	1.36499	0.254704	0.62621	0.763767	0.277411	0.431821	0.654042	0.287114	0.923102	0.437326
H1X_HUMAN	Histone H1x OS=Homo sapiens GN=H1FX PE=1 SV=1	AGGSAALSPSK	Phospho (ST)	513.24	23.021	2	.0000000030000.	9.30531	-3.50137	3.56762	1.01442e-05	0.00715578	61.16	40.219	21	24	34	25.31	H1FX p-S32 (z= 2)	H1FX 24 - 34	AGGSAALS*PSK	p0069	H1FX p-S32 (z= 2)	1.41738	1.60278	1.16218	1.22769	0.993235	0.286029	1.50779	2.08677	1.52851	2.20424	0.305195	1.27208	1.4943	1.85965	0.789011	0.84276	0.480741	0.432853	0.226526	0.346589	0.25863	0.383728	0.750541	0.329073	0.340238	0.412895
H1X_HUMAN	Histone H1x OS=Homo sapiens GN=H1FX PE=1 SV=1	AGGSAALSPSKK	Phospho (ST)	577.285	20.4636	2	.00000000003000.	4.90907	-2.06672	2.20706	3.2572e-05	0.0116536	57.02	37.3624	59	24	35	22.98	H1FX p-S34 (z= 2)	H1FX 24 - 35	AGGSAALSPS*KK	p0070	H1FX p-S34 (z= 2)	2.59207	2.1267	1.86896	1.62908	0.768807	1.4976	1.84679	2.49805	1.94789	1.4889	2.03713	1.77821	2.02136	2.60354	0.846314	1.12093	1.15612	0.233789	0.233092	0.228535	0.142915	0.252351	0.379757	0.128289	0.0663632	0.0532922
PVRL1_HUMAN	Poliovirus receptor-related protein 1 OS=Homo sapiens GN=PVRL1 PE=1 SV=3	AGIPQHHPPMAQNLQYPDDSDDEKK	Phospho (ST)	971.096	43.9611	3	.000000000000000000003000000.	0.550809	0.550809	0.550809	4.09074e-05	4.09074e-05	56.76	56.76	1	403	427	45.47	PVRL1 p-S423 (z= 3)	PVRL1 403 - 427	AGIPQHHPPMAQNLQYPDDS*DDEKK	p0071	PVRL1 p-S423 (z= 3)	1.39571	1.55423	1.62636	1.26466	3.69466	1.34279	0.000695951	1.37612	0.000870622	1.21118	3.80124	2.08751	3.01172	0.00163561	1.84061	0.892524	1.30105	14.033	0.465471	0.000312504	0.221241	0.00037815	0.520453	0.340573	0.000266622	0.497827
WASP_HUMAN	Wiskott-Aldrich syndrome protein OS=Homo sapiens GN=WAS PE=1 SV=4	AGISEAQLTDAETSKLIYDFIEDQGGLEAVR	Phospho (Y)	1140.55	91.689	3	.000000000000000000400000000000000.	0.93137	0.93137	0.93137	1.41898e-10	1.41898e-10	110.27	110.27	1	274	304	12.49	WAS p-Y292 (z= 3)	WAS 274 - 304	AGISEAQLTDAETSKLIY*DFIEDQGGLEAVR	p0072	WAS p-Y292 (z= 3)	0.641854	1.08093	1.70304	1.00175	1.72699	0.701416	2.21883	1.25744	2.13129	1.71541	0.402954	0.877865	0.447286	0.442595	0.530424	0.320753	1.78806	0.183412	1.5741	2.23056	3.08528	1.64866	0.906242	1.44447	0.884865	0.498855
DKC1_HUMAN	H/ACA ribonucleoprotein complex subunit 4 OS=Homo sapiens GN=DKC1 PE=1 SV=3	AGLESGAEPGDGDSDTTKK	Phospho (ST)	957.904	31.4435	2	.000000000000003000000.	1.43903	0.937406	1.18822	0.00199668	0.0322073	39.25	31.775	2	481	499	14.05	DKC1 p-S495 (z= 2)	DKC1 481 - 499	AGLESGAEPGDGDS*DTTKK	p0074	DKC1 p-S495 (z= 2)	2.45439	0.000941985	0.00082031	2.03597	6.03362	3.7256	0.00054023	0.000685629	0.000675818	0.720488	1.45336	0.362641	4.20304	0.00126964	0.500009	8.81295	11.6923	4.21047	0.00023281	0.000242581	0.000201785	0.547449	0.132968	0.249604	0.158004	0.256695
SRRM2_HUMAN	Serine/arginine repetitive matrix protein 2 OS=Homo sapiens GN=SRRM2 PE=1 SV=2	AGMSSNQSISSPVLDAVPR	Phospho (ST)	998.467	65.8664	2	.000000000003000000000.	2.98208	1.01709	2.3488	0.000241026	0.00212263	48.72	41.7367	6	1394	1412	9.85	SRRM2 p-S1405 (z= 2)	SRRM2 1394 - 1412	AGMSSNQSISS*PVLDAVPR	p0077	SRRM2 1394 - 1412	0.985839	2.05118	1.90274	1.28903	3.0298	2.66405	0.765096	1.02456	0.811009	0.338719	0.736586	1.06708	3.26532	3.16964	3.41588	1.5285	2.44383	3.15945	0.594359	0.510534	0.240063	0.621792	1.03526	1.03461	0.792005	0.736416
MEF2B_HUMAN	Myocyte-specific enhancer factor 2B OS=Homo sapiens GN=MEF2B PE=1 SV=2	AGPPGLVHPLFSPSHLTSKTPPPLYLPTEGR	Phospho (ST)	836.688	71.0407	4	.000000000000000000003000000000000.	1.75216	1.75216	1.75216	0.00100813	0.00100813	37.71	37.71	1	177	207	2.05	MEF2B p-T197 (z= 4)	MEF2B 177 - 207	AGPPGLVHPLFSPSHLTSKT*PPPLYLPTEGR	p0079	MEF2B 177 - 207	0.000243291	0.000281337	0.779336	0.369878	4.47219e-05	0.191636	0.000161347	0.34197	0.000201843	0.116896	0.200915	0.15797	0.000352267	0.522153	0.000348913	0.243659	0.351569	0.186356	4.58145	0.173663	2.69955	8.21803	4.93171	13.9176	2.02916	2.08372
PREP_HUMAN	Presequence protease, mitochondrial OS=Homo sapiens GN=PITRM1 PE=1 SV=2	AGRTLTPAGDLQETFSGMDQVR	Oxidation (M); 3 Phospho (ST)	652.266	30.6783	4	.000030300000000030200000.	0.047984	0.047984	0.047984	0.0385236	0.0385236	25.86	25.86	1	726	747	0.08	PITRM1 p-T730 (z= 4) + oxidation	PITRM1 726 - 747	AGRT*LTPAGDLQETFSGMDQVR	p0080	PITRM1 726 - 747	2.25778	1.72808	2.97063	2.61722	2.11309	4.3694	1.73756	0.91751	1.33326	0.204668	1.84341	1.44071	2.34136	2.49733	1.00112	5.05398	4.40524	1.23037	0.186931	0.036344	0.396457	0.58194	0.0584239	0.210017	0.0776764	0.0831079
AMGO3_HUMAN	Amphoterin-induced protein 3 OS=Homo sapiens GN=AMIGO3 PE=2 SV=1	AGSESASSIGSEGPMTT	Oxidation (M); 5 Phospho (ST)	496.877	111.721	4	.0000030330030002300.	0	-9.46672	-9.46672	0.0436516	0.0436516	13.6	13.6	1	488	504	2.31	AMIGO3 p-S493 (z= 4) + oxidation	AMIGO3 488 - 504	AGSES*ASSIGSEGPMTT	p0081	AMIGO3 488 - 504	1.30862	2.51019	9.44252	0.262078	0.00326779	2.25445	2.96116	0.922343	2.40874	2.954	0.0424664	1.54812	7.71042	1.1666	0.219698	1.30729	1.74364	0.0541427	0.702496	0.757321	0.305416	0.240862	0.336359	0.00649792	0.574906	0.0190171
PDE4D_HUMAN	cAMP-specific 3',5'-cyclic phosphodiesterase 4D OS=Homo sapiens GN=PDE4D PE=1 SV=2	AGSGEGSDSAGGATLK	3 Phospho (ST)	401.892	45.048	4	.000000030300003000.	9.46222	9.46222	9.46222	0.0308536	0.0308536	23.65	23.65	1	12	27	5.88	PDE4D p-S19 (z= 4)	PDE4D 12 - 27	AGSGEGS*DSAGGATLK	p0082	PDE4D 12 - 27	0.491085	1.00971	0.29294	1.61659	1.38873	2.09658	0.583294	0.699904	0.771421	1.59338	1.45448	1.9636	0.460985	0.269184	0.555837	0.0873709	0.471954	0.309733	1.28214	0.639988	0.659804	1.33632	1.05369	1.47331	1.12141	0.538653
HMHA1_HUMAN	Minor histocompatibility protein HA-1 OS=Homo sapiens GN=HMHA1 PE=1 SV=2	AGSPSPQPSGELPR	Phospho (ST)	730.333	37.3422	2	.0003000000000000.	4.84144	-0.766463	1.82215	1.2437e-06	0.0054441	71.28	43.3959	34	21	34	26.76	HMHA1 p-S24 (z= 2)	HMHA1 21 - 34	AGS*PSPQPSGELPR	p0083	HMHA1 p-S24 (z= 2)	2.23443	1.55577	1.72699	1.46773	2.25213	2.90898	1.54339	1.82975	0.301394	1.27257	1.86535	1.86498	0.695566	0.822619	0.644544	1.21902	1.50889	1.6635	0.404851	0.302299	0.334581	0.429433	0.285668	0.485082	1.79269	1.84434
PROF1_HUMAN	Profilin-1 OS=Homo sapiens GN=PFN1 PE=1 SV=2	AGWNAYIDNLMADGTCQDAAIVGYK	Phospho (Y)	933.07	90.7521	3	.000000400000000000000000000.	0	-1.96768	-1.96768	2.8242e-05	2.8242e-05	58.29	58.29	1	2	26	48.44	PFN1 p-Y8 (z= 3)	PFN1 2 - 26	AGWNAY*IDNLMADGTCQDAAIVGYK	p0084	PFN1 p-Y8 (z= 3)	1.34564	1.52058	0.00162674	0.97593	1.3906	1.59627	2.45226	2.56976	0.939483	3.46171	1.77468	0.644007	0.869609	0.0025178	2.65266	0.800518	1.02805	0.731577	0.867961	0.999638	1.90995	1.63049	0.444234	0.718493	0.742055	0.453716
TF3C2_HUMAN	General transcription factor 3C polypeptide 2 OS=Homo sapiens GN=GTF3C2 PE=1 SV=2	AHFNAMFQPSSPTR	Phospho (ST)	835.865	55.5758	2	.0000000000030000.	3.99709	-0.518654	2.05964	0.000104494	0.0167163	51.57	35.06	8	883	896	9.19	GTF3C2 p-S894 (z= 2)	GTF3C2 883 - 896	AHFNAMFQPSS*PTR	p0085	GTF3C2 883 - 896	0.804508	1.39482	0.914057	0.818408	1.24225	1.94805	1.51704	0.692582	1.11964	1.01663	1.74874	2.30529	0.182078	0.478973	0.957182	0.981139	1.66574	2.43399	0.694512	0.810575	0.508535	0.446359	1.41948	0.682274	0.204211	0.195771
TRA2A_HUMAN	Transformer-2 protein homolog alpha OS=Homo sapiens GN=TRA2A PE=1 SV=1	AHTPTPGIYMGRPTHSGGGGGGGGGGGGGGGGR	Phospho (ST)	718.568	41.7434	4	.00030000000000000000000000000000000.	3.5753	-0.29893	1.7875	2.30162e-07	0.0080278	79.19	48.8457	21	200	232	13.39	TRA2A p-T203 (z= 4)	TRA2A 200 - 232	AHT*PTPGIYMGRPTHSGGGGGGGGGGGGGGGGR	p0089	TRA2A p-T203 (z= 4)	1.43389	1.74128	2.66371	1.70069	5.36897e-06	1.2566	1.49282	2.33218	1.79351	1.77107	0.0536419	1.24445	1.32792	1.9529	2.64008	2.16827	1.35976	0.0693603	1.09404	1.13892	0.667761	0.721934	0.0103112	1.42056	1.13024	1.64433
PGM1_HUMAN	Phosphoglucomutase-1 OS=Homo sapiens GN=PGM1 PE=1 SV=3	AIGGIILTASHNPGGPNGDFGIK	Phospho (ST)	1143.57	66.0342	2	.0000000000300000000000000.	5.73446	-0.65467	1.66103	1.67646e-09	0.00189653	98.17	70.9129	48	108	130	24.36	PGM1 p-S118 (z= 2)	PGM1 108 - 130	AIGGIILTAS*HNPGGPNGDFGIK	p0090	PGM1 p-S118 (z= 2)	1.9114	2.00315	2.31028	1.27472	3.47897	4.54775	1.01088	1.58857	1.13462	0.646814	1.43618	1.7299	0.0391905	0.0486705	0.0118945	0.0737041	0.0287542	0.0720817	0.167691	0.0843192	0.316225	0.138199	0.165514	0.271861	0.67587	0.825566
PGM1_HUMAN	Phosphoglucomutase-1 OS=Homo sapiens GN=PGM1 PE=1 SV=3	AIGGIILTASHNPGGPNGDFGIK	Phospho (ST)	762.717	67.4284	3	.0000000000300000000000000.	8.19994	-7.63292	1.94181	8.0995e-09	0.00177721	91.56	59.2617	84	108	130	13.65	PGM1 p-S118 (z= 3)	PGM1 108 - 130	AIGGIILTAS*HNPGGPNGDFGIK	p0091	PGM1 p-S118 (z= 3)	2.54894	2.33426	3.24665	1.5203	2.45159	2.88027	1.27262	1.86893	1.38298	0.936064	1.53431	1.21331	0.0479918	0.0386289	0.0203415	0.0242534	0.024596	0.00741846	0.242869	0.280643	0.301502	0.369528	0.511392	0.280439	0.891727	1.16497
XRCC1_HUMAN	DNA repair protein XRCC1 OS=Homo sapiens GN=XRCC1 PE=1 SV=1	AIGSTSKPQESPK	Phospho (ST)	705.338	24.8416	2	.000000000003000.	8.12894	-1.63915	3.39334	7.17133e-05	0.00510997	53.71	38.1291	11	231	243	28.31	XRCC1 p-S242 (z= 2)	XRCC1 231 - 243	AIGSTSKPQES*PK	p0092	XRCC1 p-S242 (z= 2)	3.54922	3.81483	2.77264	3.29416	1.40379	2.4769	2.09509	3.50386	3.35904	2.66159	2.11206	1.05275	1.14065	1.10174	0.556726	0.451388	0.541756	1.38479e-05	0.53709	0.740045	0.469896	0.379321	0.839271	0.793989	0.195557	0.186443
1A34_HUMAN	HLA class I histocompatibility antigen, A-34 alpha chain OS=Homo sapiens GN=HLA-A PE=1 SV=1	AIMAPRTLVLLLSGALALTQTWAGSHSMR	2 Oxidation (M); Phospho (ST)	795.159	67.2988	4	.0002000000000000000003000000200.	0	-6.08071	-6.08071	0.0272188	0.0272188	24.6	24.6	1	2	30	0.24	HLA-A p-T23 (z= 4) + oxidation	HLA-A 2 - 30	AIMAPRTLVLLLSGALALTQT*WAGSHSMR	p0095	HLA-A 2 - 30	2.32359	1.84691	0.90024	1.04941	0.0366049	0.116352	1.54527	1.57196	0.00762727	2.78324	2.71229	2.19645	1.49779	1.93234	0.181643	2.44794	1.45597	2.63397	3.09271	0.176944	0.929787	0.149636	0.0652279	2.06582	0.0871881	2.87033
MDC1_HUMAN	Mediator of DNA damage checkpoint protein 1 OS=Homo sapiens GN=MDC1 PE=1 SV=3	AIPGDQHPESPVHTEPMGIQGR	Phospho (ST)	811.707	43.2222	3	.000000000030000000000000.	3.23013	-0.581392	1.33291	0.000371249	0.01427	47.27	34.8538	26	784	805	15.73	MDC1 p-S794 (z= 3)	MDC1 784 - 805	AIPGDQHPES*PVHTEPMGIQGR	p0096	MDC1 p-S794 (z= 3)	1.28798	1.38677	1.50941	1.37625	1.89314	2.25887	0.76428	1.00281	0.665629	0.828968	1.50484	1.08756	0.724231	0.752062	0.77362	1.4536	1.75494	1.91455	1.01751	0.707413	0.547955	0.598251	0.866899	0.533629	0.586959	0.746479
K0748_HUMAN	Uncharacterized protein KIAA0748 OS=Homo sapiens GN=KIAA0748 PE=1 SV=2	AISKMCLYTCPR	Phospho (ST)	790.342	54.248	2	.00000000030000.	0	-5.0663	-5.0663	0.0477358	0.0477358	25.36	25.36	1	286	297	18.53	KIAA0748 p-T295 (z= 2)	KIAA0748 286 - 297	AISKMCLYT*CPR	p0097	KIAA0748 p-T295 (z= 2)	2.74331	1.74144	2.24791	0.349441	0.665262	1.34919	1.40394	1.27903	1.75065	0.967887	0.516675	0.46941	1.75098	2.58532	3.4358	0.806953	1.28188	1.82622	0.533412	0.252326	0.489044	0.557045	0.673243	0.415575	0.147449	0.459515
EMAL3_HUMAN	Echinoderm microtubule-associated protein-like 3 OS=Homo sapiens GN=EML3 PE=1 SV=1	AISSANLLVR	Phospho (ST)	562.3	60.405	2	.000300000000.	4.84596	0.249425	2.32678	5.95539e-05	0.00238221	53.22	43.2967	15	174	183	21.58	EML3 p-S177 (z= 2)	EML3 174 - 183	AIS*SANLLVR	p0098	EML3 p-S177 (z= 2)	0.717247	0.802862	1.16193	0.630366	1.60491	1.20108	1.11786	0.995704	1.1521	0.934423	1.44974	1.20609	2.64488	3.43331	3.84502	2.62853	3.41067	3.87508	0.115968	0.031479	0.0639985	0.174797	0.302418	0.0947152	0.247548	0.466692
ARFG2_HUMAN	ADP-ribosylation factor GTPase-activating protein 2 OS=Homo sapiens GN=ARFGAP2 PE=1 SV=1	AISSDMFFGR	Phospho (ST)	605.754	66.4095	2	.000300000000.	3.94793	-1.55851	2.50932	3.16673e-06	0.00233803	66.15	50.8594	16	430	439	17.84	ARFGAP2 p-S433 (z= 2)	ARFGAP2 430 - 439	AIS*SDMFFGR	p0099	ARFGAP2 p-S433 (z= 2)	0.103483	0.213536	0.21531	0.25381	0.25128	0.431737	2.49618	2.94473	2.68835	2.31292	3.22631	3.15307	1.86979	1.38582	1.71063	2.30129	3.38525	3.62109	0.587672	1.13115	0.748322	1.74083	0.91661	1.29168	0.270581	0.529507
NIPBL_HUMAN	Nipped-B-like protein OS=Homo sapiens GN=NIPBL PE=1 SV=2	AITSLLGGGSPK	Phospho (ST)	590.805	56.8934	2	.00000000003000.	3.9556	-3.30116	1.61948	0.000106437	0.0170427	51.49	34.543	37	2649	2660	36.9	NIPBL p-S2659 (z= 2)	NIPBL 2649 - 2660	AITSLLGGGS*PK	p0100	NIPBL p-S2659 (z= 2)	1.72877	2.19482	2.2556	2.01265	1.42235	1.61308	0.699077	0.772561	0.777574	0.597812	1.2082	0.682141	2.12033	2.62848	2.5774	2.1808	0.0306127	1.58961	0.849451	0.624284	0.526839	0.713225	0.905856	0.71559	0.164112	0.866912
CCNL2_HUMAN	Cyclin-L2 OS=Homo sapiens GN=CCNL2 PE=1 SV=1	AKADSPVNGLPK	Phospho (ST)	638.822	36.6603	2	.00000300000000.	4.51307	1.48711	3.51592	0.00745022	0.0256406	32.23	28.058	5	365	376	24.1	CCNL2 p-S370 (z= 2)	CCNL2 365 - 376	AKADS*PVNGLPK	p0101	CCNL2 p-S370 (z= 2)	1.78696	1.32559	1.51177	1.37943	1.5473	2.48173	1.74924	2.19867	2.85718	1.93671	1.11913	2.24065	2.13142	2.41227	2.64756	2.89418	4.39853	4.43706	0.348729	0.416273	0.318341	0.354732	0.465126	0.382625	0.61948	0.594684
LRC66_HUMAN	Leucine-rich repeat-containing protein 66 OS=Homo sapiens GN=LRRC66 PE=2 SV=1	AKAGSGLR	Phospho (ST)	420.212	39.3666	2	.0000030000.	2.76595	-1.0508	1.06432	0.0167082	0.0536235	29.66	25.4233	3	339	346	11.36	LRRC66 p-S344 (z= 2)	LRRC66 339 - 346	AKAGS*GLR	p0102	LRRC66 p-S344 (z= 2)	1.65256	1.45031	1.74694	0.797457	0.824213	1.18944	0.904787	1.07161	1.08774	0.587876	0.625187	0.621373	3.37845	1.9153	2.31104	2.41957	1.16432	4.24737	0.477863	0.527445	0.493987	0.68761	0.751102	0.49109	0.49717	0.628859
DKC1_HUMAN	H/ACA ribonucleoprotein complex subunit 4 OS=Homo sapiens GN=DKC1 PE=1 SV=3	AKEVELVSE	Phospho (ST)	542.255	39.4127	2	.00000000300.	5.07069	5.07069	5.07069	0.00745558	0.00745558	32.53	32.53	1	506	514	25.97	DKC1 p-S514 (z= 2)	DKC1 506 - 514	AKEVELVS*E	p0103	DKC1 p-S514 (z= 2)	1.02077	0.549887	0.469584	1.04768	1.29928	0.731202	0.625617	0.283661	0.486445	0.139109	0.910765	0.959455	0.629766	1.26464	0.536783	0.835222	0.565358	2.01475	1.59936	1.33904	1.34488	1.70454	1.69581	0.771767	1.04926	1.08588
KDM4A_HUMAN	Lysine-specific demethylase 4A OS=Homo sapiens GN=KDM4A PE=1 SV=1	AKGALQSITAGQK	2 Phospho (ST)	716.834	32.8646	2	.000000030300000.	0.582543	-4.16723	-1.79234	0.0315295	0.0410327	27.24	26.235	2	892	904	19.52	KDM4A p-S899 p-T901 (z= 2)	KDM4A 892 - 904	AKGALQS*IT*AGQK	p0104	KDM4A p-S899 p-T901 (z= 2)	0.00192026	0.00222055	0.00193373	0.00101721	0.000352984	0.00128629	1.69502	0.00161624	0.00159311	0.00121925	0.000428361	0.283348	3.60061	0.00299294	0.00275392	0.000833261	0.601331	0.000413128	0.735948	0.000571838	0.00047567	0.000691961	2.86527	16.4538	0.000487881	0.000548106
H15_HUMAN	Histone H1.5 OS=Homo sapiens GN=HIST1H1B PE=1 SV=3	AKKPAGATPK	Phospho (ST)	524.784	19.2875	2	.000000003000.	6.07892	-0.355115	3.20036	5.65173e-07	0.00911713	73.27	38.8083	66	131	140	56.06	HIST1H1B p-T139 (z= 2)	HIST1H1B 131 - 140	AKKPAGAT*PK	p0105	HIST1H1B p-T139 (z= 2)	5.89419	6.83052	1.25315	2.85993	0.590417	2.9047	2.12589	2.76575	0.000153268	4.29628	5.2993	0.393717	5.13299	0.00028794	0.000264945	0.214281	0.973344	0.492209	5.27987e-05	5.50146e-05	0.0818693	6.65712e-05	1.69797e-05	0.0136794	0.0858484	5.27314e-05
ACLY_HUMAN	ATP-citrate synthase OS=Homo sapiens GN=ACLY PE=1 SV=3	AKPAMPQDSVPSPR	Oxidation (M); Phospho (ST)	788.866	42.2274	2	.0000020000003000.	5.24459	1.36065	3.13508	0.00184581	0.00701681	39.46	34.85	5	470	483	18.3	ACLY p-S482 (z= 2) + oxidation	ACLY 470 - 483	AKPAMPQDSVPS*PR	p0108	ACLY p-S482 (z= 2) + oxidation	1.29248	1.23296	1.48184	1.00445	0.918762	0.0731431	1.29159	1.75915	1.81985	1.59123	2.23702	1.7838	0.687037	0.305007	0.559045	0.777171	0.0871045	0.402563	0.191502	0.199371	0.0776534	0.21261	0.464545	0.342566	0.0257774	0.0743981
ACLY_HUMAN	ATP-citrate synthase OS=Homo sapiens GN=ACLY PE=1 SV=3	AKPAMPQDSVPSPR	Phospho (ST)	780.867	41.9787	2	.0000000000003000.	4.25909	-3.52437	1.43922	4.75331e-05	0.0056892	55.56	40.1453	45	470	483	21.87	ACLY p-S482 (z= 2)	ACLY 470 - 483	AKPAMPQDSVPS*PR	p0109	ACLY p-S482 (z= 2)	0.655452	0.576347	0.52951	0.719047	0.756151	0.539418	1.46818	1.34158	1.69468	1.22375	2.20459	1.8055	1.45226	2.21431	2.0324	1.75308	1.66549	2.48482	0.69161	0.563139	0.62867	1.05233	1.56701	1.09652	0.394834	0.369229
SMCA2_HUMAN	Probable global transcription activator SNF2L2 OS=Homo sapiens GN=SMARCA2 PE=1 SV=2	AKPVVSDFDSDEEQDER	2 Phospho (ST)	1063.4	43.9636	2	.0000003000300000000.	3.41726	0.405216	1.83594	1.93385e-05	9.91343e-05	57.47	52.334	5	1563	1579	53.44	SMARCA2 p-S1569 p-S1573 (z= 2)	SMARCA2 1563 - 1579	AKPVVS*DFDS*DEEQDER	p0110	SMARCA2 p-S1569 p-S1573 (z= 2)	4.42886	2.87045	2.98936	3.0171	6.31404	8.24574	0.565914	0.428972	0.307398	0.651008	0.867604	0.484074	2.72385	1.89398	4.63006	2.83233	0.263593	6.72304	0.173031	0.161126	0.143482	0.256816	0.4922	0.20959	0.03295	0.0359247
HNRPU_HUMAN	Heterogeneous nuclear ribonucleoprotein U OS=Homo sapiens GN=HNRNPU PE=1 SV=6	AKSPQPPVEEEDEHFDDTVVCLDTYNCDLHFK	Phospho (ST)	1305.56	73.2519	3	.0003000000000000000000000000000000.	7.43725	-0.534795	1.83981	1.08053e-07	0.00370943	82.3	52.2235	136	269	300	60.51	HNRNPU p-S272 (z= 3)	HNRNPU 269 - 300	AKS*PQPPVEEEDEHFDDTVVCLDTYNCDLHFK	p0111	HNRNPU p-S272 (z= 3)	0.913432	0.67537	2.09276	1.04827	1.11596	1.01613	0.758656	1.12154	1.8173	0.590589	0.584056	0.798585	1.64583	1.19546	3.38372	1.1387	1.70078	1.75281	0.408056	0.443673	0.949662	0.482724	0.453213	0.238188	1.16678	0.821412
HNRPU_HUMAN	Heterogeneous nuclear ribonucleoprotein U OS=Homo sapiens GN=HNRNPU PE=1 SV=6	AKSPQPPVEEEDEHFDDTVVCLDTYNCDLHFK	Phospho (ST)	979.422	113.29	4	.0003000000000000000000000000000000.	9.86052	-1.91356	1.61325	4.44038e-08	0.00305756	86.03	54.7351	278	269	300	56.27	HNRNPU p-S272 (z= 4)	HNRNPU 269 - 300	AKS*PQPPVEEEDEHFDDTVVCLDTYNCDLHFK	p0112	HNRNPU p-S272 (z= 4)	0.261495	0.35629	0.0906251	0.296039	0.330298	0.701631	0.600625	0.162491	0.612554	0.76082	0.439975	2.73238	0.541993	1.37737	1.22234	1.6244	3.41382	1.33797	0.396755	0.506119	0.723871	0.220406	0.850934	0.797549	0.506302	0.138058
HNRPU_HUMAN	Heterogeneous nuclear ribonucleoprotein U OS=Homo sapiens GN=HNRNPU PE=1 SV=6	AKSPQPPVEEEDEHFDDTVVCLDTYNCDLHFK	Phospho (ST)	783.739	67.9815	5	.0003000000000000000000000000000000.	9.9663	-0.969684	1.89635	5.34169e-05	0.00857047	55.3	38.4733	72	269	300	39.06	HNRNPU p-S272 (z= 5)	HNRNPU 269 - 300	AKS*PQPPVEEEDEHFDDTVVCLDTYNCDLHFK	p0113	HNRNPU p-S272 (z= 5)	1.25958	0.661767	1.52448	0.475326	0.852857	0.884962	1.08237	0.604662	0.879153	1.29986	0.945427	0.507174	1.15764	0.94841	1.91316	2.54482	1.52058	0.988787	0.50182	0.646405	0.624529	0.89298	0.163261	0.49796	0.719369	1.26518
BIN2_HUMAN	Bridging integrator 2 OS=Homo sapiens GN=BIN2 PE=1 SV=3	AKSQEEVLPSSTTPSPGGALSPSGQPSSSATEVVLR	Phospho (ST)	1206.93	64.3444	3	.00030000000000000000000000000000000000.	3.09639	2.433	2.7647	0.00064726	0.000647442	42.42	42.38	2	355	390	27.28	BIN2 p-S358 (z= 3)	BIN2 355 - 390	AKS*QEEVLPSSTTPSPGGALSPSGQPSSSATEVVLR	p0115	BIN2 p-S358 (z= 3)	4.21416	2.95239	2.30531	5.77077	7.87516	5.66668	2.52731	2.03642	1.12606	1.70847	5.60697	4.46147	0.748831	0.303179	0.666464	0.765548	0.887457	1.59104	5.16183e-05	0.115368	0.139321	0.179824	0.137167	0.40347	4.5888e-05	5.15526e-05
LAP2B_HUMAN	Lamina-associated polypeptide 2, isoforms beta/gamma OS=Homo sapiens GN=TMPO PE=1 SV=2	AKTPVTLK	Phospho (ST)	469.261	24.6945	2	.0003000000.	5.77784	-1.71809	2.30331	0.000167109	0.019865	47.77	29.9504	122	206	213	35.48	TMPO p-T209 (z= 2)	TMPO 206 - 213	AKT*PVTLK	p0116	TMPO p-T209 (z= 2)	0.779205	0.760565	0.721055	0.957096	0.718837	1.14899	0.321314	4.21289	4.30794	0.275878	0.259322	1.57717	0.954394	1.21955	2.69386	3.72358	4.39551	5.3577	0.628262	0.518013	0.265848	0.469697	0.477366	0.614726	0.228328	0.604003
FGL1_HUMAN	Fibrinogen-like protein 1 OS=Homo sapiens GN=FGL1 PE=1 SV=3	AKVFSFILVTTALTMGR	2 Phospho (ST)	672.331	92.4949	3	.0000030000030000000.	0	-2.83867	-2.83867	0.0394324	0.0394324	26.15	26.15	2	2	18	7.5	FGL1 p-S7 p-T13 (z= 3)	FGL1 2 - 18	AKVFS*FILVTT*ALTMGR	p0117	FGL1 2 - 18	0.936147	0.328488	0.657743	0.463224	0.527051	0.296908	0.493562	0.208269	0.557045	0.268712	0.454617	0.299678	0.487959	0.205674	0.216964	0.129296	0.384773	0.0728062	1.47509	0.704781	1.05554	0.546363	0.368341	0.737083	1.30057	0.868
CI079_HUMAN	FAM75-like protein C9orf79 OS=Homo sapiens GN=C9orf79 PE=2 SV=2	ALACSPKATPK	Phospho (ST)	612.295	44.661	2	.0000030000000.	0	-5.3093	-4.1669	0.0480043	0.0598585	25.16	24.1533	6	1374	1384	10.24	C9orf79 p-S1379 (z= 2)	C9orf79 1374 - 1384	ALACS*PKATPK	p0119	C9orf79 p-S1379 (z= 2)	1.63907	1.72856	2.18586	1.72416	2.00558	0.0836844	0.813166	0.880571	0.876441	0.634283	0.903605	0.761868	0.95489	1.03383	0.894751	1.38204	1.08813	2.22467	0.488427	0.585467	0.437122	0.464598	0.557836	0.378218	0.222138	0.322635
WIZ_HUMAN	Protein Wiz OS=Homo sapiens GN=WIZ PE=1 SV=2	ALAKMMGGAGPGSSLEAR	Oxidation (M); Phospho (ST)	450.711	22.4275	4	.00000020000003000000.	0.593169	0.593169	0.593169	0.021158	0.021158	28.8	28.8	1	1109	1126	1.17	WIZ p-S1122 (z= 4) + oxidation	WIZ 1109 - 1126	ALAKMMGGAGPGS*SLEAR	p0120	WIZ 1109 - 1126	2.73412	2.64545	1.81012	2.17865	0.0350729	1.56796	1.86715	2.12113	2.17524	1.71465	1.13951	0.664341	2.74895	2.89433	1.26709	1.47017	1.39862	0.00598172	0.947469	0.855294	0.61512	1.01527	0.0237273	0.579418	0.842497	1.23337
KANK2_HUMAN	KN motif and ankyrin repeat domain-containing protein 2 OS=Homo sapiens GN=KANK2 PE=1 SV=1	ALAMPGRPESPPVFR	Phospho (ST)	852.92	56.3649	2	.00000000003000000.	2.9287	1.10927	2.27918	5.76443e-05	0.0161435	53.9	35.8683	6	366	380	41.98	KANK2 p-S376 (z= 2)	KANK2 366 - 380	ALAMPGRPES*PPVFR	p0121	KANK2 p-S376 (z= 2)	0.220349	0.125709	1.2342	0.178143	0.0993339	6.78161	2.74265	3.2571	3.41212	2.10488	3.65583	5.8996	0.0869228	0.116763	0.183551	2.97471	6.07927	11.3413	0.0947605	0.179018	0.0756469	0.0343547	0.0454585	0.207047	0.0685722	0.0591043
UTRO_HUMAN	Utrophin OS=Homo sapiens GN=UTRN PE=1 SV=2	ALCLDLLELSTTNEIFK	Phospho (ST)	515.76	57.918	4	.0000000000003000000.	7.43513	7.43513	7.43513	0.0105755	0.0105755	31.14	31.14	1	2875	2891	0	UTRN p-T2887 (z= 4)	UTRN 2875 - 2891	ALCLDLLELSTT*NEIFK	p0122	UTRN 2875 - 2891	1.24267	1.12626	1.14565	1.2254	1.75729	2.30904	1.2663	0.975024	1.21459	0.743526	1.27853	1.18099	0.800862	0.975072	1.40315	0.936175	1.54872	2.3758	0.0369519	1.81206	1.57849	1.47323	2.38749	3.01344	0.637492	0.609723
WIPF1_HUMAN	WAS/WASL-interacting protein family member 1 OS=Homo sapiens GN=WIPF1 PE=1 SV=2	ALDDKPPPPPPPVGNRPSIHR	Phospho (ST)	585.054	43.1451	4	.00000000000000000030000.	2.00712	2.00712	2.00712	0.0289968	0.0289968	25.65	25.65	1	259	279	11.3	WIPF1 p-S277 (z= 4)	WIPF1 259 - 279	ALDDKPPPPPPPVGNRPS*IHR	p0123	WIPF1 p-S277 (z= 4)	0.000214594	0.000248152	0.000216099	8.26757	0.258692	1.42116	0.000142316	6.42335	0.606741	6.46199	4.78704e-05	2.24872	0.000310716	2.01651	2.87538	9.3119e-05	0.465972	0.893051	0.30794	6.39043e-05	5.31573e-05	7.73284e-05	1.97235e-05	0.051362	0.140721	6.12522e-05
MAP1S_HUMAN	Microtubule-associated protein 1S OS=Homo sapiens GN=MAP1S PE=1 SV=2	ALELPLAASSIPRPRTPSPESHR	2 Phospho (ST)	881.436	67.9929	3	.0000000000300000000003000.	4.04348	-0.0340744	2.10745	0.00274101	0.0234843	36.59	29.3382	11	623	645	10.19	MAP1S p-S633 p-S644 (z= 3)	MAP1S 623 - 645	ALELPLAASS*IPRPRTPSPES*HR	p0126	MAP1S p-S633 p-S644 (z= 3)	1.27708	0.796149	2.02529	2.05164	4.16504	1.71921	1.04796	1.87399	1.02165	2.0154	4.08315	3.85103	0.319799	1.68466	2.13919	0.319387	1.18225	6.14705	5.47944e-05	0.149815	0.228153	0.683759	0.190418	0.208703	0.50772	0.271736
PGK1_HUMAN	Phosphoglycerate kinase 1 OS=Homo sapiens GN=PGK1 PE=1 SV=3	ALESPERPFLAILGGAK	Phospho (ST)	924.986	79.8896	2	.0000300000000000000.	4.86103	-3.0937	1.88157	6.08193e-11	0.0017847	111.75	62.6927	91	200	216	103.46	PGK1 p-S204 (z= 2)	PGK1 200 - 216	ALES*PERPFLAILGGAK	p0127	PGK1 p-S204 (z= 2)	1.49481	1.67412	2.0477	0.727676	1.90723	2.19494	0.534709	0.80948	0.837696	0.403772	0.552619	0.716012	0.663435	0.914525	1.02196	0.53968	1.1444	0.967019	0.425895	0.466219	0.501557	0.279519	0.658987	0.349267	0.582252	0.538253
PGK1_HUMAN	Phosphoglycerate kinase 1 OS=Homo sapiens GN=PGK1 PE=1 SV=3	ALESPERPFLAILGGAK	Phospho (ST)	616.995	85.3732	3	.0000300000000000000.	4.65215	-0.0395031	2.64537	1.33913e-05	0.00438039	58.25	40.1917	52	200	216	50.07	PGK1 p-S204 (z= 3)	PGK1 200 - 216	ALES*PERPFLAILGGAK	p0128	PGK1 p-S204 (z= 3)	2.03763	1.39567	1.43282	0.695657	1.59382	2.55193	0.684555	0.556375	0.518316	0.424889	0.810548	0.636667	0.599306	0.586086	0.538157	0.668673	1.28788	1.05348	0.520342	0.478711	0.293053	0.445737	0.56349	0.366806	0.548082	0.495037
MBB1A_HUMAN	Myb-binding protein 1A OS=Homo sapiens GN=MYBBP1A PE=1 SV=2	ALGGEDSENEEELGDEAMMALDQSLASLFAEQK	Phospho (ST)	1203.19	107.852	3	.00000003000000000000000000000000000.	3.07109	1.57381	2.0729	0.00017426	0.00321307	50.08	43.2167	3	769	801	35.26	MYBBP1A p-S776 (z= 3)	MYBBP1A 769 - 801	ALGGEDS*ENEEELGDEAMMALDQSLASLFAEQK	p0129	MYBBP1A p-S776 (z= 3)	0.706661	0.237729	0.557475	0.614304	1.08279	1.59663	0.384741	0.126347	0.61432	0.230133	0.776805	0.560791	1.53534	0.000110833	2.19507	1.47394	4.05238	1.49041	0.713606	0.890996	1.1984	0.557254	1.42731	0.837678	1.16274	1.32827
NACP1_HUMAN	Putative nascent polypeptide-associated complex subunit alpha-like protein OS=Homo sapiens GN=NACAP1 PE=5 SV=1	ALKNSNDIVNAIMELTM	Oxidation (M); Phospho (ST)	986.958	45.5186	2	.0000030000000200000.	0	-2.31705	-2.31705	0.0164073	0.0164073	30.28	30.28	1	197	213	5.45	NACAP1 p-S202 (z= 2) + oxidation	NACAP1 197 - 213	ALKNS*NDIVNAIMELTM	p0131	NACAP1 197 - 213	1.96784	2.13849	2.70167	1.76448	1.96971	0.294526	0.864419	1.14653	0.953572	0.601965	1.28015	0.814461	1.16365	0.946154	1.16338	0.825328	1.24005	2.01904	0.608369	0.678149	0.611072	0.986375	1.11129	0.704947	0.600128	0.514621
ZKSC1_HUMAN	Zinc finger protein with KRAB and SCAN domains 1 OS=Homo sapiens GN=ZKSCAN1 PE=1 SV=3	ALPAAHIPAPPHEGSPR	Phospho (ST)	599.966	45.4457	3	.0000000000000003000.	0.894888	0.894888	0.894888	0.0339755	0.0339755	26.85	26.85	1	194	210	19.88	ZKSCAN1 p-S209 (z= 3)	ZKSCAN1 194 - 210	ALPAAHIPAPPHEGS*PR	p0132	ZKSCAN1 p-S209 (z= 3)	1.68301	3.77175	3.63832	3.028	0.318992	2.10634	1.54481	0.874761	0.52952	0.675424	2.82666e-05	0.604092	2.12424	1.97438	1.62971	1.68326	0.122902	4.13626	0.0958234	0.261348	0.270129	0.332823	0.324269	0.108804	0.39602	0.484474
WIPF1_HUMAN	WAS/WASL-interacting protein family member 1 OS=Homo sapiens GN=WIPF1 PE=1 SV=2	ALPATPQLPSR	Phospho (ST)	615.816	51.551	2	.0000030000000.	2.59836	0.256177	1.42727	0.0102066	0.0147915	31.31	29.455	2	394	404	19.69	WIPF1 p-T399 (z= 2)	WIPF1 394 - 404	ALPAT*PQLPSR	p0133	WIPF1 p-T399 (z= 2)	0.570174	0.169266	0.196754	0.589955	1.41184	0.896874	0.489929	0.451774	0.415708	0.384519	0.7819	0.25759	0.497998	0.412233	0.935079	0.554381	0.699115	0.205462	2.08246	2.37468	0.977482	2.14311	1.9174	2.8478	2.27509	1.23469
P53_HUMAN	Cellular tumor antigen p53 OS=Homo sapiens GN=TP53 PE=1 SV=4	ALPNNTSSSPQPK	Phospho (ST)	710.828	30.9142	2	.000000000300000.	1.74128	-1.51306	0.774491	0.000380284	0.00684503	46.06	39.96	8	307	319	0	TP53 p-S316 (z= 2)	TP53 307 - 319	ALPNNTSSS*PQPK	p0134	TP53 307 - 319	2.11804	1.19828	0.783677	0.199364	1.97043e-05	0.716566	4.68475	9.02219e-05	6.87151	6.8061e-05	0.23515	1.96526	0.000155207	0.000167072	0.000153729	0.05516	0.239897	0.0905399	2.07223	3.09133	1.80767	2.16163	2.77002	2.60274	0.499698	0.0876893
SRRM2_HUMAN	Serine/arginine repetitive matrix protein 2 OS=Homo sapiens GN=SRRM2 PE=1 SV=2	ALPQTPRPR	Phospho (ST)	558.291	30.7227	2	.00000300000.	7.93936	-1.05064	2.22268	0.002258	0.0391179	36.57	25.4296	24	1488	1496	27.36	SRRM2 p-T1493 (z= 2)	SRRM2 1488 - 1496	ALPQT*PRPR	p0135	SRRM2 p-T1493 (z= 2)	2.18673	1.86432	1.82936	1.33365	1.62877	1.64274	1.12684	1.07082	0.273678	0.988846	1.29122	0.838364	1.76957	1.68341	1.06502	1.49461	1.79898	2.07957	0.919353	0.745841	0.697214	1.3576	1.32307	1.15045	0.721574	0.726856
TRAD1_HUMAN	TRAF-type zinc finger domain-containing protein 1 OS=Homo sapiens GN=TRAFD1 PE=1 SV=1	ALPSLNTGSSSPR	Phospho (ST)	683.824	48.8973	2	.000000000300000.	5.38284	0.169153	1.81	0.00024671	0.0167837	48.2	32.866	25	317	329	6.97	TRAFD1 p-S326 (z= 2)	TRAFD1 317 - 329	ALPSLNTGS*SSPR	p0136	TRAFD1 317 - 329	1.66429	1.93283	2.09061	2.22295	2.60515	3.52679	0.608345	0.719975	0.675166	0.656406	1.01828	1.07228	1.78442	2.18437	2.52164	1.93545	2.10147	4.12827	0.329957	0.361966	0.268909	0.505293	0.565098	0.290527	0.144085	0.359629
CD97_HUMAN	CD97 antigen OS=Homo sapiens GN=CD97 PE=1 SV=4	ALRASESGI	Phospho (ST)	492.234	38.6278	2	.00000300000.	3.85464	2.71464	3.28464	0.000814565	0.00206638	42.08	38.98	2	827	835	17.45	CD97 p-S832 (z= 2)	CD97 827 - 835	ALRAS*ESGI	p0137	CD97 p-S832 (z= 2)	0.193292	0.471215	0.412247	0.155073	0.359232	0.214712	1.04031	0.944596	0.792129	0.949551	0.661971	0.767741	1.14251	1.40937	1.64574	2.42268	2.19863	2.73777	0.498316	0.786444	0.553671	0.728763	0.736778	0.12995	0.685426	0.693437
VEZA_HUMAN	Vezatin OS=Homo sapiens GN=VEZT PE=1 SV=3	ALRLIQETEVISR	2 Phospho (ST)	422.714	33.589	4	.000000003000300.	7.66055	7.66055	7.66055	0.0280626	0.0280626	26.98	26.98	1	221	233	11.97	VEZT p-T229 p-S233 (z= 4)	VEZT 221 - 233	ALRLIQET*EVIS*R	p0138	VEZT p-T229 p-S233 (z= 4)	0.514512	0.231944	0.381041	0.161415	0.440764	0.298793	0.269443	0.393985	0.364072	0.297059	0.322309	0.410844	0.260474	0.455814	0.707184	0.459048	0.781993	0.361157	0.879366	1.04831	1.48232	2.05755	1.17128	1.19591	0.781745	0.952064
ABCA3_HUMAN	ATP-binding cassette sub-family A member 3 OS=Homo sapiens GN=ABCA3 PE=1 SV=2	ALRNEYFEAEPEDLVAGIK	Phospho (Y)	561.776	35.7101	4	.000000400000000000000.	8.83833	8.83833	8.83833	0.0460252	0.0460252	25.7	25.7	1	513	531	14.19	ABCA3 p-Y519 (z= 4)	ABCA3 513 - 531	ALRNEY*FEAEPEDLVAGIK	p0139	ABCA3 p-Y519 (z= 4)	0.00132541	0.00153267	0.0013347	0.000702099	1.22821	7.36415	0.00087899	0.00111556	1.26014	0.000841551	0.000295664	0.21057	0.00191909	0.00206579	5.9357	5.71626	14.3007	15.5914	0.000378797	0.000394694	0.000328317	0.000477606	0.652583	0.109046	0.000336745	0.000378314
SAMN1_HUMAN	SAM domain-containing protein SAMSN-1 OS=Homo sapiens GN=SAMSN1 PE=1 SV=1	ALSEEKDEEDGENAHPYR	Phospho (ST)	723.632	38.5983	3	.00030000000000000000.	5.54274	-0.62919	1.0077	1.08708e-07	0.00749726	81.34	51.0833	21	88	105	68.04	SAMSN1 p-S91 (z= 3)	SAMSN1 88 - 105	ALS*EEKDEEDGENAHPYR	p0141	SAMSN1 p-S91 (z= 3)	0.876217	0.200622	2.10061	0.432617	1.58098	0.942355	3.04677	3.56907	3.56203	4.71495	5.45	4.59129	0.34144	0.270571	0.150459	0.317473	0.212213	0.601653	1.2772	0.116585	0.641952	0.728015	2.04401	0.20814	0.443906	0.465017
RASL3_HUMAN	RAS protein activator like-3 OS=Homo sapiens GN=RASAL3 PE=1 SV=2	ALSHQEPMVSTQPAPR	Phospho (ST)	914.927	38.6155	2	.000300000000000000.	4.17213	-0.762652	1.83206	9.12563e-07	0.0021193	73.01	53.4076	37	49	64	52.71	RASAL3 p-S52 (z= 2)	RASAL3 49 - 64	ALS*HQEPMVSTQPAPR	p0142	RASAL3 p-S52 (z= 2)	2.21715	3.39151	3.18743	2.21301	0.179691	1.87243	2.93052	3.34951	2.75052	3.31179	4.97497	4.44901	0.390377	0.44287	1.02386	0.979391	0.903107	2.55687	0.322009	0.412298	0.250951	0.496737	0.869237	0.704615	0.30152	0.284672
DOCK8_HUMAN	Dedicator of cytokinesis protein 8 OS=Homo sapiens GN=DOCK8 PE=1 SV=3	ALSLEENGVGSNFK	Phospho (ST)	772.855	55.7064	2	.0003000000000000.	2.68382	-2.47265	0.989183	9.11508e-07	0.00395247	72.43	49.497	10	449	462	54.35	DOCK8 p-S452 (z= 2)	DOCK8 449 - 462	ALS*LEENGVGSNFK	p0144	DOCK8 p-S452 (z= 2)	1.08678	0.619699	1.2757	0.324515	0.428653	0.779496	2.22104	1.98378	1.85629	1.34058	2.55551	2.21671	3.1513	2.79509	3.80145	3.40213	4.8137	5.57749	0.249843	0.572666	0.435515	0.481216	1.0382	0.591058	0.417566	1.00054
MLL2_HUMAN	Histone-lysine N-methyltransferase MLL2 OS=Homo sapiens GN=MLL2 PE=1 SV=1	ALSPVIPLIPR	Phospho (ST)	628.365	72.6236	2	.0003000000000.	4.57873	-1.20745	1.69969	0.000413051	0.0129164	41	28.7667	21	4461	4471	41	MLL2 p-S4464 (z= 2)	MLL2 4461 - 4471	ALS*PVIPLIPR	p0145	MLL2 p-S4464 (z= 2)	2.17219	1.73352	1.95873	1.27541	2.90584	2.86854	1.50694	1.38909	1.34513	0.868041	2.00041	1.64969	2.22017	1.79655	2.4217	2.12178	4.07967	3.03547	0.634221	0.52705	0.496486	0.394606	0.892965	0.626229	0.031384	0.0356317
TIM44_HUMAN	Mitochondrial import inner membrane translocase subunit TIM44 OS=Homo sapiens GN=TIMM44 PE=1 SV=2	ALSQGVESVKK	Phospho (ST)	613.316	31.9645	2	.0003000000000.	3.73342	1.70829	2.81884	9.03495e-05	0.00465214	51.63	39.102	5	178	188	35.89	TIMM44 p-S181 (z= 2)	TIMM44 178 - 188	ALS*QGVESVKK	p0146	TIMM44 p-S181 (z= 2)	0.0821243	1.04686	0.083474	0.450243	0.155684	1.28583	2.9761	2.0302	2.60439	4.84402	2.14422	3.45841	2.69224	1.07157	0.999849	1.14923	0.478747	1.37572	0.290499	0.683979	0.655201	1.56003	0.792554	0.555254	0.325384	0.633139
PERQ2_HUMAN	PERQ amino acid-rich with GYF domain-containing protein 2 OS=Homo sapiens GN=GIGYF2 PE=1 SV=1	ALSSGGSITSPPLSPALPK	Phospho (ST)	930.481	65.8576	2	.000000000030000000000.	2.15498	-2.8371	0.700394	0.0167309	0.0226601	27.16	26.076	5	17	35	8.01	GIGYF2 p-S27 (z= 2)	GIGYF2 17 - 35	ALSSGGSITS*PPLSPALPK	p0147	GIGYF2 17 - 35	0.277377	0.595711	0.471993	0.567526	0.906684	0.482592	1.31904	1.62895	1.28793	1.04617	2.02666	1.69215	1.69402	2.70546	2.11927	2.36671	3.67693	3.66809	0.717958	1.1003	0.699907	0.62971	0.95774	1.47878	0.64996	0.681625
NUCL_HUMAN	Nucleolin OS=Homo sapiens GN=NCL PE=1 SV=3	ALVATPGKK	Phospho (ST)	482.766	29.5321	2	.00000300000.	3.50486	-2.03734	0.771291	0.00162285	0.0159738	37.14	29.1215	13	117	125	30.7	NCL p-T122 (z= 2)	NCL 117 - 125	ALVAT*PGKK	p0148	NCL p-T122 (z= 2)	1.15571	1.18802	1.22068	1.04175	0.991494	1.0666	1.63213	1.61229	1.58075	1.39207	0.768988	0.851993	2.273	2.08858	0.764664	1.16651	2.4314	2.33791	2.40565	1.89402	1.85463	1.35882	0.659967	0.799996	0.478168	0.612384
ZDBF2_HUMAN	DBF4-type zinc finger-containing protein 2 OS=Homo sapiens GN=ZDBF2 PE=1 SV=3	ALVCVLSSLNIK	2 Phospho (ST)	738.854	44.6819	2	.00000003300000.	3.80771	3.80771	3.80771	0.0450969	0.0450969	26.37	26.37	1	2007	2018	19.26	ZDBF2 p-S2014 p-S2015 (z= 2)	ZDBF2 2007 - 2018	ALVCVLS*S*LNIK	p0149	ZDBF2 p-S2014 p-S2015 (z= 2)	2.07035	2.20627	2.30092	1.87948	2.2982	0.0924569	0.993003	2.31565	2.04496	1.56827	2.42695	1.6546	2.16719	2.71882	2.87785	1.88803	2.10734	2.95668	0.506146	0.524406	0.469204	0.556411	0.796938	0.416211	0.208325	0.48359
CCD86_HUMAN	Coiled-coil domain-containing protein 86 OS=Homo sapiens GN=CCDC86 PE=1 SV=1	ALVEFESNPEETREPGSPPSVQR	Phospho (ST)	879.075	52.3974	3	.0000000000000000030000000.	4.25289	-0.518944	1.93055	3.10995e-07	0.00382812	77.86	51.6259	61	31	53	30.93	CCDC86 p-S48 (z= 3)	CCDC86 31 - 53	ALVEFESNPEETREPGS*PPSVQR	p0150	CCDC86 p-S48 (z= 3)	0.988428	0.749623	0.755089	0.728649	1.25898	1.36127	0.511033	0.624821	0.337124	0.599605	0.568619	0.936022	1.09377	1.41851	1.09078	1.2729	0.574837	2.14398	0.831315	1.20048	0.582508	1.03745	1.38875	1.0635	0.512028	0.777662
KAT1_HUMAN	Kynurenine--oxoglutarate transaminase 1 OS=Homo sapiens GN=CCBL1 PE=1 SV=1	ALVLNTPNNPLGK	Phospho (ST)	715.875	91.7502	2	.000000300000000.	0.717616	-3.96859	-1.62549	0.0310033	0.0413027	25.4	24.595	2	177	189	18.64	CCBL1 p-T183 (z= 2)	CCBL1 177 - 189	ALVLNT*PNNPLGK	p0151	CCBL1 p-T183 (z= 2)	0.261121	0.474357	0.419445	0.0227601	0.376173	0.261326	0.562464	0.593791	0.275628	0.377557	0.372415	0.43188	0.408873	0.40044	0.901063	0.478898	0.685218	0.263999	1.31944	1.19516	1.50385	1.32071	0.759741	1.41539	1.12766	0.849484
BRE1A_HUMAN	E3 ubiquitin-protein ligase BRE1A OS=Homo sapiens GN=RNF20 PE=1 SV=2	ALVVPEPEPDSDSNQER	Phospho (ST)	981.432	48.1202	2	.0000000000000300000.	3.59079	-0.550274	1.54066	0.000117677	0.0192127	52.4	33.6935	17	126	142	11.7	RNF20 p-S139 (z= 2)	RNF20 126 - 142	ALVVPEPEPDSDS*NQER	p0152	RNF20 p-S139 (z= 2)	2.51759	1.66887	1.6469	1.53746	0.152626	1.26762	2.05715	2.00653	2.18978	1.86255	1.78019	2.5627	1.53199	1.97728	1.37567	0.140971	1.29604	2.70109	0.586624	0.526003	0.509608	0.618659	0.887866	0.0912288	0.374387	0.527323
LC7L2_HUMAN	Putative RNA-binding protein Luc7-like 2 OS=Homo sapiens GN=LUC7L2 PE=1 SV=2	AMLDQLMGTSR	Phospho (ST)	651.785	61.9062	2	.0000000000300.	3.33447	-2.75057	0.767502	0.000157573	0.0157531	49.28	33.0142	19	9	19	17.07	LUC7L2 p-S19 (z= 2)	LUC7L2 9 - 19	AMLDQLMGTS*R	p0154	LUC7L2 p-S19 (z= 2)	3.31874e-05	2.16156	2.45323	2.75581	6.37171	2.29039	2.89644	2.8378	3.24238	3.35492	5.12391	5.26874	0.688479	0.940535	1.00783	1.4401e-05	0.87804	2.63138	0.143639	0.170461	0.189384	0.304526	0.162073	0.164428	0.242181	0.342128
GRP75_HUMAN	Stress-70 protein, mitochondrial OS=Homo sapiens GN=HSPA9 PE=1 SV=2	AMQDAEVSKSDIGEVILVGGMTR	2 Oxidation (M); 2 Phospho (ST)	650.292	54.9203	4	.0020000030300000000002000.	7.52059	7.52059	7.52059	0.0300859	0.0300859	28.15	28.15	1	369	391	13.14	HSPA9 p-S377 (z= 4) + oxidation	HSPA9 369 - 391	AMQDAEVS*KS*DIGEVILVGGMTR	p0155	HSPA9 p-S377 (z= 4) + oxidation	2.35708	0.0360024	3.36648	0.047136	0.980298	0.0455771	0.274064	6.47846	3.62807	14.2715	0.389174	0.228308	1.66697	0.455278	1.62841	0.941461	1.6152	1.79003	0.176396	0.649573	0.330005	0.392526	0.411971	0.292705	0.664412	0.63238
ZN673_HUMAN	Protein ZNF673 OS=Homo sapiens GN=ZNF673 PE=2 SV=1	AMSQESLTFK	Phospho (ST)	407.843	26.9708	3	.000000003000.	0	-6.77915	-6.77915	0.0132369	0.0132369	29.61	29.61	1	2	11	8.5	ZNF673 p-T10 (z= 3)	ZNF673 2 - 11	AMSQESLT*FK	p0156	ZNF673 2 - 11	0.137993	2.16226	1.43022	0.222624	2.40664e-05	0.658856	2.23778	3.19985	3.04804	1.00162	2.92057e-05	1.58122	3.11042	0.197121	0.630318	0.0955574	0.11171	0.690859	0.739109	0.042068	3.24312e-05	1.05476	1.20333e-05	0.305998	2.2595	1.0958
DBNL_HUMAN	Drebrin-like protein OS=Homo sapiens GN=DBNL PE=1 SV=1	AMSTTSISSPQPGK	Oxidation (M); Phospho (ST)	744.328	42.9665	2	.0023000000000000.	1.77716	1.77716	1.77716	0.0377887	0.0377887	25.81	25.81	1	267	280	3.57	DBNL p-S270 (z= 2) + oxidation	DBNL 267 - 280	AMS*TTSISSPQPGK	p0157	DBNL 267 - 280	0.653557	1.14759	1.30263	0.686232	3.31777	0.539768	1.35113	0.406102	0.920752	0.649828	0.640652	0.373547	0.968241	1.76024	1.62753	0.3609	0.912637	0.438271	0.838503	0.788469	2.01811	0.827329	0.432585	0.768851	1.56179	0.999174
DBNL_HUMAN	Drebrin-like protein OS=Homo sapiens GN=DBNL PE=1 SV=1	AMSTTSISSPQPGK	Phospho (ST)	736.331	37.8703	2	.0003000000000000.	7.69726	-0.421585	3.34618	0.000179191	0.0095395	49.14	36.9068	19	267	280	11.93	DBNL p-S270 (z= 2)	DBNL 267 - 280	AMS*TTSISSPQPGK	p0158	DBNL p-S270 (z= 2)	0.191305	0.440731	0.3883	0.534904	0.141454	0.289284	1.91485	2.55184	2.03628	1.50679	2.44033	0.0974469	1.77401	1.60423	0.986941	5.43918	1.72167	0.380505	1.07139	2.25593	1.22686	3.34924	3.17068	3.64981	0.373482	1.10284
CPZIP_HUMAN	CapZ-interacting protein OS=Homo sapiens GN=RCSD1 PE=1 SV=1	AMVSPFHSPPSTPSSPGVR	Phospho (ST)	1009.47	56.9413	2	.000000003000000000000.	3.0621	0.583069	1.87216	0.00161361	0.00874467	40.11	34.0267	6	113	131	10.86	RCSD1 p-S121 (z= 2)	RCSD1 113 - 131	AMVSPFHS*PPSTPSSPGVR	p0159	RCSD1 p-S121 (z= 2)	1.74872	1.17479	0.257457	0.761262	0.698442	0.526538	0.395821	0.632549	0.416798	0.13666	0.860101	0.357847	2.62385	3.94094	3.37453	1.36229	2.60322	4.33505	0.320783	0.220761	0.0498792	0.0642038	1.10468	0.485141	0.494823	0.430467
CPZIP_HUMAN	CapZ-interacting protein OS=Homo sapiens GN=RCSD1 PE=1 SV=1	AMVSPFHSPPSTPSSPGVR	Phospho (ST)	673.314	56.9394	3	.000000003000000000000.	3.75325	2.26583	3.04425	0.00430427	0.012667	35.62	31.7333	3	113	131	13.78	RCSD1 p-S121 (z= 3)	RCSD1 113 - 131	AMVSPFHS*PPSTPSSPGVR	p0160	RCSD1 p-S121 (z= 3)	0.482805	1.10147	0.978948	0.549869	0.826219	0.201907	0.0447944	0.12046	0.121998	0.0295707	0.265228	0.271907	3.50115	6.78723	4.91361	2.99449	3.87482	4.95123	0.327556	0.640685	0.231443	0.520782	0.846375	0.69597	0.132717	0.503305
EH1L1_HUMAN	EH domain-binding protein 1-like protein 1 OS=Homo sapiens GN=EHBP1L1 PE=1 SV=2	ANEAGGQVGPEAPRPPETSPEMR	Phospho (ST)	819.702	41.7725	3	.0000000000000000000300000.	4.96521	1.65507	2.83378	6.9051e-06	3.54323e-05	63.9	59.6	4	267	289	1.43	EHBP1L1 p-S286 (z= 3)	EHBP1L1 267 - 289	ANEAGGQVGPEAPRPPETS*PEMR	p0161	EHBP1L1 267 - 289	0.334374	0.553138	0.11221	0.251451	0.170675	0.236977	0.312668	0.105135	7.21664e-05	0.189635	0.172466	0.547412	1.24929	0.895079	1.03579	1.36725	0.181843	2.52117	0.191002	0.194744	0.295199	0.0580512	0.381942	0.223015	0.0419688	0.0488876
MRP_HUMAN	MARCKS-related protein OS=Homo sapiens GN=MARCKSL1 PE=1 SV=2	ANGQENGHVKSNGDLSPK	Phospho (ST)	644.628	23.3516	3	.00000000000300000000.	4.14996	4.14996	4.14996	0.0130881	0.0130881	31.42	31.42	1	26	43	8.99	MARCKSL1 p-S37 (z= 3)	MARCKSL1 26 - 43	ANGQENGHVKS*NGDLSPK	p0162	MARCKSL1 26 - 43	0.276617	0.228678	0.00010002	0.125623	0.0736153	0.174676	0.886744	0.745198	0.907086	0.630898	0.599278	0.233247	0.452006	0.402962	0.185035	0.213509	0.0649652	0.116822	4.96038	5	3.21422	4.60695	3.35814	2.34009	1.1102	1.88756
PDPK1_HUMAN	3-phosphoinositide-dependent protein kinase 1 OS=Homo sapiens GN=PDPK1 PE=1 SV=1	ANSFVGTAQYVSPELLTEK	Phospho (ST)	1067.51	67.8989	2	.000300000000000000000.	4.66476	-1.71121	1.27586	1.18661e-06	0.00164447	71.51	54.0143	7	239	257	43.16	PDPK1 p-S242 (z= 2)	PDPK1 239 - 257	ANS*FVGTAQYVSPELLTEK	p0163	PDPK1 p-S242 (z= 2)	1.24395	1.68863	1.16261	1.38079	2.32947	2.67298	0.717106	0.851591	0.358311	0.308761	1.2603	1.22197	0.65035	1.34019	2.0709	1.28894	1.21052	1.91272	0.640222	0.753571	2.06653e-05	0.2619	0.43972	0.982602	0.0996837	0.805544
LRWD1_HUMAN	Leucine-rich repeat and WD repeat-containing protein 1 OS=Homo sapiens GN=LRWD1 PE=1 SV=2	ANSPEKPPEAGAAHKPR	Phospho (ST)	918.943	25.4134	2	.0003000000000000000.	3.24804	-0.717372	1.04449	4.54311e-05	0.00528498	55.07	41.2464	11	210	226	48.01	LRWD1 p-S213 (z= 2)	LRWD1 210 - 226	ANS*PEKPPEAGAAHKPR	p0165	LRWD1 p-S213 (z= 2)	0.00377388	0.00436404	3.56092	0.00199912	0.910391	1.8906	0.00250279	0.00317639	3.58806	1.60395	4.50224	1.52535	0.0054643	0.005882	0.00541227	0.0016376	0.00332489	0.000811917	0.00107856	1.14855	1.71885	0.00135991	2.10544	7.05575	0.933189	0.00107719
LRWD1_HUMAN	Leucine-rich repeat and WD repeat-containing protein 1 OS=Homo sapiens GN=LRWD1 PE=1 SV=2	ANSPEKPPEAGAAHKPR	Phospho (ST)	612.965	25.3367	3	.0003000000000000000.	3.84939	-0.840475	1.66297	4.11326e-06	0.00141406	65.59	45.842	5	210	226	55.74	LRWD1 p-S213 (z= 3)	LRWD1 210 - 226	ANS*PEKPPEAGAAHKPR	p0166	LRWD1 p-S213 (z= 3)	0.985044	3.24239	1.50117	1.40969	1.49683e-05	1.18972	1.85174	2.74606	1.54784	1.57097	1.81646e-05	1.28611	1.40929	2.7679	0.629911	3.53344e-05	0.801195	1.75187e-05	0.229835	0.745311	0.751146	0.850173	7.48417e-06	0.429413	1.26905	1.17356
SH3K1_HUMAN	SH3 domain-containing kinase-binding protein 1 OS=Homo sapiens GN=SH3KBP1 PE=1 SV=2	ANSPSLFGTEGKPK	Phospho (ST)	756.86	48.6103	2	.0003000000000000.	5.00427	1.06172	2.35238	0.00012157	0.0129946	51.22	35.6078	9	585	598	16.61	SH3KBP1 p-S588 (z= 2)	SH3KBP1 585 - 598	ANS*PSLFGTEGKPK	p0167	SH3KBP1 p-S588 (z= 2)	1.24208	0.923546	1.57817	2.03147	2.47682	3.02602	3.07074	3.05982	3.24388	2.71899	4.73822	3.77241	0.9234	1.28083	1.10309	0.824352	1.41342	2.98477	0.498946	0.211051	0.169512	0.296727	0.28938	0.412195	0.227933	0.550267
UDB10_HUMAN	UDP-glucuronosyltransferase 2B10 OS=Homo sapiens GN=UGT2B10 PE=1 SV=1	ANVIATALAKIPQK	Phospho (ST)	380.219	25.143	4	.0000003000000000.	5.42705	5.42705	5.42705	0.0215427	0.0215427	21.51	21.51	1	320	333	12.25	UGT2B10 p-T326 (z= 4)	UGT2B10 320 - 333	ANVIAT*ALAKIPQK	p0168	UGT2B10 p-T326 (z= 4)	0.548291	0.674333	1.15271	1.29256	0.596692	1.09035	1.51535	0.839512	2.91132	1.11047	1.16982	0.404877	0.576401	0.879817	1.11001	0.513754	3.11707	1.24708	0.478096	0.786708	0.686505	0.341732	0.737081	1.84418	0.224982	0.184942
GA2L1_HUMAN	GAS2-like protein 1 OS=Homo sapiens GN=GAS2L1 PE=1 SV=2	APDPPAPDSAYCSSSSSSSSLSVLGGK	2 Phospho (ST)	693.532	112.784	4	.00000000030003000000000000000.	0	-4.14751	-4.14751	0.0399693	0.0399693	25.7	25.7	1	550	576	12.47	GAS2L1 p-S559 p-S563 (z= 4)	GAS2L1 550 - 576	APDPPAPDS*AYCS*SSSSSSSLSVLGGK	p0169	GAS2L1 p-S559 p-S563 (z= 4)	9.93265	0.00496795	2.83369	0.00227576	0.214803	2.16483	0.00284913	0.00361595	2.65177	0.00272778	0.000958355	0.443733	0.00622047	2.57795	0.00616123	1.4951	2.88678	1.16219	1.97925	1.74503	1.0894	0.806558	1.11469	0.889781	0.00109152	0.00122626
CHST7_HUMAN	Carbohydrate sulfotransferase 7 OS=Homo sapiens GN=CHST7 PE=1 SV=2	APDTANLTTAALFRWR	Phospho (ST)	377.587	44.8996	5	.000030000000000000.	0	-5.71088	-5.71088	0.0414249	0.0414249	25.53	25.53	1	181	196	10.63	CHST7 p-T185 (z= 5)	CHST7 181 - 196	APDT*ANLTTAALFRWR	p0170	CHST7 p-T185 (z= 5)	0.000990206	1.51033	0.000997148	0.944165	2.39538	0.808667	0.721702	0.679949	0.871619	0.611116	1.31319	0.561237	0.00143374	1.44765	1.70122	0.818541	6.68071	1.25754	0.000282998	0.434351	0.563404	0.000356818	2.55111	0.394074	0.423673	0.465786
GDIR2_HUMAN	Rho GDP-dissociation inhibitor 2 OS=Homo sapiens GN=ARHGDIB PE=1 SV=3	APEPHVEEDDDDELDSKLNYKPPPQK	Phospho (Y)	1029.13	41.1757	3	.0000000000000000000040000000.	0.581968	0.581968	0.581968	7.67011e-06	7.67011e-06	64.03	64.03	1	5	30	21.3	ARHGDIB p-Y25 (z= 3)	ARHGDIB 5 - 30	APEPHVEEDDDDELDSKLNY*KPPPQK	p0171	ARHGDIB p-Y25 (z= 3)	2.33568	0.00268432	4.30583	3.6447	2.4527	3.60586	1.99668	0.00195379	2.33989	2.39212	1.8709	1.43363	0.00336108	4.30182	0.00332908	0.00100729	1.13042	2.47258	0.000663424	0.000691267	0.000575014	1.09495	0.000213353	0.182882	0.000589775	1.23041
GDIR2_HUMAN	Rho GDP-dissociation inhibitor 2 OS=Homo sapiens GN=ARHGDIB PE=1 SV=3	APEPHVEEDDDDELDSKLNYKPPPQK	Phospho (Y)	772.098	41.7472	4	.0000000000000000000040000000.	0	-0.0846205	-0.0846205	1.93248e-09	1.93248e-09	100.16	100.16	1	5	30	41.5	ARHGDIB p-Y25 (z= 4)	ARHGDIB 5 - 30	APEPHVEEDDDDELDSKLNY*KPPPQK	p0172	ARHGDIB p-Y25 (z= 4)	4.95631	1.83168	1.5612	2.3053	2.80514	1.83118	1.59265	1.26606	1.28244	1.2265	2.73807	0.870315	1.80266	2.66109	1.99997	3.22969	1.54631	2.41977	0.824183	0.000371121	0.30583	0.00044908	0.486235	0.523436	0.000316633	0.000355719
CPZIP_HUMAN	CapZ-interacting protein OS=Homo sapiens GN=RCSD1 PE=1 SV=1	APGSPLSSEGAAGEGVR	Phospho (ST)	811.367	39.9797	2	.0000300000000000000.	4.15	-0.662671	1.91397	3.72562e-10	0.000997703	106.78	68.3178	40	213	229	37.64	RCSD1 p-S217 (z= 2)	RCSD1 213 - 229	APGS*PLSSEGAAGEGVR	p0173	RCSD1 p-S217 (z= 2)	1.32045	1.55409	1.74711	1.09134	1.25007	1.61187	0.155689	0.255419	0.12919	0.140547	0.201937	0.21212	3.15272	3.1787	3.93738	2.97445	3.72517	4.40332	0.260332	0.276676	0.230026	0.283048	0.401523	0.355584	0.278077	0.432997
CEBPE_HUMAN	CCAAT/enhancer-binding protein epsilon OS=Homo sapiens GN=CEBPE PE=1 SV=2	APLATAAPPCSPLLK	Phospho (ST)	793.905	56.5829	2	.00000000000300000.	0	-0.0857615	-0.0857615	0.048661	0.048661	23.92	23.92	1	171	185	21.46	CEBPE p-S182 (z= 2)	CEBPE 171 - 185	APLATAAPPCS*PLLK	p0174	CEBPE p-S182 (z= 2)	1.31151	0.435166	0.245275	1.05287	1.11772	2.98533	0.24472	0.275776	0.526409	0.286249	0.168913	0.501533	0.773154	0.318016	0.428935	0.597561	0.218202	0.750233	0.607428	1.61694	0.823398	0.153225	0.927691	0.708735	0.270172	0.350675
BAT3_HUMAN	Large proline-rich protein BAT3 OS=Homo sapiens GN=BAT3 PE=1 SV=2	APPQTHLPSGASSGTGSASATHGGGSPPGTR	Phospho (ST)	955.771	39.3121	3	.000000000000000000000000003000000.	3.46927	0.494713	1.69449	1.27242e-05	0.0045853	62.05	42.051	20	88	118	15.7	BAT3 p-S114 (z= 3)	BAT3 88 - 118	APPQTHLPSGASSGTGSASATHGGGS*PPGTR	p0175	BAT3 p-S114 (z= 3)	0.44706	1.70569	0.686253	2.54266	1.35165	1.15502	1.68882	2.89321	1.68432	1.88738	3.25494	2.28378	1.40585	1.38587	0.534879	1.58125	1.78627	1.38709	0.63513	1.80979	0.407421	0.96358	0.969987	1.40719	0.506258	1.37681
BAT3_HUMAN	Large proline-rich protein BAT3 OS=Homo sapiens GN=BAT3 PE=1 SV=2	APPQTHLPSGASSGTGSASATHGGGSPPGTR	Phospho (ST)	717.081	32.9867	4	.000000000000000000000000000000300.	2.63625	2.63625	2.63625	0.00478292	0.00478292	36.31	36.31	1	88	118	0.41	BAT3 p-T118 (z= 4)	BAT3 88 - 118	APPQTHLPSGASSGTGSASATHGGGSPPGT*R	p0176	BAT3 88 - 118	0.92822	2.25896	1.93414	3.60052	1.21536	1.72838	1.0375	1.77179	1.60749	2.2601	1.43671	0.357821	1.14604	2.12362	0.891062	2.59291e-05	0.728086	0.207759	0.501277	1.71362	0.460897	0.973723	0.826472	0.932731	0.524963	1.48207
KCNN3_HUMAN	Small conductance calcium-activated potassium channel protein 3 OS=Homo sapiens GN=KCNN3 PE=2 SV=1	APPSSNSTAILHPSSR	2 Phospho (ST)	594.595	92.8122	3	.000030030000000000.	3.42775	3.42775	3.42775	0.049103	0.049103	24.95	24.95	1	115	130	4.41	KCNN3 p-S119 p-S122 (z= 3)	KCNN3 115 - 130	APPS*SNS*TAILHPSSR	p0177	KCNN3 115 - 130	0.000143007	0.459235	1.04667	7.57545e-05	0.677591	0.363955	0.755784	0.867128	1.73149	0.886689	0.774945	0.793031	0.418683	0.15491	1.39934	0.340125	0.38552	3.07668e-05	1.11161	1.15899	3.07019	0.993415	1.18593	0.781352	1.05183	1.52247
SRRM1_HUMAN	Serine/arginine repetitive matrix protein 1 OS=Homo sapiens GN=SRRM1 PE=1 SV=2	APQTSSSPPPVR	Phospho (ST)	652.308	28.7281	2	.00000003000000.	4.56317	-7.76609	0.303884	0.00043454	0.016329	45.62	32.9226	27	690	701	11.94	SRRM1 p-S697 (z= 2)	SRRM1 690 - 701	APQTSSS*PPPVR	p0178	SRRM1 p-S697 (z= 2)	1.31916	1.23054	1.13886	1.31657	1.84886	2.17141	1.16361	0.403981	1.0254	1.17662	1.59138	1.72679	1.06733	1.8008	0.837698	1.1674	1.43562	1.77385	0.776046	0.011673	0.0232077	0.711461	1.68967	1.75756	0.747446	0.772413
SRRM1_HUMAN	Serine/arginine repetitive matrix protein 1 OS=Homo sapiens GN=SRRM1 PE=1 SV=2	APQTSSSPPPVRR	Phospho (ST)	730.357	31.5199	2	.000000300000000.	3.00198	0.863098	1.93254	0.0192384	0.025862	29.45	28.09	2	690	702	6.39	SRRM1 p-S696 (z= 2)	SRRM1 690 - 702	APQTSS*SPPPVRR	p0179	SRRM1 690 - 702	4.14031e-05	2.9013	2.33141	1.20895	1.87575	0.145156	2.48237	3.83427	3.09408	2.22211	2.3916	2.71677	2.58966	3.32665	1.52672	1.79661e-05	1.24051	8.90752e-06	0.783321	1.23295e-05	0.430619	0.815717	1.5047	1.94886	0.377232	0.670058
LYSM2_HUMAN	LysM and putative peptidoglycan-binding domain-containing protein 2 OS=Homo sapiens GN=LYSMD2 PE=1 SV=1	APRPSAPSPPPR	Phospho (ST)	655.326	31.4827	2	.00000000300000.	1.70483	1.70483	1.70483	0.0360012	0.0360012	26.11	26.11	1	17	28	7.58	LYSMD2 p-S25 (z= 2)	LYSMD2 17 - 28	APRPSAPS*PPPR	p0180	LYSMD2 17 - 28	5.9462	5.18972	5.27402	2.85924	5.34241	4.88906	1.95479	2.30985	2.99434	1.25846	4.20125	2.9704	0.680583	1.25462	0.7739	0.64505	0.112238	0.938324	0.143556	0.295751	0.18577	0.309448	0.564007	0.611218	0.0266289	0.0272467
ZN609_HUMAN	Zinc finger protein 609 OS=Homo sapiens GN=ZNF609 PE=1 SV=2	APSLTDLVK	Phospho (ST)	512.264	64.8145	2	.00030000000.	7.70162	7.70162	7.70162	0.00780862	0.00780862	32.52	32.52	1	1053	1061	17.32	ZNF609 p-S1056 (z= 2)	ZNF609 1053 - 1061	APS*LTDLVK	p0181	ZNF609 p-S1056 (z= 2)	0.764015	0.434192	1.24709	0.451753	1.17403	1.16032	2.06295	1.76336	2.42158	1.54797	2.87868	2.24729	3.15049	2.47909	3.11034	2.78163	5.0315	2.82934	0.527613	0.369051	0.237625	0.363319	0.227375	0.461016	0.317989	0.474193
4ET_HUMAN	Eukaryotic translation initiation factor 4E transporter OS=Homo sapiens GN=EIF4ENIF1 PE=1 SV=2	APSPPLSQVFQTR	Phospho (ST)	754.371	65.116	2	.000300000000000.	3.84807	-1.63401	1.08712	0.000643087	0.0191644	43.75	34.14	9	562	574	38.42	EIF4ENIF1 p-S565 (z= 2)	EIF4ENIF1 562 - 574	APS*PPLSQVFQTR	p0182	EIF4ENIF1 p-S565 (z= 2)	1.39291	1.25496	1.36148	1.25558	2.42769	2.25485	1.77409	2.16211	1.53383	1.62347	1.23208	0.229574	1.87641	1.86687	2.9804	1.72918	0.464973	1.54115	0.924764	0.823619	0.69472	0.85876	1.8257	0.527536	0.652171	0.66064
CJ047_HUMAN	Uncharacterized protein C10orf47 OS=Homo sapiens GN=C10orf47 PE=1 SV=2	APSPPVEHPR	Phospho (ST)	583.773	30.8385	2	.000300000000.	3.96471	0.258252	1.97611	4.3704e-05	0.0129379	55.47	36.2156	9	177	186	48.44	C10orf47 p-S180 (z= 2)	C10orf47 177 - 186	APS*PPVEHPR	p0183	C10orf47 p-S180 (z= 2)	0.222422	0.211918	0.0827422	0.0999203	0.277014	0.2405	6.05322	5.27705	6.96672	5.32351	7.85562	5.83399	0.432725	0.763755	0.20749	0.382003	1.91756	0.631864	1.12962	0.339556	0.151834	0.346846	0.276409	0.100394	0.830007	0.35819
CJ047_HUMAN	Uncharacterized protein C10orf47 OS=Homo sapiens GN=C10orf47 PE=1 SV=2	APSPPVEHPR	Phospho (ST)	389.518	29.7714	3	.000300000000.	1.60871	1.60871	1.60871	0.00959077	0.00959077	32.29	32.29	1	177	186	23.75	C10orf47 p-S180 (z= 3)	C10orf47 177 - 186	APS*PPVEHPR	p0184	C10orf47 p-S180 (z= 3)	0.254711	0.643185	0.325499	0.35146	0.561844	0.224882	0.574142	8.55449	3.99424	12.147	0.694588	1.74612	0.317485	0.731015	0.360885	0.571192	0.283148	0.404721	2.47691	1.22149	0.696193	0.19898	0.0821327	0.128172	1.59915	1.38243
SRRM2_HUMAN	Serine/arginine repetitive matrix protein 2 OS=Homo sapiens GN=SRRM2 PE=1 SV=2	APSPSSRMGQAPSQSLLPPAQDQPR	Oxidation (M); Phospho (ST)	900.418	77.6459	3	.000000002000030000000000000.	0	-8.00191	-8.00191	0.0231296	0.0231296	29.18	29.18	1	2424	2448	10.1	SRRM2 p-S2437 (z= 3) + oxidation	SRRM2 2424 - 2448	APSPSSRMGQAPS*QSLLPPAQDQPR	p0185	SRRM2 p-S2437 (z= 3) + oxidation	0.319551	0.149526	0.418765	0.588439	1.37577	1.17991	0.154736	0.167364	0.088187	0.656226	2.1818	1.27386	0.56263	0.718151	0.237415	0.962792	1.21445	0.721044	0.702713	1.66728	1.18592	1.07641	0.936816	1.8368	0.0973622	2.03766
MORC2_HUMAN	MORC family CW-type zinc finger protein 2 OS=Homo sapiens GN=MORC2 PE=1 SV=2	APVISSTPK	Phospho (ST)	490.249	22.1298	2	.00000030000.	4.28112	-1.13544	1.57284	0.041005	0.051991	24	23.4	2	644	652	9.84	MORC2 p-S650 (z= 2)	MORC2 644 - 652	APVISS*TPK	p0188	MORC2 644 - 652	2.94157	2.47387	2.54897	2.33109	0.125038	1.73994	2.28185	3.33536	2.86796	2.06879	3.20906	2.22887	2.58152	3.38504	1.5286	1.92792	1.58782	0.0770744	0.876624	0.594132	0.426412	0.609976	0.775103	0.942617	0.601042	0.300545
CG047_HUMAN	UPF0683 protein C7orf47 OS=Homo sapiens GN=C7orf47 PE=1 SV=1	APVPEPGLDLSLSPRPDSPQPR	Phospho (ST)	802.403	62.301	3	.000000000000000000300000.	3.45647	-0.549044	1.53233	0.000451413	0.00734423	44.66	35.381	10	35	56	18.89	C7orf47 p-S53 (z= 3)	C7orf47 35 - 56	APVPEPGLDLSLSPRPDS*PQPR	p0189	C7orf47 p-S53 (z= 3)	2.10934	1.69099	1.66737	1.88391	3.59922	3.15064	1.24929	1.68654	1.69278	1.27785	2.18751	1.69677	0.646494	0.730486	0.59712	0.846412	1.80388	1.16756	0.638917	0.605721	0.21118	0.565385	0.715717	0.462559	0.558181	0.711337
NUMA1_HUMAN	Nuclear mitotic apparatus protein 1 OS=Homo sapiens GN=NUMA1 PE=1 SV=2	APVPSTCSSTFPEELSPPSHQAK	Phospho (ST)	845.384	56.5791	3	.0000000000000000300000000.	3.10209	0.212386	1.10654	0.000689708	0.0175122	44.58	34.335	4	154	176	18.53	NUMA1 p-S170 (z= 3)	NUMA1 154 - 176	APVPSTCSSTFPEELS*PPSHQAK	p0190	NUMA1 p-S170 (z= 3)	0.493898	0.874003	0.380215	0.141454	0.154668	0.34071	0.938973	1.10098	0.150415	0.835084	1.99937	1.5479	0.273638	1.42067	0.561589	1.09785	0.9657	2.44042	0.198749	0.872879	0.598342	0.531107	1.15228	0.835001	0.292032	0.0995365
SC31A_HUMAN	Protein transport protein Sec31A OS=Homo sapiens GN=SEC31A PE=1 SV=3	AQGEPVAGHESPK	Phospho (ST)	693.808	24.0836	2	.000000000003000.	1.3763	-0.68779	0.344255	0.000173251	0.00696266	49.09	39.66	2	789	801	41.34	SEC31A p-S800 (z= 2)	SEC31A 789 - 801	AQGEPVAGHES*PK	p0191	SEC31A p-S800 (z= 2)	3.0983	1.85809	2.01586	1.41336	0.251164	1.46104	3.94219	4.63514	3.56637	3.17978	5.00442	4.27584	4.80511	4.58264	2.22278	0.765791	2.26054	1.18687	0.104236	0.0315241	0.0688088	0.0396363	0.159437	0.0672751	0.0422002	0.0406616
SC31A_HUMAN	Protein transport protein Sec31A OS=Homo sapiens GN=SEC31A PE=1 SV=3	AQGEPVAGHESPKIPYEK	Phospho (ST)	1008.98	41.2204	2	.00000000000300000000.	5.81116	-1.33189	1.63888	0.000208575	0.019708	48.51	32.4639	18	789	806	38.89	SEC31A p-S800 (z= 2)	SEC31A 789 - 806	AQGEPVAGHES*PKIPYEK	p0192	SEC31A p-S800 (z= 2)	0.781839	1.51799	8.08278	4.64536	2.6514	0.880304	2.46631	1.72406	1.20977	1.96801	0.490701	0.609102	0.937058	0.790917	1.13004	0.455169	1.61	0.612364	0.728867	0.376663	0.000137843	0.000200522	4.00013	0.851008	0.269757	0.284702
SC31A_HUMAN	Protein transport protein Sec31A OS=Homo sapiens GN=SEC31A PE=1 SV=3	AQGEPVAGHESPKIPYEK	Phospho (ST)	672.99	42.0121	3	.00000000000300000000.	5.78835	-2.21783	0.999144	0.00478479	0.0358931	34.83	27.0435	23	789	806	18.63	SEC31A p-S800 (z= 3)	SEC31A 789 - 806	AQGEPVAGHES*PKIPYEK	p0193	SEC31A p-S800 (z= 3)	1.61433	1.57221	1.89823	1.65652	1.47886e-06	1.12355	2.39589	2.11086	2.26287	1.98166	2.50609	1.85444	1.6806	1.4967	1.86468	1.32618	0.132634	2.7825	0.544984	0.473476	0.545176	0.524038	0.664515	0.445938	0.253734	0.276973
SC31A_HUMAN	Protein transport protein Sec31A OS=Homo sapiens GN=SEC31A PE=1 SV=3	AQGEPVAGHESPKIPYEK	Phospho (Y)	672.986	40.1107	3	.00000000000000004000.	0	-0.0749032	-0.0749032	0.0107198	0.0107198	31.43	31.43	1	789	806	12.88	SEC31A p-Y805 (z= 3)	SEC31A 789 - 806	AQGEPVAGHESPKIPY*EK	p0194	SEC31A p-Y805 (z= 3)	1.61578	1.57361	1.89993	1.658	1.48018e-06	1.12456	2.39803	2.11275	2.2649	1.98344	2.50834	1.85611	1.6821	1.49804	1.86635	1.32737	0.132752	2.78499	0.545472	0.4739	0.545664	0.524507	0.66511	0.446338	0.253962	0.277222
PDZD8_HUMAN	PDZ domain-containing protein 8 OS=Homo sapiens GN=PDZD8 PE=1 SV=1	AQNEFKDEAQSLSHSPK	Phospho (ST)	665.966	40.4392	3	.0000000000000003000.	0.156902	0.111787	0.134344	0.00719885	0.029258	34.04	29.775	2	507	523	4.66	PDZD8 p-S522 (z= 3)	PDZD8 507 - 523	AQNEFKDEAQSLSHS*PK	p0196	PDZD8 507 - 523	5.00121	5.7817	7.0354	8.22201	6.27982	7.08214	2.26033	1.0897	1.52043	1.10055	1.28059	1.22186	0.17428	0.218342	0.393834	0.14184	0.179882	0.111594	0.0684654	0.157354	0.055144	4.66115e-05	0.06276	0.0955383	0.0550807	0.147759
SH2D5_HUMAN	SH2 domain-containing protein 5 OS=Homo sapiens GN=SH2D5 PE=1 SV=1	AQPEPCPGPTGEVPLKPLSSSGGLVR	3 Phospho (ST)	957.424	43.4341	3	.0000000000300000000303000000.	0	-1.14072	-1.14072	0.0255952	0.0255952	28.66	28.66	1	71	96	1.25	SH2D5 p-T81 (z= 3)	SH2D5 71 - 96	AQPEPCPGPT*GEVPLKPLSSSGGLVR	p0197	SH2D5 71 - 96	1.37677	1.95444	0.848364	1.67192	3.66851	3.89784	0.529496	0.724905	1.1336	1.44426	1.58289	2.29942	2.80686	0.3327	0.654136	5.38581	4.05832	6.40998	0.492387	1.19548	0.55087	0.207101	0.469464	0.196024	0.338772	0.118749
MDC1_HUMAN	Mediator of DNA damage checkpoint protein 1 OS=Homo sapiens GN=MDC1 PE=1 SV=3	AQPFGFIDSDTDAEEERIPATPVVIPMK	2 Phospho (ST)	1078.49	79.8657	3	.000000000303000000000000000000.	2.20452	0.533961	1.51773	4.63175e-05	0.0153681	55.81	37.386	5	321	348	44.84	MDC1 p-S330 p-T332 (z= 3)	MDC1 321 - 348	AQPFGFIDS*DT*DAEEERIPATPVVIPMK	p0198	MDC1 p-S330 p-T332 (z= 3)	0.395511	2.99992	0.261612	0.195066	9.27386	7.75348	0.211934	1.58264	0.165338	0.783706	4.69977	3.53758	1.84106	0.227297	0.299149	0.914898	1.64247	7.85389	0.054092	0.210578	0.0866541	0.180657	0.207644	0.12783	0.0905533	0.114928
DC121_HUMAN	DDB1- and CUL4-associated factor 12-like protein 1 OS=Homo sapiens GN=DCAF12L1 PE=2 SV=1	AQQQTGSR	Phospho (ST)	478.209	61.5941	2	.0000000300.	9.98951	9.98951	9.98951	0.0362773	0.0362773	24.36	24.36	1	2	9	11.4	DCAF12L1 p-S9 (z= 2)	DCAF12L1 2 - 9	AQQQTGS*R	p0199	DCAF12L1 p-S9 (z= 2)	0.00294514	0.0034057	4.56732	0.00156011	0.000541378	0.762699	0.00195318	3.9637	0.00244339	2.20097	1.39136	2.17842	0.00426435	5.41658	4.65456	0.00127799	1.67965	0.000633622	1.78948	3.03192	0.000729545	1.51019	0.00027069	1.05548	0.000748272	0.000840641
MOES_HUMAN	Moesin OS=Homo sapiens GN=MSN PE=1 SV=3	AQSEAEKLAK	Phospho (ST)	577.776	26.9695	2	.000300000000.	0	-1.21019	-1.21019	0.0259734	0.0259734	28.21	28.21	1	382	391	15.43	MSN p-S385 (z= 2)	MSN 382 - 391	AQS*EAEKLAK	p0200	MSN p-S385 (z= 2)	0.638652	0.000298962	1.73754	1.76612	0.211955	0.115734	0.756974	1.49209	2.24118	2.2502	1.13814	0.0883312	1.63248	1.21248	0.376333	0.193295	0.604796	0.214141	1.23829	1.26427	1.41019	1.82168	0.251306	2.77371	1.07973	0.885746
KI67_HUMAN	Antigen KI-67 OS=Homo sapiens GN=MKI67 PE=1 SV=2	AQSLVISPPAPSPR	Phospho (ST)	750.387	48.3565	2	.0000000000003000.	2.80032	-3.15129	-0.47182	4.02458e-06	0.0112605	65.32	37.0528	29	573	586	39.9	MKI67 p-S585 (z= 2)	MKI67 573 - 586	AQSLVISPPAPS*PR	p0201	MKI67 p-S585 (z= 2)	1.93312	1.65213	1.53933	1.83236	2.48547	3.48187	0.483886	0.779558	0.356577	0.443102	1.06512	0.851961	0.683036	0.465921	0.44886	0.872382	1.31524	0.910799	1.03212	1.33634	0.75055	0.490205	0.904549	0.522835	1.09531	1.61323
PTN7_HUMAN	Tyrosine-protein phosphatase non-receptor type 7 OS=Homo sapiens GN=PTPN7 PE=1 SV=3	AQSQEDGDYINANYIR	Phospho (ST)	968.908	52.0566	2	.000300000000000000.	0.263973	-0.107966	0.0780039	6.56679e-09	3.38925e-05	93.47	73.46	2	141	156	66.36	PTPN7 p-S144 (z= 2)	PTPN7 141 - 156	AQS*QEDGDYINANYIR	p0202	PTPN7 p-S144 (z= 2)	3.85045	0.00290828	0.00253262	0.00133225	0.000462306	0.643007	5.36732	0.00211681	0.00208652	0.00159686	0.000561029	0.89566	4.88691	0.00391988	5.9044	0.00109133	1.79956	0.000541078	0.000718776	0.000748943	1.32323	1.93126	0.000231154	0.542734	0.950557	0.000717861
SPTB2_HUMAN	Spectrin beta chain, brain 1 OS=Homo sapiens GN=SPTBN1 PE=1 SV=2	AQTLPTSVVTITSESSPGKR	Phospho (ST)	1070.04	55.5353	2	.0000000000000000300000.	1.41296	1.41296	1.41296	0.00516328	0.00516328	34.06	34.06	1	2326	2345	0	SPTBN1 p-S2342 (z= 2)	SPTBN1 2326 - 2345	AQTLPTSVVTITSESS*PGKR	p0204	SPTBN1 2326 - 2345	1.66286	0.000413008	0.00035966	0.436661	2.6676	6.87178	3.08711	0.00030061	0.000296309	5.33029	0.248896	12.9427	0.000517135	0.000556667	0.000512211	0.000154981	0.0913817	0.546479	0.000102074	0.000106358	8.84715e-05	0.0001287	3.28265e-05	8.14703e-05	9.07426e-05	0.154445
SRRM2_HUMAN	Serine/arginine repetitive matrix protein 2 OS=Homo sapiens GN=SRRM2 PE=1 SV=2	AQTPPGPSLSGSK	Phospho (ST)	653.806	39.8056	2	.000300000000000.	4.44239	0.520834	2.29652	0.000973352	0.0297831	41.95	28.8483	12	1001	1013	26.96	SRRM2 p-T1004 (z= 2)	SRRM2 1001 - 1013	AQT*PPGPSLSGSK	p0205	SRRM2 p-T1004 (z= 2)	1.84958	2.26887	2.16735	1.15378	1.51271	2.11561	0.772518	0.728244	0.987453	0.623868	1.58671	1.11579	2.8354	4.23133	4.14956	1.9353	1.7248	2.90015	0.30322	0.464539	0.235241	0.653843	0.742289	0.79147	0.0696413	0.472197
SRRM2_HUMAN	Serine/arginine repetitive matrix protein 2 OS=Homo sapiens GN=SRRM2 PE=1 SV=2	AQTPPGPSLSGSKSPCPQEK	2 Phospho (ST)	738.32	41.1012	3	.0003000000300000000000.	4.07155	-0.96025	1.95123	0.0160655	0.0357206	30.74	27.58	6	1001	1020	8.26	SRRM2 p-T1004 p-S1011 (z= 3)	SRRM2 1001 - 1020	AQT*PPGPSLS*GSKSPCPQEK	p0206	SRRM2 1001 - 1020	3.89824	2.64374	3.78061	2.80095	0.259953	2.24708	2.47866	2.52704	2.32365	0.219294	1.78075	1.5549	2.68406	3.21893	3.09322	1.7294	0.569729	0.810444	0.488539	0.72703	0.362141	0.694806	0.544474	0.181323	0.347693	0.541355
EIF3A_HUMAN	Eukaryotic translation initiation factor 3 subunit A OS=Homo sapiens GN=EIF3A PE=1 SV=1	AREESWGPPR	Phospho (ST)	632.778	37.5122	2	.000003000000.	0.766893	-4.47238	-0.926767	0.000706593	0.00783628	42.46	35.72	4	1184	1193	35.24	EIF3A p-S1189 (z= 2)	EIF3A 1184 - 1193	AREES*WGPPR	p0207	EIF3A p-S1189 (z= 2)	0.751602	1.22954	1.22095	1.46405	2.13811	1.8018	1.18502	2.07285	0.000532497	0.489854	3.15667	1.38979	2.63283	1.12944	1.123	0.660084	2.10046	2.33879	0.830789	1.15293	1.23426	1.36832	1.47422	3.51749	0.405075	1.16389
BUD13_HUMAN	BUD13 homolog OS=Homo sapiens GN=BUD13 PE=1 SV=1	ARHDSPDLAPNVTYSLPR	Phospho (ST)	697	51.458	3	.00000300000000000000.	0	-1.08766	-1.08766	0.0223055	0.0223055	28.32	28.32	1	267	284	18.12	BUD13 p-S272 (z= 3)	BUD13 267 - 284	ARHDS*PDLAPNVTYSLPR	p0208	BUD13 p-S272 (z= 3)	0.863959	1.32882	1.37422	1.19976	1.2029	0.632655	1.36781	1.46973	1.62137	1.79938	0.0498962	1.05959	1.08721	2.24448	1.82835	2.64045	3.39912	3.89197	0.721308	1.00094	0.845528	0.72493	1.01937	0.210456	0.53553	0.790196
TRXR3_HUMAN	Thioredoxin reductase 3 (Fragment) OS=Homo sapiens GN=TXNRD3 PE=1 SV=3	ARLSSPGPSR	Phospho (ST)	554.273	20.3611	2	.000000000300.	7.03279	7.03279	7.03279	0.032864	0.032864	26.2	26.2	1	77	86	13.82	TXNRD3 p-S86 (z= 2)	TXNRD3 77 - 86	ARLSSPGPS*R	p0209	TXNRD3 p-S86 (z= 2)	1.90494	1.72126	2.23947	2.33401	0.708318	3.91219	1.94414	1.40689	0.324282	1.70803	4.4909	3.62903	3.30825	2.59957	1.1047	2.09461	3.4047	2.13971	0.282849	0.239995	0.305516	0.257337	0.219411	0.210853	0.410047	0.359147
KIFC2_HUMAN	Kinesin-like protein KIFC2 OS=Homo sapiens GN=KIFC2 PE=1 SV=1	ARMASLR	Oxidation (M); Phospho (ST)	450.71	22.309	2	.000203000.	0.164553	-1.56993	-0.702688	0.0102665	0.0149394	29.5	28.21	2	338	344	4.32	KIFC2 p-S343 (z= 2) + oxidation	KIFC2 338 - 344	ARMAS*LR	p0210	KIFC2 338 - 344	2.57386	2.4904	1.70402	2.05095	0.136674	1.49265	1.75772	1.99681	2.04774	1.61415	1.07272	0.625403	2.58783	2.72468	1.19282	1.384	1.31675	0.0111498	0.891936	0.805163	0.579067	0.955764	0.959121	1.22523	0.793116	1.16108
MYO1F_HUMAN	Myosin-If OS=Homo sapiens GN=MYO1F PE=1 SV=3	ARPPSEHNTEFLNVPDQGMAGMQR	Phospho (ST)	921.412	58.4768	3	.00000300000000000000000000.	6.07085	-1.68658	1.62582	4.4613e-09	0.00265618	96.27	65.7631	16	997	1020	17.11	MYO1F p-S1002 (z= 3)	MYO1F 997 - 1020	ARPPS*EHNTEFLNVPDQGMAGMQR	p0212	MYO1F p-S1002 (z= 3)	1.04741	0.0880983	1.32114	1.03281	0.781192	2.95901	0.077232	0.132789	4.57016e-05	0.168797	0.0437466	0.117977	2.90227	6.36935	5.81142	5.72733	10.101	13.5876	1.57436e-05	0.0466866	0.0244255	1.98503e-05	0.107483	0.0297726	0.0348356	0.0319871
SCND2_HUMAN	SCAN domain-containing protein 2 OS=Homo sapiens GN=SCAND2 PE=1 SV=2	ARPSGRTPPAQLR	Phospho (ST)	496.258	25.2023	3	.000030000000000.	0	-4.32711	-4.32711	0.0484038	0.0484038	24.55	24.55	1	136	148	1.88	SCAND2 p-S140 (z= 3)	SCAND2 136 - 148	ARPS*GRTPPAQLR	p0213	SCAND2 136 - 148	0.00132269	0.00152953	2.23902	1.00054	0.672849	0.794435	0.893853	2.78319	2.65009	0.905331	0.678336	1.3793	1.47275	0.00206155	0.957942	0.957355	0.715406	0.902069	1.88934	0.996922	1.88919	1.13941	0.836759	0.827237	0.533318	1.25682
HAP28_HUMAN	28 kDa heat- and acid-stable phosphoprotein OS=Homo sapiens GN=PDAP1 PE=1 SV=1	ARQYTSPEEIDAQLQAEK	Phospho (Y)	1079	47.4487	2	.00004000000000000000.	1.02506	1.02506	1.02506	1.94176e-06	1.94176e-06	70.15	70.15	1	14	31	9.3	PDAP1 p-Y18 (z= 2)	PDAP1 14 - 31	ARQY*TSPEEIDAQLQAEK	p0214	PDAP1 14 - 31	0.00185686	3.41839	0.00186987	0.000983622	3.86861	1.21533	0.00123144	0.00156287	0.00154051	1.58574	2.41074	0.666837	0.00268859	2.82755	0.00266299	3.18995	1.00394	0.000399486	0.000530684	0.000552956	0.000459964	0.000669113	1.08594	0.181385	0.896491	0.000530008
PDE8B_HUMAN	High affinity cAMP-specific and IBMX-insensitive 3',5'-cyclic phosphodiesterase 8B OS=Homo sapiens GN=PDE8B PE=1 SV=2	ARTELGSGSSAGSAAPAATTSR	Phospho (ST)	695.985	47.7813	3	.000000000000000000003000.	0	-8.44105	-8.44105	0.0329923	0.0329923	26.62	26.62	1	70	91	1.77	PDE8B p-T90 (z= 3)	PDE8B 70 - 91	ARTELGSGSSAGSAAPAATT*SR	p0215	PDE8B 70 - 91	1.78136	0.837477	0.701111	1.21389	0.133487	0.777889	4.32737e-05	3.69417	5.41346e-05	1.83682	1.45559e-05	0.921852	9.44788e-05	4.94216	7.0758	2.83145e-05	3.093	6.53988	1.86486e-05	1.94313e-05	0.867087	1.43817	1.1973	0.583766	0.60874	1.86248e-05
TRI25_HUMAN	E3 ubiquitin/ISG15 ligase TRIM25 OS=Homo sapiens GN=TRIM25 PE=1 SV=1	ASAPSPNAQVACDHCLK	Phospho (ST)	953.404	36.6762	2	.0000030000000000000.	0.741288	0.741288	0.741288	0.00668605	0.00668605	34.04	34.04	1	96	112	4.83	TRIM25 p-S101 (z= 2)	TRIM25 96 - 112	ASAPS*PNAQVACDHCLK	p0218	TRIM25 96 - 112	0.550974	0.000209515	0.000182452	0.270502	0.51093	0.560619	0.000120157	0.000152496	2.30041	1.54701	3.53049	3.45079	0.000262337	0.000282391	2.86142	2.96603	6.34108	7.8606	5.17812e-05	0.795661	1.43573	0.169358	0.531438	0.787808	4.60328e-05	0.0915876
EF2K_HUMAN	Eukaroytic elongation factor 2 kinase OS=Homo sapiens GN=EEF2K PE=1 SV=2	ASAVALEVQR	Phospho (ST)	562.282	41.1714	2	.003000000000.	4.07733	-0.786607	1.64536	0.0030858	0.00508439	36.72	34.72	2	499	508	28.6	EEF2K p-S501 (z= 2)	EEF2K 499 - 508	AS*AVALEVQR	p0219	EEF2K p-S501 (z= 2)	0.19415	0.186797	0.000140353	0.126324	0.141312	0.340435	7.16628	7.70015	8.67721	7.51216	7.63515	8.64463	0.462739	0.256768	0.272241	0.253771	0.263767	0.0995515	0.158814	4.15048e-05	0.0741553	0.119833	0.0605148	0.105693	0.0608914	0.0560135
TR150_HUMAN	Thyroid hormone receptor-associated protein 3 OS=Homo sapiens GN=THRAP3 PE=1 SV=2	ASAVSELSPR	Phospho (ST)	548.759	37.5922	2	.000000003000.	8.56591	-0.379737	2.93164	5.47937e-06	0.0040814	64.53	42.5386	84	236	245	38.29	THRAP3 p-S244 (z= 2)	THRAP3 236 - 245	ASAVSELS*PR	p0220	THRAP3 p-S244 (z= 2)	1.73196	1.91862	1.77031	1.84914	2.43758	1.61968	1.39363	1.38877	1.98696	1.62348	2.38551	1.90086	2.01095	2.06875	2.35967	1.92753	1.85685	2.76238	0.0700444	0.0873586	0.08769	0.12026	0.084227	0.230777	0.561453	0.779829
API5_HUMAN	Apoptosis inhibitor 5 OS=Homo sapiens GN=API5 PE=1 SV=2	ASEDTTSGSPPKK	Phospho (ST)	692.805	19.6091	2	.000000030000000.	2.47182	-2.68866	0.899828	0.00235967	0.0166465	37.51	30.81	8	456	468	7.97	API5 p-S463 (z= 2)	API5 456 - 468	ASEDTTS*GSPPKK	p0222	API5 456 - 468	2.62749	2.95468	2.13497	3.25254	2.09898	1.09691	1.65432	2.50014	1.78818	1.85296	0.73849	1.49134	1.40251	2.37642	1.06774	0.821486	0.138625	0.984266	1.20912	1.31404	0.48751	0.933667	0.406965	0.684989	0.604704	1.16959
ARHG7_HUMAN	Rho guanine nucleotide exchange factor 7 OS=Homo sapiens GN=ARHGEF7 PE=1 SV=2	ASEKPVSPK	Phospho (ST)	511.751	18.2048	2	.00000003000.	3.33925	2.26239	2.85536	0.00610995	0.0258668	32.84	27.9614	7	243	251	24.39	ARHGEF7 p-S250 (z= 2)	ARHGEF7 243 - 251	ASEKPVS*PK	p0223	ARHGEF7 p-S250 (z= 2)	2.75305	2.98714	1.56398	2.07833	0.0340059	1.56942	1.82244	2.48333	2.2442	1.95201	2.54667	1.4944	1.85881	2.02273	0.82897	0.959593	1.71324	1.23576	0.636377	0.551408	0.247771	0.281826	0.399617	0.296163	0.909469	1.45607
RB15B_HUMAN	Putative RNA-binding protein 15B OS=Homo sapiens GN=RBM15B PE=1 SV=3	ASGDPGASGMSPR	Phospho (ST)	635.251	28.243	2	.000000003000000.	1.08082	1.08082	1.08082	0.0216483	0.0216483	26.98	26.98	1	99	111	7.43	RBM15B p-S107 (z= 2)	RBM15B 99 - 111	ASGDPGAS*GMSPR	p0224	RBM15B 99 - 111	1.34354	0.489334	0.308942	0.311805	0.583216	0.800498	2.87145	3.92066	2.49469	1.4893	0.907809	2.16653	1.10164	0.880488	1.31549	1.37221	2.98622	1.09056	0.809318	0.901147	0.607336	1.06206	1.19223	1.5163	0.528736	0.365975
GRIN1_HUMAN	G protein-regulated inducer of neurite outgrowth 1 OS=Homo sapiens GN=GPRIN1 PE=1 SV=1	ASGKAQPQSGGK	Phospho (ST)	399.189	14.9078	3	.00000000030000.	2.4478	2.4478	2.4478	0.0164277	0.0164277	28.69	28.69	1	626	637	12.18	GPRIN1 p-S635 (z= 3)	GPRIN1 626 - 637	ASGKAQPQS*GGK	p0225	GPRIN1 p-S635 (z= 3)	1.00192	1.06882	0.414785	1.51291	1.82412	1.27178	2.58574	1.73946	1.40917	1.58247	2.24712	0.299962	1.2364	1.38724	0.225838	0.66117	1.1712	0.805507	0.643274	1.20857	0.467739	0.561559	0.75726	0.606405	0.204856	1.10741
STMN1_HUMAN	Stathmin OS=Homo sapiens GN=STMN1 PE=1 SV=3	ASGQAFELILSPR	2 Phospho (ST)	774.848	72.5664	2	.003000000003000.	0.903934	0.645482	0.774708	4.4583e-06	2.90272e-05	65.8	59.7067	3	15	27	61.08	STMN1 p-S17 p-S26 (z= 2)	STMN1 15 - 27	AS*GQAFELILS*PR	p0226	STMN1 p-S17 p-S26 (z= 2)	1.63575	0.00167988	0.00146289	0.918847	1.11541	2.75801	0.000963413	2.90515	1.67645	0.000922378	1.39832	0.996995	0.00210341	0.0022642	4.42718	1.90236	1.84357	5.13841	0.000415178	0.000432603	0.000359851	1.25949	0.305114	0.569854	0.000369088	0.000414649
STMN1_HUMAN	Stathmin OS=Homo sapiens GN=STMN1 PE=1 SV=3	ASGQAFELILSPR	Phospho (ST)	734.866	70.0974	2	.000000000003000.	9.745	-7.42453	1.03487	1.89905e-07	0.011727	78.99	41.4357	156	15	27	69.06	STMN1 p-S26 (z= 2)	STMN1 15 - 27	ASGQAFELILS*PR	p0227	STMN1 p-S26 (z= 2)	1.73011	0.729387	1.23913	1.47424	3.03923	1.4056	0.937785	1.05735	1.12516	0.927552	1.57388	2.07098	2.76004	0.307205	0.40041	3.73078	6.84487	5.00042	0.575725	0.616854	0.504285	0.114415	0.548734	0.411405	0.274526	0.410614
STMN1_HUMAN	Stathmin OS=Homo sapiens GN=STMN1 PE=1 SV=3	ASGQAFELILSPR	Phospho (ST)	490.246	69.47	3	.003000000000000.	0.945007	-1.26251	0.0524617	0.00915652	0.0352214	32.3	27.6333	3	15	27	15.67	STMN1 p-S17 (z= 3)	STMN1 15 - 27	AS*GQAFELILSPR	p0228	STMN1 p-S17 (z= 3)	1.85304	1.31936	2.12804	0.62969	1.66688	1.24208	1.35234	0.855912	1.3712	1.37103	2.68606	1.26592	1.30616	2.66756	1.83006	4.24741	4.36018	3.88986	0.644544	1.03671	0.267787	1.18716	0.263766	0.585839	0.394196	1.31778
COF1_HUMAN	Cofilin-1 OS=Homo sapiens GN=CFL1 PE=1 SV=3	ASGVAVSDGVIK	Phospho (ST)	591.794	47.2733	2	.00300000000000.	3.1712	3.1712	3.1712	0.0081337	0.0081337	32.42	32.42	1	2	13	20.02	CFL1 p-S4 (z= 2)	CFL1 2 - 13	AS*GVAVSDGVIK	p0229	CFL1 p-S4 (z= 2)	3.63137	3.09538	4.47219	2.18692	3.63869	5.55052	2.26356	1.86985	1.59498	1.66541	3.19641	2.20485	0.357365	0.548348	0.829526	0.200985	0.89616	0.849223	0.150765	0.0527933	0.0814527	0.193346	0.404581	0.121914	0.0765137	0.143746
BIN2_HUMAN	Bridging integrator 2 OS=Homo sapiens GN=BIN2 PE=1 SV=3	ASLGTGTASPR	Phospho (ST)	549.255	28.4627	2	.0000000003000.	2.89468	1.16189	2.14684	0.00127523	0.00596546	40.05	36.3333	3	450	460	9.51	BIN2 p-S459 (z= 2)	BIN2 450 - 460	ASLGTGTAS*PR	p0230	BIN2 450 - 460	3.44967	3.91169	2.76266	3.20925	4.02448	5.87152	1.77294	2.33237	3.2155	2.98044	2.22824	3.06821	1.18429	1.59798	0.984009	0.375521	1.09035	2.40029	0.0946935	0.153441	0.129474	0.115134	0.274686	0.229764	0.0280042	0.0193519
TOM70_HUMAN	Mitochondrial import receptor subunit TOM70 OS=Homo sapiens GN=TOMM70A PE=1 SV=1	ASPAPGSGHPEGPGAHLDMNSLDR	Phospho (ST)	1225.54	48.3598	2	.00000003000000000000000000.	2.64429	0.0310325	0.747863	0.000101588	0.00950436	52.65	39.2467	9	90	113	9.16	TOMM70A p-S97 (z= 2)	TOMM70A 90 - 113	ASPAPGS*GHPEGPGAHLDMNSLDR	p0233	TOMM70A 90 - 113	0.000244098	0.310497	0.00024581	0.258222	0.136794	0.251511	2.50758	0.446653	0.550225	0.343917	3.53263	10.1719	0.000353436	0.000380454	1.65723	0.197544	0.222131	9.52262	0.568884	0.271571	0.578839	8.79601e-05	1.75906	0.803679	0.260956	6.96737e-05
TOM70_HUMAN	Mitochondrial import receptor subunit TOM70 OS=Homo sapiens GN=TOMM70A PE=1 SV=1	ASPAPGSGHPEGPGAHLDMNSLDR	Phospho (ST)	817.359	47.3054	3	.00300000000000000000000000.	4.09545	-1.28213	1.90176	2.37965e-10	0.00227637	108.93	59.4885	97	90	113	28.92	TOMM70A p-S92 (z= 3)	TOMM70A 90 - 113	AS*PAPGSGHPEGPGAHLDMNSLDR	p0234	TOMM70A p-S92 (z= 3)	1.09523	1.60602	1.45311	1.30533	1.30209	1.0932	1.97885	2.18893	2.10754	1.73064	2.2832	1.38905	2.18888	2.6681	3.16827	1.57289	1.89568	1.7567	0.477784	0.670018	0.413182	0.54256	0.750476	0.442242	0.270043	0.538576
IFIH1_HUMAN	Interferon-induced helicase C domain-containing protein 1 OS=Homo sapiens GN=IFIH1 PE=1 SV=3	ASPEPELQLRPYQMEVAQPALEGK	Phospho (ST)	921.115	66.4636	3	.00300000000000000000000000.	1.05821	1.05821	1.05821	0.00351648	0.00351648	36.4	36.4	1	300	323	24.86	IFIH1 p-S302 (z= 3)	IFIH1 300 - 323	AS*PEPELQLRPYQMEVAQPALEGK	p0235	IFIH1 p-S302 (z= 3)	1.41337	0.000119096	1.56119	1.47096	1.78197	3.66586	1.61336	0.993062	0.970649	1.10222	1.60189	1.43429	0.185658	0.551935	1.05061	0.0718181	0.194727	1.80864	2.94344e-05	0.0747422	0.0683974	3.71124e-05	0.063843	0.239843	2.61668e-05	0.142575
UNC4_HUMAN	Homeobox protein unc-4 homolog OS=Homo sapiens GN=UNCX PE=2 SV=1	ASPFSVESLLSDSPPR	Phospho (ST)	884.914	82.1184	2	.000000000000030000.	2.19424	2.19424	2.19424	0.0252609	0.0252609	28.28	28.28	1	329	344	9.87	UNCX p-S342 (z= 2)	UNCX 329 - 344	ASPFSVESLLSDS*PPR	p0236	UNCX 329 - 344	0.495179	0.128339	0.559924	0.270634	0.157149	0.187398	0.838213	0.811258	0.237237	2.34007	0.804879	0.640623	0.478592	0.176434	0.523711	1.08791	0.485115	0.453328	2.27894	2.57672	1.35291	2.2692	1.87025	2.60123	2.50058	1.16628
MAP4_HUMAN	Microtubule-associated protein 4 OS=Homo sapiens GN=MAP4 PE=1 SV=3	ASPIKMDLAPSK	Phospho (ST)	669.331	51.1636	2	.00300000000000.	1.2262	-0.165339	0.530431	0.00978941	0.0116834	31.6	30.905	2	357	368	22.91	MAP4 p-S359 (z= 2)	MAP4 357 - 368	AS*PIKMDLAPSK	p0237	MAP4 p-S359 (z= 2)	2.26639	3.63917	2.65915	0.876621	1.77269	3.74666	2.71417	1.10732	2.28747	0.857228	1.51011	1.67265	0.36996	0.942497	1.22689	0.40573	0.672813	0.841324	0.554658	0.319535	0.670063	0.180394	1.6541	0.377809	0.391304	0.494865
ADCY2_HUMAN	Adenylate cyclase type 2 OS=Homo sapiens GN=ADCY2 PE=2 SV=5	ASPLLMWLLK	Oxidation (M); Phospho (ST)	634.332	60.3662	2	.003000200000.	3.62294	-0.198161	1.71239	0.00614705	0.0208198	33.03	29.205	2	658	667	32.02	ADCY2 p-S660 (z= 2) + oxidation	ADCY2 658 - 667	AS*PLLMWLLK	p0238	ADCY2 p-S660 (z= 2) + oxidation	1.35552	0.552563	1.53041	0.833664	1.63478	1.57811	1.89268	0.941096	0.814021	1.16526	2.08735	1.75688	0.525632	0.747485	0.675769	0.747711	1.03866	1.39929	0.990351	0.785871	0.897046	0.921512	1.29321	1.38811	0.654676	0.400923
OTUD5_HUMAN	OTU domain-containing protein 5 OS=Homo sapiens GN=OTUD5 PE=1 SV=1	ASPPPQGPLPGPPGALHR	Phospho (ST)	913.461	49.1773	2	.00300000000000000000.	1.58803	1.58803	1.58803	0.0012791	0.0012791	39.83	39.83	1	63	80	30.06	OTUD5 p-S65 (z= 2)	OTUD5 63 - 80	AS*PPPQGPLPGPPGALHR	p0239	OTUD5 p-S65 (z= 2)	2.71944	3.90151	1.95454	0.597046	1.58943	0.363988	0.610278	0.795906	3.06386	1.09986	1.07395	0.604498	1.32495	0.000573706	0.924335	0.000159725	0.375028	7.9191e-05	0.000105199	1.98149	1.96355	0.00013264	1.20445	3.28136	0.205557	0.389159
OTUD5_HUMAN	OTU domain-containing protein 5 OS=Homo sapiens GN=OTUD5 PE=1 SV=1	ASPPPQGPLPGPPGALHR	Phospho (ST)	609.311	48.5562	3	.00300000000000000000.	2.77932	2.77932	2.77932	8.63249e-05	8.63249e-05	51.52	51.52	1	63	80	35.61	OTUD5 p-S65 (z= 3)	OTUD5 63 - 80	AS*PPPQGPLPGPPGALHR	p0240	OTUD5 p-S65 (z= 3)	3.96678	1.84618	3.12234	2.79212	0.41322	0.782597	1.20628	1.50483	0.166424	1.01312	0.794777	0.729176	0.610851	0.810336	0.716498	0.497525	0.161126	0.649481	1.23237	1.14819	0.857884	1.20907	1.82826	0.852065	0.825944	0.557149
FWCH2_HUMAN	FLYWCH family member 2 OS=Homo sapiens GN=FLYWCH2 PE=1 SV=1	ASQEPSPKPGTEVIPAAPR	Phospho (ST)	1006.5	43.9415	2	.000000300000000000000.	0.452019	0.452019	0.452019	0.00357051	0.00357051	36.39	36.39	1	16	34	10.87	FLYWCH2 p-S22 (z= 2)	FLYWCH2 16 - 34	ASQEPS*PKPGTEVIPAAPR	p0241	FLYWCH2 p-S22 (z= 2)	0.394598	0.000268257	0.724647	0.000122885	4.26426e-05	0.186619	2.70569	0.000195252	1.54813	2.07577	4.62318	3.5773	0.341935	0.000361566	0.000332691	0.000100663	0.286359	1.37538	0.144002	0.143483	0.273586	8.35933e-05	0.338008	0.149864	0.110393	6.62147e-05
CP085_HUMAN	Putative uncharacterized protein C16orf85 OS=Homo sapiens GN=C16orf85 PE=2 SV=1	ASRPGWSLQTAALQEPTGADSFLPR	Phospho (ST)	912.774	35.9571	3	.000000000000000000000300000.	0	-3.50675	-3.50675	0.0428941	0.0428941	25.69	25.69	1	96	120	11.47	C16orf85 p-S117 (z= 3)	C16orf85 96 - 120	ASRPGWSLQTAALQEPTGADS*FLPR	p0244	C16orf85 p-S117 (z= 3)	0.419431	0.000331979	0.187151	0.31799	0.0310299	0.353837	0.840002	1.9693	0.358453	0.733135	0.693926	0.230771	0.598574	0.000447452	0.490357	0.352422	0.294878	0.327409	0.415462	0.161579	0.15005	0.485801	0.964967	0.59918	0.752371	1.2502
FA54B_HUMAN	Protein FAM54B OS=Homo sapiens GN=FAM54B PE=1 SV=2	ASSFADMMGILK	Phospho (ST)	675.797	75.5417	2	.00030000000000.	3.64039	-1.29448	1.26544	1.35933e-06	0.00253394	69.33	43.4641	27	236	247	16.91	FAM54B p-S239 (z= 2)	FAM54B 236 - 247	ASS*FADMMGILK	p0245	FAM54B p-S239 (z= 2)	1.97235	1.16279	2.00643	1.34932	2.76705	2.88511	0.899485	1.08347	1.29036	0.844095	1.79273	1.49228	1.71016	2.39489	3.59863	2.53289	2.40724	4.20688	0.44969	0.339112	0.362847	0.413338	0.852811	0.245534	0.250699	0.195862
R3HD1_HUMAN	R3H domain-containing protein 1 OS=Homo sapiens GN=R3HDM1 PE=1 SV=3	ASSFSGISVLTR	Phospho (ST)	652.816	68.4497	2	.00300000000000.	0	-1.07163	-1.07163	0.0140144	0.0140144	29.98	29.98	1	379	390	3.84	R3HDM1 p-S381 (z= 2)	R3HDM1 379 - 390	AS*SFSGISVLTR	p0246	R3HDM1 379 - 390	0.401702	0.489085	1.02486	0.715228	1.16223	0.648602	6.04955	4.59264	3.51415	2.51374	4.018	3.91095	2.08572	3.00153	4.14263	1.25745	0.214232	3.89839	0.174923	0.151068	0.0663933	0.25578	0.202646	0.289329	0.0894883	0.262148
LMNA_HUMAN	Lamin-A/C OS=Homo sapiens GN=LMNA PE=1 SV=1	ASSHSSQTQGGGSVTK	Phospho (ST)	799.845	16.885	2	.000300000000000000.	4.16416	-0.204673	1.3453	3.48434e-05	0.00776165	56.62	41.8745	11	402	417	2.21	LMNA p-S405 (z= 2)	LMNA 402 - 417	ASS*HSSQTQGGGSVTK	p0247	LMNA 402 - 417	0.103521	0.00014067	0.0471623	6.44392e-05	2.23611e-05	0.0251547	8.06743e-05	0.000102387	0.000100922	7.72381e-05	2.71362e-05	6.69659e-05	4.6769	11.2113	4.92948	1.98492	10.1384	5.50397	3.47662e-05	3.62253e-05	3.01332e-05	0.0849522	1.11806e-05	0.0141791	0.0244781	0.0193364
SKIV2_HUMAN	Helicase SKI2W OS=Homo sapiens GN=SKIV2L PE=1 SV=2	ASSLEDLVLK	Phospho (ST)	577.791	61.2231	2	.000300000000.	4.73921	-1.97042	2.58358	0.00034805	0.0188923	46.33	31.9345	33	254	263	14.91	SKIV2L p-S257 (z= 2)	SKIV2L 254 - 263	ASS*LEDLVLK	p0248	SKIV2L p-S257 (z= 2)	1.06816	0.954743	1.67238	0.42439	1.82647	2.23255	0.766176	0.825428	0.736486	0.686962	1.46568	1.10443	1.36112	1.60875	2.06807	1.92815	2.17526	2.26367	0.550218	0.499715	0.661537	0.770832	0.885285	0.318752	0.835315	1.01405
NEB2_HUMAN	Neurabin-2 OS=Homo sapiens GN=PPP1R9B PE=1 SV=2	ASSLNENVDHSALLK	Phospho (ST)	839.398	46.8238	2	.00030000000000000.	2.10463	2.10463	2.10463	0.000985667	0.000985667	41.98	41.98	1	98	112	6.12	PPP1R9B p-S101 (z= 2)	PPP1R9B 98 - 112	ASS*LNENVDHSALLK	p0249	PPP1R9B 98 - 112	0.753515	0.265771	0.614964	0.209154	0.503113	0.498024	2.62481	2.50979	1.8327	3.54932	3.61927	3.79834	3.1642	2.87054	6.77751	3.48128	4.31139	8.70992	0.119209	0.152002	0.110374	0.167041	0.413507	0.101854	0.0500945	0.0750377
NOLC1_HUMAN	Nucleolar and coiled-body phosphoprotein 1 OS=Homo sapiens GN=NOLC1 PE=1 SV=2	ASSPFRR	Phospho (ST)	450.709	32.4746	2	.000300000.	0.806091	0.806091	0.806091	0.0250857	0.0250857	26.38	26.38	1	621	627	3.08	NOLC1 p-S624 (z= 2)	NOLC1 621 - 627	ASS*PFRR	p0250	NOLC1 621 - 627	2.75808	2.66863	1.82598	2.19774	0.0958795	1.59105	1.88352	2.13972	2.1943	1.72968	0.103221	1.34174	2.77304	2.91969	1.2782	1.48305	1.41099	0.0119478	0.810074	0.862789	0.620512	1.02417	1.02777	1.31292	0.84988	1.24418
ARGL1_HUMAN	Arginine and glutamate-rich protein 1 OS=Homo sapiens GN=ARGLU1 PE=1 SV=1	ASSPPDRIDIFGR	Phospho (ST)	755.858	58.8938	2	.003000000000000.	3.82525	-0.453733	1.9017	0.00786777	0.0316193	32.28	27.0087	15	75	87	10.42	ARGLU1 p-S77 (z= 2)	ARGLU1 75 - 87	AS*SPPDRIDIFGR	p0251	ARGLU1 p-S77 (z= 2)	1.23545	1.32993	1.727	1.46119	2.65861	2.78205	1.78664	1.86127	2.27933	1.32936	2.64552	3.06575	1.42215	1.5963	2.26114	1.43463	2.81536	3.67958	0.251814	0.251419	0.338152	0.243386	0.472801	0.27862	0.424927	0.49361
ARGL1_HUMAN	Arginine and glutamate-rich protein 1 OS=Homo sapiens GN=ARGLU1 PE=1 SV=1	ASSPPDRIDIFGR	Phospho (ST)	504.241	57.802	3	.000300000000000.	4.4108	0.615355	1.93018	0.00255587	0.0219103	37.26	28.7717	12	75	87	14.23	ARGLU1 p-S78 (z= 3)	ARGLU1 75 - 87	ASS*PPDRIDIFGR	p0252	ARGLU1 p-S78 (z= 3)	1.54357	1.25265	1.16393	1.42205	2.88274	2.74142	2.16962	1.39749	1.90826	1.83514	3.19441	2.58303	1.40889	1.15742	1.42841	2.03804	2.84903	2.75925	0.385256	0.267421	0.235713	0.452692	0.457404	0.235735	0.577322	0.611714
TREX1_HUMAN	Three prime repair exonuclease 1 OS=Homo sapiens GN=TREX1 PE=1 SV=1	ASSPSEHGPR	Phospho (ST)	552.729	16.2168	2	.000300000000.	2.5067	2.5067	2.5067	0.0245693	0.0245693	26.51	26.51	1	220	229	8.45	TREX1 p-S223 (z= 2)	TREX1 220 - 229	ASS*PSEHGPR	p0253	TREX1 220 - 229	0.646255	0.675851	0.604946	2.24285	0.337292	0.223024	0.848245	0.403415	0.447859	0.333802	0.430772	0.359275	1.83618	1.7697	0.90567	2.64016	6.72776	2.40164	3.07133	1.44012	0.964953	1.95565	1.12632	1.48148	1.03289	0.87949
TMC8_HUMAN	Transmembrane channel-like protein 8 OS=Homo sapiens GN=TMC8 PE=1 SV=1	ASSRPFR	Phospho (ST)	450.71	32.2771	2	.000300000.	8.5445	0.0722703	3.3537	0.00888143	0.0385816	30.2	24.5817	30	520	526	13.55	TMC8 p-S523 (z= 2)	TMC8 520 - 526	ASS*RPFR	p0254	TMC8 p-S523 (z= 2)	2.58014	2.49647	1.70818	2.05595	0.137007	1.49629	1.762	2.00168	2.05274	1.61809	1.07534	0.626928	2.59414	2.73133	1.19573	1.38737	1.31996	0.011177	0.762463	0.807126	0.580479	0.958094	0.961459	1.22822	0.79505	1.16391
TCOF_HUMAN	Treacle protein OS=Homo sapiens GN=TCOF1 PE=1 SV=2	ASSVSTKESPAR	Phospho (ST)	650.305	21.0036	2	.00000000030000.	6.60483	3.21656	4.9107	0.000747688	0.0254643	42.63	33.48	2	225	236	31.96	TCOF1 p-S234 (z= 2)	TCOF1 225 - 236	ASSVSTKES*PAR	p0255	TCOF1 p-S234 (z= 2)	0.000344623	1.557	2.18774	2.13329	3.66469	5.38977	0.000228549	0.259315	0.000285911	1.57651	4.63112	4.5679	0.000498988	0.000537132	0.000494237	0.62324	1.75237	1.98539	0.727858	0.000102626	8.53669e-05	0.000124184	3.16745e-05	0.121372	1.60099	9.83668e-05
LARP4_HUMAN	La-related protein 4 OS=Homo sapiens GN=LARP4 PE=1 SV=3	ASTASPCNNNINAATAVALQEPR	Phospho (ST)	817.375	54.5417	3	.0003000000000000000000000.	0.224572	-1.29435	-0.53489	0.000139095	0.0109723	51.82	40.695	2	593	615	0	LARP4 p-T596 (z= 3)	LARP4 593 - 615	AST*ASPCNNNINAATAVALQEPR	p0256	LARP4 593 - 615	1.03471	1.18208	1.33753	1.34766	2.50925	1.29555	1.80937	1.31127	0.117247	1.92226	4.65331	2.85207	1.41557	0.84877	1.09789	1.18505	1.39926	0.990965	0.0790669	2.04904	0.289027	0.918563	1.70435	1.38985	0.791517	1.3073
KPCD_HUMAN	Protein kinase C delta type OS=Homo sapiens GN=PRKCD PE=1 SV=2	ASTFCGTPDYIAPEILQGLK	Phospho (ST)	1131.03	87.3148	2	.0030000000000000000000.	4.0583	-1.95925	1.5042	4.24878e-06	0.0102812	66.06	40.6372	29	505	524	9.65	PRKCD p-S507 (z= 2)	PRKCD 505 - 524	AS*TFCGTPDYIAPEILQGLK	p0257	PRKCD 505 - 524	1.66034	2.49846	2.07946	1.82272	2.05316	2.64489	0.677207	0.708561	0.846923	0.4406	0.877722	0.725187	2.10156	2.02319	2.70241	1.53399	3.18754	2.11503	1.20442	1.36671	1.36229	0.750207	1.52654	0.841207	0.830638	1.17915
KPCD_HUMAN	Protein kinase C delta type OS=Homo sapiens GN=PRKCD PE=1 SV=2	ASTFCGTPDYIAPEILQGLK	Phospho (ST)	754.358	80.3109	3	.0003000000000000000000.	0.816796	0.285834	0.630959	0.00722725	0.0208711	33.89	29.9933	3	505	524	0	PRKCD p-T508 (z= 3)	PRKCD 505 - 524	AST*FCGTPDYIAPEILQGLK	p0258	PRKCD 505 - 524	2.48746	0.702462	2.00287	1.94299	3.03035	3.3664	0.237849	0.750994	0.589287	0.212695	1.99447	1.27451	0.246933	0.407296	1.9173	3.08188	4.64407	3.12339	0.109603	0.542376	0.837608	0.183935	0.530875	1.48433	0.868865	0.133505
FMN2_HUMAN	Formin-2 OS=Homo sapiens GN=FMN2 PE=1 SV=4	ASVFSNLRIR	2 Phospho (ST)	661.807	23.1831	2	.003003000000.	2.27074	2.27074	2.27074	0.0422398	0.0422398	25.03	25.03	1	72	81	13.1	FMN2 p-S74 p-S77 (z= 2)	FMN2 72 - 81	AS*VFS*NLRIR	p0259	FMN2 p-S74 p-S77 (z= 2)	3.22761	0.759337	0.900663	3.97465	1.7633	1.79973	0.974502	0.800148	1.55791	1.34483	3.79322	2.43453	0.498667	0.000481855	0.000443374	0.567199	0.172032	0.206482	2.51648	2.6809	1.68014	0.951391	2.45567	1.47634	0.221269	0.19899
GSK3A_HUMAN	Glycogen synthase kinase-3 alpha OS=Homo sapiens GN=GSK3A PE=1 SV=2	ASVGAMGGGVGASSSGGGPGGSGGGGSGGPGAGTSFPPPGVK	2 Phospho (ST)	689.892	38.1904	5	.00300000000003000000000000000000000000000000.	0	-6.62288	-6.62288	0.0351976	0.0351976	26.99	26.99	1	51	92	14.07	GSK3A p-S53 p-S64 (z= 5)	GSK3A 51 - 92	AS*VGAMGGGVGAS*SSGGGPGGSGGGGSGGPGAGTSFPPPGVK	p0260	GSK3A p-S53 p-S64 (z= 5)	0.556773	0.872174	0.453873	1.47549	0.725392	6.15711	0.167573	2.19287	0.221528	0.172052	6.77904	5.66426	0.26652	0.246847	3.11615	0.30886	8.73661	8.97763	0.0375857	0.0197338	0.0151854	0.0248535	0.0890055	0.0326449	0.027008	0.0166032
GSK3A_HUMAN	Glycogen synthase kinase-3 alpha OS=Homo sapiens GN=GSK3A PE=1 SV=2	ASVGAMGGGVGASSSGGGPGGSGGGGSGGPGAGTSFPPPGVK	Oxidation (M); 2 Phospho (ST)	1154.48	59.7223	3	.00300020000003000000000000000000000000000000.	0	-4.97887	-4.97887	0.0191797	0.0191797	29.89	29.89	1	51	92	19.89	GSK3A p-S53 (z= 3) + oxidation	GSK3A 51 - 92	AS*VGAMGGGVGAS*SSGGGPGGSGGGGSGGPGAGTSFPPPGVK	p0261	GSK3A p-S53 (z= 3) + oxidation	6.08314	0.000435999	3.43559	0.444591	12.3746	1.71036	0.000250046	0.000317344	0.000312803	0.000239396	0.755609	4.53245	0.000545923	0.000587655	3.30599	0.000163608	1.25578	4.2273	0.000107756	0.000112279	9.33965e-05	0.000135865	5.16435	0.860806	9.5794e-05	0.000107619
EF1D_HUMAN	Elongation factor 1-delta OS=Homo sapiens GN=EEF1D PE=1 SV=5	ATAPQTQHVSPMR	Oxidation (M); Phospho (ST)	760.341	23.9805	2	.000000300000200.	3.58471	0.608429	2.29192	0.0131648	0.0373878	31.02	27.08	6	124	136	11.97	EEF1D p-T130 (z= 2) + oxidation	EEF1D 124 - 136	ATAPQT*QHVSPMR	p0262	EEF1D p-T130 (z= 2) + oxidation	1.1676	1.23743	0.571288	1.58095	1.69423	1.13524	1.60335	1.30702	1.80792	3.20141	1.64689	1.93196	2.62145	3.69368	1.6155	2.97747	2.45975	3.85037	0.509009	0.754064	0.498779	0.302165	0.444733	0.35942	0.214934	0.660384
EF1D_HUMAN	Elongation factor 1-delta OS=Homo sapiens GN=EEF1D PE=1 SV=5	ATAPQTQHVSPMR	Phospho (ST)	752.344	34.4392	2	.000000000030000.	5.03302	-2.00776	1.7654	3.90377e-06	0.0112635	66.26	36.1065	110	124	136	32.98	EEF1D p-S134 (z= 2)	EEF1D 124 - 136	ATAPQTQHVS*PMR	p0263	EEF1D p-S134 (z= 2)	1.04128	1.16558	1.03989	1.11844	1.47435	1.41497	0.829736	1.03414	1.19374	1.03355	1.85551	1.33495	1.72268	2.10622	1.4329	1.71765	2.05915	2.67817	0.87633	0.957643	0.678311	0.386214	0.659485	0.520568	0.508845	0.674926
MAP6_HUMAN	Microtubule-associated protein 6 OS=Homo sapiens GN=MAP6 PE=1 SV=2	ATGPAPGPTGER	Phospho (ST)	595.76	37.9808	2	.00000000030000.	0	-7.61242	-7.05756	0.041278	0.0469011	24.58	24.12	2	82	93	14.57	MAP6 p-T91 (z= 2)	MAP6 82 - 93	ATGPAPGPT*GER	p0265	MAP6 p-T91 (z= 2)	1.90601	1.59864	1.95941	5.15441	1.79505	0.151787	0.911909	0.937235	0.96099	2.67924	0.932864	0.068099	0.417088	0.712315	0.59719	3.61465	4.23487	1.60968	1.11822	1.10607	0.783571	0.854541	0.743738	0.592313	0.35907	0.504439
CO054_HUMAN	Putative uncharacterized protein C15orf54 OS=Homo sapiens GN=C15orf54 PE=2 SV=1	ATHHMTELPLRFLYIALSEMTFR	Phospho (ST)	715.1	74.641	4	.0000000000000000003000000.	0	-6.51667	-6.51667	0.0165207	0.0165207	29.82	29.82	1	54	76	11.11	C15orf54 p-S72 (z= 4)	C15orf54 54 - 76	ATHHMTELPLRFLYIALS*EMTFR	p0267	C15orf54 p-S72 (z= 4)	1.77126	0.00200416	0.885202	1.31837	0.187647	2.03018	0.00114939	0.00145874	2.98501	1.33153	0.900969	1.08628	0.00250945	0.00270128	1.44736	1.277	5.2823	2.11715	0.71624	1.23351	0.920639	1.41706	0.682732	1.47386	1.38486	0.000494694
CHM2B_HUMAN	Charged multivesicular body protein 2b OS=Homo sapiens GN=CHMP2B PE=1 SV=1	ATISDEEIER	Phospho (ST)	621.768	40.1136	2	.000030000000.	3.72849	0.00724919	1.51462	0.00813906	0.0273085	32.34	28.2329	7	196	205	19.58	CHMP2B p-S200 (z= 2)	CHMP2B 196 - 205	ATIS*DEEIER	p0268	CHMP2B p-S200 (z= 2)	1.85961	2.52597	2.57642	2.41329	3.50859	3.72219	1.99462	2.34829	2.3594	2.35701	3.33977	3.33052	0.361448	0.189017	0.183474	0.0997087	0.821137	0.875286	1.72844	1.34148	1.17335	1.14018	1.54267	0.600624	0.552859	0.696978
ARFG3_HUMAN	ADP-ribosylation factor GTPase-activating protein 3 OS=Homo sapiens GN=ARFGAP3 PE=1 SV=1	ATLEVSSIIK	Phospho (ST)	380.867	33.5713	3	.000000030000.	0	-4.52448	-4.52448	0.0194673	0.0194673	27.36	27.36	1	206	215	0	ARFGAP3 p-S213 (z= 3)	ARFGAP3 206 - 215	ATLEVSS*IIK	p0269	ARFGAP3 206 - 215	0.289036	0.149734	0.355305	0.963024	0.324869	0.109816	1.53448	1.11972	0.893568	1.67807	0.0714652	0.8909	4.25801	2.06483	1.20659	0.222667	1.36042	0.211799	0.0603296	0.120494	0.0585797	0.420346	0.128797	0.113018	0.439392	0.280278
TCF19_HUMAN	Transcription factor 19 OS=Homo sapiens GN=TCF19 PE=1 SV=2	ATLILNSIGSLSK	Phospho (ST)	698.882	50.3845	2	.000000000030000.	8.29447	8.29447	8.29447	0.037395	0.037395	23.08	23.08	1	172	184	7.18	TCF19 p-S182 (z= 2)	TCF19 172 - 184	ATLILNSIGS*LSK	p0270	TCF19 172 - 184	1.35115	0.992436	0.961441	0.273979	0.686679	0.300434	1.38198	1.47907	1.58066	0.962439	0.731827	0.89064	1.59945	1.2315	1.49355	0.566802	0.763209	0.6388	0.623035	0.420908	0.809166	0.623911	0.92471	0.350285	1.31239	0.876901
MMP28_HUMAN	Matrix metalloproteinase-28 OS=Homo sapiens GN=MMP28 PE=2 SV=2	ATLRQMTRPR	Oxidation (M); Phospho (ST)	663.335	23.5646	2	.003000200000.	7.5265	7.5265	7.5265	0.0385988	0.0385988	25.58	25.58	1	81	90	10.97	MMP28 p-T83 (z= 2) + oxidation	MMP28 81 - 90	AT*LRQMTRPR	p0271	MMP28 p-T83 (z= 2) + oxidation	0.0039293	0.00454376	0.00395685	0.00208145	3.08488	0.516659	0.00260586	2.78136	0.00325988	0.944401	1.69695	1.17973	0.00568933	5.76903	0.00563516	0.00170504	2.60633	1.39821	0.00112298	1.43807	0.868201	1.3522	1.26401	1.15284	0.868535	1.03793
RL1D1_HUMAN	Ribosomal L1 domain-containing protein 1 OS=Homo sapiens GN=RSL1D1 PE=1 SV=3	ATNESEDEIPQLVPIGK	Phospho (ST)	960.455	66.1397	2	.0000030000000000000.	4.41763	0.05055	2.28761	3.97291e-05	0.010068	55.87	36.3546	52	357	373	13.53	RSL1D1 p-S362 (z= 2)	RSL1D1 357 - 373	ATNES*EDEIPQLVPIGK	p0272	RSL1D1 p-S362 (z= 2)	0.966043	0.857978	1.03014	0.986273	1.83458	2.13264	0.541312	0.487423	0.582195	0.358297	0.761488	0.692611	1.18604	1.57501	1.82183	1.8185	2.7323	2.71965	1.09867	1.25673	1.31892	1.11128	2.36494	0.554749	0.479803	0.441965
RL1D1_HUMAN	Ribosomal L1 domain-containing protein 1 OS=Homo sapiens GN=RSL1D1 PE=1 SV=3	ATNESEDEIPQLVPIGKK	Phospho (ST)	1024.5	57.3031	2	.00300000000000000000.	2.45287	0.889599	1.64681	0.0001515	0.0174701	50	33.9425	4	357	374	10.4	RSL1D1 p-T359 (z= 2)	RSL1D1 357 - 374	AT*NESEDEIPQLVPIGKK	p0273	RSL1D1 p-T359 (z= 2)	1.35418	1.29009	1.90604	1.61029	3.06476	1.53756	0.902934	0.808047	1.21004	0.604566	1.43817	1.51648	1.78289	2.26169	2.8633	2.60244	4.25774	6.26532	1.35014	0.855958	1.04627	0.551814	1.3197	0.881918	0.263403	0.23694
RL1D1_HUMAN	Ribosomal L1 domain-containing protein 1 OS=Homo sapiens GN=RSL1D1 PE=1 SV=3	ATNESEDEIPQLVPIGKK	Phospho (ST)	683.339	57.3606	3	.00000300000000000000.	2.46459	0.0903767	0.896437	0.00144322	0.0137986	40.31	32.61	3	357	374	18.95	RSL1D1 p-S362 (z= 3)	RSL1D1 357 - 374	ATNES*EDEIPQLVPIGKK	p0274	RSL1D1 p-S362 (z= 3)	1.5323	1.1615	1.55816	1.69312	2.53839	3.36834	1.16506	0.792036	0.764554	0.634798	0.771075	1.24562	1.72251	2.61566	1.70742	2.93669	4.8688	4.42844	0.710909	1.18975	1.12662	0.0448672	1.16834	0.706921	0.404908	0.292602
DOK3_HUMAN	Docking protein 3 OS=Homo sapiens GN=DOK3 PE=1 SV=2	ATSLPSLDTPGELR	Phospho (ST)	768.87	59.1347	2	.0003000000000000.	8.12119	-0.0963715	2.26787	5.63559e-05	0.0103127	53.81	36.8358	24	328	341	12.7	DOK3 p-S331 (z= 2)	DOK3 328 - 341	ATS*LPSLDTPGELR	p0275	DOK3 p-S331 (z= 2)	0.916083	0.93065	1.16097	0.885048	1.93385	1.66429	0.0693924	0.0515496	0.0678415	0.143117	0.322544	0.328683	1.78703	2.55349	2.48877	2.38273	3.85694	4.57035	2.22033	2.08096	1.63581	2.25649	2.658	2.66859	0.423318	0.498875
MYL9_HUMAN	Myosin regulatory light polypeptide 9 OS=Homo sapiens GN=MYL9 PE=1 SV=4	ATSNVFAMFDQSQIQEFK	2 Phospho (ST)	1125.96	86.0536	2	.00330000000000000000.	3.87125	-0.840034	0.967442	9.83657e-08	0.00174124	82.22	56.305	6	18	35	65.15	MYL9 p-T20 p-S21 (z= 2)	MYL9 18 - 35	AT*S*NVFAMFDQSQIQEFK	p0276	MYL9 p-T20 p-S21 (z= 2)	1.6442	1.95306	1.18906	1.34423	0.719871	1.4716	1.06352	1.19678	1.52532	1.22684	0.610674	0.95986	0.00202439	0.00217914	0.837195	1.23037	2.70253	1.08407	0.585145	0.761923	0.705133	0.000503812	1.32898	0.713932	0.640422	0.48607
MYL9_HUMAN	Myosin regulatory light polypeptide 9 OS=Homo sapiens GN=MYL9 PE=1 SV=4	ATSNVFAMFDQSQIQEFK	Oxidation (M); Phospho (ST)	1093.98	87.5921	2	.00300000200000000000.	3.43787	-0.40486	2.00338	1.33124e-07	0.000901901	81.68	60.6661	28	18	35	6.12	MYL9 p-T20 (z= 2) + oxidation	MYL9 18 - 35	AT*SNVFAMFDQSQIQEFK	p0277	MYL9 18 - 35	0.857385	0.795109	0.793733	1.47108	5.12736	0.832434	0.866694	3.16828	0.000579719	0.961439	0.685856	0.383547	0.974324	1.01504	2.50431	0.999281	0.716036	0.406651	0.360284	0.463824	0.474791	0.289819	0.429337	0.503735	0.615336	0.65699
MYL9_HUMAN	Myosin regulatory light polypeptide 9 OS=Homo sapiens GN=MYL9 PE=1 SV=4	ATSNVFAMFDQSQIQEFK	Phospho (ST)	1085.98	82.4206	2	.00030000000000000000.	6.83607	-0.813846	2.0314	7.92495e-10	0.00270311	103.67	57.6171	131	18	35	3.46	MYL9 p-S21 (z= 2)	MYL9 18 - 35	ATS*NVFAMFDQSQIQEFK	p0278	MYL9 18 - 35	2.6454	2.43012	2.76335	0.727395	2.24361	1.95292	0.754882	1.07158	1.3072	0.624276	1.33201	0.661234	0.596409	0.913722	0.966816	0.475918	0.653838	0.936101	0.760692	0.665278	0.79087	0.296237	0.485268	0.44049	0.422817	0.453936
MYL9_HUMAN	Myosin regulatory light polypeptide 9 OS=Homo sapiens GN=MYL9 PE=1 SV=4	ATSNVFAMFDQSQIQEFK	Phospho (ST)	724.323	81.2929	3	.00030000000000000000.	2.37241	0.0221204	1.09588	0.000852811	0.0120271	43.22	35.5689	9	18	35	3.72	MYL9 p-S21 (z= 3)	MYL9 18 - 35	ATS*NVFAMFDQSQIQEFK	p0279	MYL9 18 - 35	3.57817	0.0788426	2.97353	2.01346	2.22981	3.2	1.38985	0.708265	1.49148	1.0052	1.47778	0.892007	0.232812	0.162249	0.702609	0.796445	1.64188	1.36013	0.439929	1.09088	0.881896	0.0738523	0.0404843	0.552449	0.576707	0.0326282
OTUD5_HUMAN	OTU domain-containing protein 5 OS=Homo sapiens GN=OTUD5 PE=1 SV=1	ATSPLVSLYPALECR	Phospho (ST)	878.921	68.7821	2	.00030000000000000.	0	-0.260276	-0.260276	0.00342223	0.00342223	36.91	36.91	1	506	520	3.54	OTUD5 p-S509 (z= 2)	OTUD5 506 - 520	ATS*PLVSLYPALECR	p0280	OTUD5 506 - 520	0.452347	0.000335741	3.05736	4.16827	2.4187	6.83382	0.791027	0.000244371	0.000240874	1.55073	1.62105	1.5737	0.000420388	0.000452524	0.000416385	0.000125987	0.318852	1.91164	0.652455	8.64603e-05	7.192e-05	2.56675	1.31398	4.66451	7.37662e-05	3.43261
NUMA1_HUMAN	Nuclear mitotic apparatus protein 1 OS=Homo sapiens GN=NUMA1 PE=1 SV=2	ATSSTQSLAR	Phospho (ST)	551.252	21.99	2	.000030000000.	2.06272	2.06272	2.06272	0.00631484	0.00631484	32.43	32.43	1	1850	1859	3.67	NUMA1 p-S1854 (z= 2)	NUMA1 1850 - 1859	ATSS*TQSLAR	p0281	NUMA1 1850 - 1859	0.692897	0.657431	0.366813	2.29224	1.87276	1.02809	1.69567	3.83794	2.75711	1.25978	0.796855	8.4505	0.815897	0.400866	0.197991	0.399524	0.370623	0.541382	0.41124	0.192974	0.206484	0.320989	0.618127	0.364837	0.610571	0.707006
SPAT7_HUMAN		ATSVLPR	Phospho (ST)	412.209	21.2178	2	.000300000.	3.12864	-8.76345	-3.76584	0.00757256	0.027703	30.75	26.1975	4	9	15	1.61	SPAT7 p-S12 (z= 2)	SPAT7 9 - 15	ATS*VLPR	p0282	SPAT7 9 - 15	1.03153	1.48506	0.502693	0.590864	0.66594	1.63808	0.761021	0.643315	0.950503	0.668109	2.27266	1.35706	1.31962	1.75141	1.59075	1.5217	1.21526	1.94763	0.607967	0.989083	1.74786	4.36234	1.60594	2.61551	1.14357	0.900012
AP4E1_HUMAN	AP-4 complex subunit epsilon-1 OS=Homo sapiens GN=AP4E1 PE=1 SV=2	ATVSAPTTTLK	2 Phospho (ST)	625.279	38.664	2	.0030000030000.	0.847389	0.847389	0.847389	0.0480705	0.0480705	24.58	24.58	1	65	75	0	AP4E1 p-T67 p-T73 (z= 2)	AP4E1 65 - 75	AT*VSAPTT*TLK	p0284	AP4E1 65 - 75	0.703201	1.30714	1.13138	0.627121	0.457941	0.382154	1.98488	3.53286	0.732456	1.98045	1.44495	0.439042	1.4023	2.9079	1.91567	0.424317	3.30613	1.71582	0.869506	0.778885	0.351474	0.469705	0.796025	0.4099	0.273364	0.186206
NUCKS_HUMAN	Nuclear ubiquitous casein and cyclin-dependent kinases substrate OS=Homo sapiens GN=NUCKS1 PE=1 SV=1	ATVTPSPVK	Phospho (ST)	490.249	29.0836	2	.00000030000.	3.97963	-2.92905	1.32586	0.00884252	0.0385519	31.38	25.205	24	176	184	15.33	NUCKS1 p-S182 (z= 2)	NUCKS1 176 - 184	ATVTPS*PVK	p0285	NUCKS1 p-S182 (z= 2)	1.60473	1.15278	1.11976	0.990797	0.717062	1.96126	1.04216	1.2593	1.49769	1.26521	1.5735	0.117498	1.09267	1.37651	0.61554	0.912197	1.31029	1.02408	0.976802	1.04372	0.813319	0.996401	0.843843	0.110039	0.503325	0.677615
NUCKS_HUMAN	Nuclear ubiquitous casein and cyclin-dependent kinases substrate OS=Homo sapiens GN=NUCKS1 PE=1 SV=1	ATVTPSPVKGK	Phospho (ST)	582.808	26.5386	2	.0000003000000.	4.44225	-1.29856	1.61277	0.000104661	0.0299629	50.63	28.6448	42	176	186	13.97	NUCKS1 p-S182 (z= 2)	NUCKS1 176 - 186	ATVTPS*PVKGK	p0286	NUCKS1 p-S182 (z= 2)	1.99028	1.69683	1.82979	2.09899	1.52184	1.8051	1.47749	1.99011	2.04316	1.9963	1.45091	1.1984	1.28206	1.69223	0.800015	1.02533	1.06611	1.59702	1.01255	0.947643	0.682976	0.628968	0.876973	0.993294	0.432709	0.556443
NUCKS_HUMAN	Nuclear ubiquitous casein and cyclin-dependent kinases substrate OS=Homo sapiens GN=NUCKS1 PE=1 SV=1	ATVTPSPVKGK	Phospho (ST)	388.874	25.4629	3	.0000003000000.	4.53162	3.11362	3.60992	0.0093841	0.035642	30.69	25.795	4	176	186	18.94	NUCKS1 p-S182 (z= 3)	NUCKS1 176 - 186	ATVTPS*PVKGK	p0287	NUCKS1 p-S182 (z= 3)	2.41628	1.45776	1.41357	1.96694	0.960361	1.96393	1.67437	1.53562	1.34649	2.07822	1.25166	0.792516	1.50661	1.0993	0.449465	1.45145	0.874624	0.740907	1.45673	1.25259	0.545842	0.877877	0.810221	0.391095	0.545063	0.851712
RDH14_HUMAN	Retinol dehydrogenase 14 OS=Homo sapiens GN=RDH14 PE=1 SV=1	AVATAAAVLAALGGALWLAAR	Phospho (ST)	673.038	107.257	3	.00003000000000000000000.	0	-0.962259	-0.962259	0.0267596	0.0267596	21.04	21.04	1	2	22	9.57	RDH14 p-T6 (z= 3)	RDH14 2 - 22	AVAT*AAAVLAALGGALWLAAR	p0288	RDH14 2 - 22	0.666031	0.627969	2.56561	3.75248	1.28157	0.0516896	3.22792	1.40408	4.48482	0.132209	0.0400642	0.539361	1.1627	8.11738	3.53541	8.37921	0.0437717	3.54426	0.168146	0.366704	0.124	0.191174	0.291492	0.166327	0.321095	0.538944
STA5A_HUMAN	Signal transducer and activator of transcription 5A OS=Homo sapiens GN=STAT5A PE=1 SV=1	AVDGYVKPQIK	Phospho (Y)	649.332	33.4237	2	.0000040000000.	1.03343	-1.23395	0.020565	0.00125866	0.0208582	39.97	30.72	3	690	700	33.11	STAT5A p-Y695 (z= 2)	STAT5A 690 - 700	AVDGY*VKPQIK	p0289	STAT5A p-Y695 (z= 2)	0.239117	0.884107	0.387689	0.819003	0.210915	0.172825	0.162957	0.316681	0.201478	0.131498	0.115112	0.482483	4.30163	3.35241	7.39456	2.41837	3.78371	5.43822	0.250464	0.198633	0.160813	0.2246	0.141769	0.711132	0.216428	0.247996
BC11A_HUMAN	B-cell lymphoma/leukemia 11A OS=Homo sapiens GN=BCL11A PE=1 SV=2	AVDKPPSPSPIEMK	Phospho (ST)	788.38	48.3307	2	.0000000300000000.	2.31911	0.731548	1.46817	0.000666617	0.0108554	44.35	35.53	5	80	93	17.04	BCL11A p-S87 (z= 2)	BCL11A 80 - 93	AVDKPPS*PSPIEMK	p0290	BCL11A p-S87 (z= 2)	1.62656	1.35902	1.40723	1.74157	2.54828	2.55913	1.79641	2.14789	2.60352	1.13899	3.54383	3.0968	0.228297	0.801991	0.131324	0.43232	0.501443	1.33202	0.361274	0.217475	0.292451	0.331845	0.564925	0.481938	0.688218	0.987172
ISK5_HUMAN	Serine protease inhibitor Kazal-type 5 OS=Homo sapiens GN=SPINK5 PE=1 SV=2	AVFLTEALER	Phospho (ST)	410.206	42.6882	3	.000003000000.	3.36838	3.36838	3.36838	0.0336437	0.0336437	25.82	25.82	1	954	963	12.09	SPINK5 p-T959 (z= 3)	SPINK5 954 - 963	AVFLT*EALER	p0291	SPINK5 p-T959 (z= 3)	1.75	2.76531	1.23262	1.06413	0.764002	1.05112	1.1538	0.959141	1.08699	2.94438	0.753677	1.17783	1.51567	0.00178505	1.08175	2.4963	1.46559	1.00949	0.000327319	0.403811	1.24459	0.494415	0.862848	0.501015	0.393699	0.899961
PPTC7_HUMAN	Protein phosphatase PTC7 homolog OS=Homo sapiens GN=PPTC7 PE=2 SV=1	AVLGGLSQTDPR	Phospho (ST)	647.309	40.2966	2	.00000000030000.	0	-7.77579	-7.77579	0.0279337	0.0279337	27	27	1	14	25	7.72	PPTC7 p-T23 (z= 2)	PPTC7 14 - 25	AVLGGLSQT*DPR	p0292	PPTC7 14 - 25	1.66652	1.38046	0.522489	5.69398e-05	3.0356	1.10086	0.437621	0.397365	0.210636	0.20038	0.585641	0.949822	0.000155637	4.21632	0.000154155	5.47868	2.5181	5.41328	0.687578	0.92312	0.61006	0.62282	0.751172	0.764952	2.73098e-05	3.0681e-05
RUVB1_HUMAN	RuvB-like 1 OS=Homo sapiens GN=RUVBL1 PE=1 SV=1	AVLLAGPPGTGKTALALAIAQELGSK	Phospho (ST)	632.6	27.3748	4	.0000000000000300000000000000.	0	-4.68102	-4.68102	0.0171853	0.0171853	22.12	22.12	1	65	90	6.7	RUVBL1 p-T78 (z= 4)	RUVBL1 65 - 90	AVLLAGPPGTGKT*ALALAIAQELGSK	p0293	RUVBL1 65 - 90	1.17776	1.1655	1.76185	6.62177	1.12277	0.483287	2.20294e-05	0.745121	0.391192	0.544451	1.7354	0.394945	1.33992	5.17732e-05	3.20288	18.2553	3.96037	0.964072	9.49348e-06	0.485	0.175774	0.801633	0.291154	0.284501	0.0309817	9.48138e-06
ENV_HTL32	Envelope glycoprotein gp63 OS=Human T-cell leukemia virus 3 (strain 2026ND) GN=env PE=3 SV=1	AVPIAIWLVSALAAGTGIAGGVTGSLSLASSK	Phospho (ST)	755.408	73.4137	4	.0000000000000000300000000000000000.	0	-6.40509	-6.40509	0.0125928	0.0125928	23.77	23.77	1	314	345	10.92	env p-T330 (z= 4)	env 314 - 345	AVPIAIWLVSALAAGT*GIAGGVTGSLSLASSK	p0294	env p-T330 (z= 4)	0.0686738	1.41551	0.932363	1.16614	6.27608	0.0497246	3.86617e-05	1.75165	0.849048	2.81369	4.77238	1.6978	0.494893	0.549533	0.846675	2.4569	3.4689	1.33766	1.38887	0.739986	0.498467	0.740816	0.599154	1.13756	0.677151	0.54201
MAP1S_HUMAN	Microtubule-associated protein 1S OS=Homo sapiens GN=MAP1S PE=1 SV=2	AVPMAPAPASPGSSNDSSAR	Phospho (ST)	975.428	40.3622	2	.0000000000300000000000.	3.22859	0.211408	1.86367	0.00240175	0.0260449	38.55	29.5956	9	750	769	7.5	MAP1S p-S760 (z= 2)	MAP1S 750 - 769	AVPMAPAPAS*PGSSNDSSAR	p0295	MAP1S 750 - 769	0.843705	6.86503	3.58987	5.93201	3.06771	0.839814	6.88061	0.000228852	4.64353	0.00017264	2.00632	0.513298	4.3924	0.984453	0.000389942	1.35772	2.05625	0.712725	0.744288	8.09694e-05	0.153564	9.79783e-05	0.436334	0.222398	0.168559	0.564994
KIT_HUMAN	Mast/stem cell growth factor receptor OS=Homo sapiens GN=KIT PE=1 SV=1	AVPVVSVSK	Phospho (ST)	483.259	23.395	2	.00000000300.	2.09124	2.09124	2.09124	0.0483418	0.0483418	23.61	23.61	1	210	218	11.17	KIT p-S218 (z= 2)	KIT 210 - 218	AVPVVSVS*K	p0296	KIT p-S218 (z= 2)	1.49104	0.817357	1.09853	0.732095	0.346192	0.938182	1.42062	0.888906	1.46159	0.210252	0.754312	0.360324	2.39039	1.20383	0.842888	1.44978	2.22987	1.55722	1.03038	0.534294	0.816903	0.523887	1.68058	0.79616	1.04938	0.543072
BAZ2A_HUMAN	Bromodomain adjacent to zinc finger domain protein 2A OS=Homo sapiens GN=BAZ2A PE=1 SV=4	AVSLGQDRYR	Phospho (ST)	622.789	21.1078	2	.000300000000.	0	-9.08843	-7.13274	0.0395232	0.0446131	25.6	25.092	5	1113	1122	8.8	BAZ2A p-S1116 (z= 2)	BAZ2A 1113 - 1122	AVS*LGQDRYR	p0299	BAZ2A 1113 - 1122	0.00497997	0.00575873	5.72198	4.89614	0.000915419	1.77175	4.08867	0.00419152	3.30937	0.00316197	1.66857	1.51242	6.64818	0.00776181	0.00714195	0.00216096	1.11122	0.0010714	1.32221	1.86709	0.760317	0.00179452	0.736916	0.632662	0.00126526	2.96371
UBP36_HUMAN	Ubiquitin carboxyl-terminal hydrolase 36 OS=Homo sapiens GN=USP36 PE=1 SV=3	AVSPAPQSSSR	Phospho (ST)	583.766	21.8382	2	.0003000000000.	2.47101	0.188758	1.59014	0.00341326	0.0191144	35.62	29.8567	3	740	750	28.7	USP36 p-S743 (z= 2)	USP36 740 - 750	AVS*PAPQSSSR	p0300	USP36 p-S743 (z= 2)	0.00121773	0.00140816	0.00122627	0.000645062	0.000223844	0.000815696	0.000807582	0.00102494	0.00101027	0.000773185	0.963523	0.161212	1.8919	0.00189797	0.00174639	0.461303	3.10439	0.910248	0.000348024	0.00036263	0.000301645	0.000438806	1.41485	8.48755	0.000309389	0.00034758
PML_HUMAN	Probable transcription factor PML OS=Homo sapiens GN=PML PE=1 SV=3	AVSPPHLDGPPSPR	2 Phospho (ST)	793.844	46.0122	2	.0003000000003000.	4.00776	-0.167122	2.08384	0.000229564	0.0206866	47.48	31.6371	28	516	529	44.58	PML p-S519 p-S528 (z= 2)	PML 516 - 529	AVS*PPHLDGPPS*PR	p0301	PML p-S519 p-S528 (z= 2)	3.44733	2.76842	3.48665	2.15001	3.73923	4.45002	2.2553	2.47769	2.14005	1.66788	1.19613	3.26692	1.52896	2.27005	3.07191	1.63308	2.43461	3.66126	0.0523778	0.0495327	0.0540674	0.108019	0.124479	0.0662967	0.00748367	0.00667753
PML_HUMAN	Probable transcription factor PML OS=Homo sapiens GN=PML PE=1 SV=3	AVSPPHLDGPPSPR	2 Phospho (ST)	529.566	45.4963	3	.0003000000003000.	3.82739	3.82739	3.82739	0.0222302	0.0222302	27.67	27.67	1	516	529	17.02	PML p-S519 p-S528 (z= 3)	PML 516 - 529	AVS*PPHLDGPPS*PR	p0302	PML p-S519 p-S528 (z= 3)	2.2752	3.00526	3.73816	2.09056	3.72847	2.47294	3.16297	2.50681	2.12166	1.90005	3.3033	3.21104	0.766727	1.54391	2.9575	2.02776	1.74049	3.0949	0.0389066	0.0550274	0.0118067	0.257468	0.0440745	0.0695794	0.0134257	0.0155018
PML_HUMAN	Probable transcription factor PML OS=Homo sapiens GN=PML PE=1 SV=3	AVSPPHLDGPPSPR	Phospho (ST)	753.862	47.9421	2	.0000000000003000.	3.54584	3.54584	3.54584	0.0422511	0.0422511	25.4	25.4	1	516	529	12.94	PML p-S528 (z= 2)	PML 516 - 529	AVSPPHLDGPPS*PR	p0303	PML p-S528 (z= 2)	1.88454	1.7893	2.74592	1.85539	2.01901	2.45999	1.56895	1.42997	2.79854	1.67202	2.85482	2.64927	1.19101	1.87712	2.71214	1.85209	2.99603	4.12932	0.270885	0.189065	0.34512	0.225935	0.943814	0.334993	0.042874	0.0526511
PML_HUMAN	Probable transcription factor PML OS=Homo sapiens GN=PML PE=1 SV=3	AVSPPHLDGPPSPRSPVIGSEVFLPNSNHVASGAGEAEER	3 Phospho (ST)	1075.98	71.4109	4	.000300000000300300000000000000000000000000.	0	-1.47352	-1.47352	0.0314236	0.0314236	27.95	27.95	1	516	555	5.45	PML p-S519 (z= 4)	PML 516 - 555	AVS*PPHLDGPPSPRSPVIGSEVFLPNSNHVASGAGEAEER	p0304	PML 516 - 555	1.51193	2.71505	1.35453	1.35112	5.74564	5.85489	0.92423	0.679473	1.17756	0.552388	0.734408	1.23242	0.796011	0.955169	1.52548	0.637773	1.60083	2.02506	0.675346	0.409785	2.13305	0.34053	0.239369	0.735425	0.223029	0.179611
SRFB1_HUMAN	Serum response factor-binding protein 1 OS=Homo sapiens GN=SRFBP1 PE=1 SV=1	AVTIANSPSKPSEKDSVVSLESQK	Phospho (ST)	861.1	44.2763	3	.00000003000000000000000000.	3.29267	1.63006	2.36641	0.00026921	0.0159443	46.72	33.86	3	197	220	12.25	SRFBP1 p-S204 (z= 3)	SRFBP1 197 - 220	AVTIANS*PSKPSEKDSVVSLESQK	p0305	SRFBP1 p-S204 (z= 3)	1.6401	2.91685	1.58079	2.55101	3.50428	2.03217	1.43803	1.78625	0.544213	1.25356	2.43195	1.60897	0.704632	1.18755	0.241112	3.05118e-05	0.735705	2.28088	0.595522	1.08761	0.719529	0.795835	1.11	0.737273	0.481423	0.91488
MUC5B_HUMAN	Mucin-5B OS=Homo sapiens GN=MUC5B PE=1 SV=2	AVTLSLDGGDTAIR	Phospho (ST)	734.864	69.4198	2	.0000000000030000.	9.91407	8.56505	9.39286	0.00210086	0.0266958	38.79	29.9625	4	481	494	15.07	MUC5B p-T492 (z= 2)	MUC5B 481 - 494	AVTLSLDGGDT*AIR	p0306	MUC5B p-T492 (z= 2)	1.57988	0.666052	1.13153	1.34623	2.77533	1.28355	0.856355	0.96554	1.20186	0.84701	1.43722	1.89115	0.696722	2.59441	0.365641	3.40683	6.25052	4.56622	0.525733	0.563291	0.460496	0.10448	0.501086	0.320139	0.250688	0.374959
LARP1_HUMAN	La-related protein 1 OS=Homo sapiens GN=LARP1 PE=1 SV=2	AVTPVPTKTEEVSNLK	Phospho (ST)	896.961	42.4676	2	.000300000000000000.	4.3395	-0.839332	1.73916	4.79039e-07	0.00745536	74.2	42.1359	96	524	539	37.4	LARP1 p-T527 (z= 2)	LARP1 524 - 539	AVT*PVPTKTEEVSNLK	p0307	LARP1 p-T527 (z= 2)	0.667452	1.10924	0.976594	1.46708	0.705429	0.0122124	1.46138	1.94727	1.84312	1.47818	2.39066	2.17481	1.24407	1.29684	1.26212	1.11947	0.00942079	2.90436	1.37362	1.21455	1.19765	1.23431	1.98652	2.22191	0.539941	0.82715
LARP1_HUMAN	La-related protein 1 OS=Homo sapiens GN=LARP1 PE=1 SV=2	AVTPVPTKTEEVSNLK	Phospho (ST)	598.309	42.1988	3	.000300000000000000.	3.8339	-0.519002	2.13672	4.08834e-06	0.0081389	64.64	39.3406	67	524	539	37.46	LARP1 p-T527 (z= 3)	LARP1 524 - 539	AVT*PVPTKTEEVSNLK	p0308	LARP1 p-T527 (z= 3)	0.833199	1.1094	0.866214	1.1213	1.17946	1.85827	1.6151	1.72897	1.16166	1.41203	1.8099	1.62635	1.28722	1.31265	0.740277	1.77304	1.11698	1.56167	1.83845	1.71548	0.902194	1.49138	1.26833	1.26663	0.651572	0.955768
APOA4_HUMAN	Apolipoprotein A-IV OS=Homo sapiens GN=APOA4 PE=1 SV=3	AVVLTLALVAVAGAR	Phospho (ST)	376.726	36.5307	4	.00000300000000000.	8.24089	5.49949	6.87019	0.0364068	0.0532102	17.91	16.49	2	5	19	9.31	APOA4 p-T10 (z= 4)	APOA4 5 - 19	AVVLT*LALVAVAGAR	p0311	APOA4 5 - 19	0.327779	0.317698	0.210522	0.163116	0.192381	1.01227	0.241275	0.180553	0.558545	0.163559	0.993794	1.65226	0.293498	0.392597	0.15489	0.0886481	0.759734	1.05866	0.67155	0.520389	0.445906	0.916047	0.173633	0.734056	1.28401	1.59413
RBP2_HUMAN	E3 SUMO-protein ligase RanBP2 OS=Homo sapiens GN=RANBP2 PE=1 SV=2	AVVSPPKFVFGSESVK	Phospho (ST)	879.45	66.5895	2	.000030000000000000.	3.13737	-0.846957	1.10537	0.00221307	0.0118346	37.1	31.1075	4	2507	2522	31.31	RANBP2 p-S2511 (z= 2)	RANBP2 2507 - 2522	AVVS*PPKFVFGSESVK	p0312	RANBP2 p-S2511 (z= 2)	1.57173	2.15208	2.56924	1.73863	3.78782	2.98877	0.769483	1.13748	1.05571	1.19388	1.8054	2.39512	0.688869	0.956751	0.566118	0.677969	0.364532	1.49148	1.52725	1.17061	1.24803	5.32753e-05	0.735057	0.464388	0.259746	4.21996e-05
CCNK_HUMAN	Cyclin-K OS=Homo sapiens GN=CCNK PE=1 SV=2	AVVVSPKEENK	Phospho (ST)	640.319	29.0725	2	.0000030000000.	4.67141	-3.49362	1.68668	0.000240494	0.00762804	47.46	36.0603	33	336	346	39.78	CCNK p-S341 (z= 2)	CCNK 336 - 346	AVVVS*PKEENK	p0313	CCNK p-S341 (z= 2)	1.19317	1.51029	1.91136	0.130157	0.98904	0.959234	0.990713	1.02002	1.66646	0.844259	0.733929	0.569623	1.23673	1.02748	1.81781	0.58356	1.03275	1.50643	1.37476	0.236993	1.20598	1.70609	1.94596	1.40527	0.532216	0.987752
S4A7_HUMAN	Sodium bicarbonate cotransporter 3 OS=Homo sapiens GN=SLC4A7 PE=1 SV=2	AVYIGVHVPFSKESR	Phospho (ST)	590.3	58.0054	3	.00000000000000300.	2.42721	2.42721	2.42721	0.0285213	0.0285213	26.4	26.4	1	42	56	13.53	SLC4A7 p-S56 (z= 3)	SLC4A7 42 - 56	AVYIGVHVPFSKES*R	p0314	SLC4A7 p-S56 (z= 3)	1.35931	0.391534	1.46051	4.5361e-05	1.57408e-05	0.535237	0.756019	0.399073	1.82899	0.550177	1.24575	0.51207	1.10733	0.963622	1.47528	1.76813	0.953907	0.972043	2.44732e-05	2.55003e-05	2.98255	3.0857e-05	1.14165	3.86726	2.17563e-05	0.307407
TTC22_HUMAN	Tetratricopeptide repeat protein 22 OS=Homo sapiens GN=TTC22 PE=2 SV=1	AYLHDLKR	Phospho (Y)	548.27	50.6708	2	.0040000000.	0	-2.78751	-2.58651	0.0184037	0.0283398	28.25	26.805	2	345	352	14.04	TTC22 p-Y347 (z= 2)	TTC22 345 - 352	AY*LHDLKR	p0317	TTC22 p-Y347 (z= 2)	5.03399	5.99277e-05	5.21869e-05	2.74522e-05	2.96247	1.33277	2.12225	9.70894	4.29946e-05	0.154587	1.63439	1.23552	0.0662573	1.91649	1.8011	3.6178	0.908212	4.29776	0.31386	0.329008	0.465287	0.571027	0.758135	0.483096	0.453478	0.416292
KS6A1_HUMAN	Ribosomal protein S6 kinase alpha-1 OS=Homo sapiens GN=RPS6KA1 PE=1 SV=2	AYSFCGTVEYMAPEVVNR	Phospho (ST)	1086.96	70.8739	2	.00000003000000000000.	0.981625	0.981625	0.981625	0.0171287	0.0171287	29.98	29.98	1	219	236	4.32	RPS6KA1 p-T226 (z= 2)	RPS6KA1 219 - 236	AYSFCGT*VEYMAPEVVNR	p0318	RPS6KA1 219 - 236	2.26506	1.10147	2.67114	1.19054	2.59034	3.36412	0.67684	0.978331	0.116488	0.406372	1.78283	0.776947	2.2592	1.15914	2.93271	1.60445	4.45821	2.3562	0.908784	0.659261	0.83918	0.775936	1.88053	0.810537	0.157069	1.04269
CDK7_HUMAN	Cell division protein kinase 7 OS=Homo sapiens GN=CDK7 PE=1 SV=1	AYTHQVVTR	Phospho (ST)	577.776	33.803	2	.00030000000.	8.57016	7.5819	8.07603	0.00756273	0.0199392	33.79	30.455	2	168	176	9.78	CDK7 p-T171 (z= 2)	CDK7 168 - 176	AYT*HQVVTR	p0319	CDK7 168 - 176	0.625611	0.000292857	1.70207	1.73006	0.207627	0.113371	0.741518	1.46162	2.19542	2.20426	1.1149	0.0865276	1.59914	1.18772	1.51745	0.189348	0.783914	0.209768	1.213	1.24048	1.3814	1.78448	0.246174	2.71707	1.05769	0.86766
CD11B_HUMAN	Cell division protein kinase 11B OS=Homo sapiens GN=CDK11B PE=1 SV=3	AYTPVVVTLWYR	Phospho (ST)	774.39	84.2337	2	.00030000000000.	3.75881	-5.99063	1.79157	1.96343e-06	0.0059995	68.5	41.7586	28	593	604	28	CDK11B p-T596 (z= 2)	CDK11B 593 - 604	AYT*PVVVTLWYR	p0320	CDK11B p-T596 (z= 2)	0.974176	1.01045	1.34263	0.913428	1.24549	0.878663	1.5319	1.61048	2.26958	1.64473	2.64326	1.63151	1.11706	1.59029	1.78409	0.677121	1.49302	0.981665	0.697949	0.755728	0.261476	0.55825	0.767021	0.760637	0.796064	0.963453
CD11B_HUMAN	Cell division protein kinase 11B OS=Homo sapiens GN=CDK11B PE=1 SV=3	AYTPVVVTLWYR	Phospho (Y)	774.389	84.307	2	.00400000000000.	4.05621	1.15984	2.70716	0.00158934	0.011562	39.21	33.4267	3	593	604	4.35	CDK11B p-Y595 (z= 2)	CDK11B 593 - 604	AY*TPVVVTLWYR	p0321	CDK11B 593 - 604	0.983722	1.02035	1.35579	0.922378	1.25769	0.887273	1.54692	1.62626	2.29182	1.66085	2.66916	1.6475	1.128	1.60587	1.80157	0.683756	1.50765	0.991285	0.704788	0.763133	0.876573	0.107736	0.774537	0.768091	0.803865	0.972894
CD11A_HUMAN	Cell division protein kinase 11A OS=Homo sapiens GN=CDK11A PE=1 SV=3	AYTPVVVTQWYR	Phospho (ST)	781.877	74.3008	2	.00030000000000.	3.00691	3.00691	3.00691	0.0050901	0.0050901	34.65	34.65	1	578	589	21.04	CDK11A p-T581 (z= 2)	CDK11A 578 - 589	AYT*PVVVTQWYR	p0322	CDK11A p-T581 (z= 2)	5.69034	0.00119423	0.00103997	0.000547062	0.000189837	0.94891	0.000684892	0.000869225	0.000856787	0.000655721	0.000230375	0.000568513	0.00149532	0.00160962	0.00148108	0.000448133	0.000909863	0.000222183	0.000295151	4.52112	0.543103	8.2585	9.49189e-05	2.22053	0.000262385	0.000294775
CNN2_HUMAN	Calponin-2 OS=Homo sapiens GN=CNN2 PE=1 SV=4	CDNSSMSLQMGYTQGANQSGQVFGLGR	Phospho (ST)	744.069	37.4567	4	.00000000000000000003000000000.	6.95972	4.84685	5.90329	0.00581333	0.0181661	35.42	31.765	2	240	266	23.79	CNN2 p-S259 (z= 4)	CNN2 240 - 266	CDNSSMSLQMGYTQGANQS*GQVFGLGR	p0323	CNN2 p-S259 (z= 4)	2.47011	4.10789	5.14319	2.05993	1.53656	1.89143	1.43101	1.8615	0.929484	0.90786	0.673438	0.670863	4.58252	5.91331	6.955	3.60723	0.3524	3.58582	0.257922	0.014882	0.0532626	0.0200894	0.00792337	0.0111539	0.112128	0.175517
NPM_HUMAN	Nucleophosmin OS=Homo sapiens GN=NPM1 PE=1 SV=2	CGSGPVHISGQHLVAVEEDAESEDEEEEDVK	Phospho (ST)	1154.15	54.0104	3	.000000000300000000000000000000000.	1.72109	1.28749	1.50429	5.33236e-09	1.64138e-05	95.62	76.64	2	104	134	39.07	NPM1 p-S113 (z= 3)	NPM1 104 - 134	CGSGPVHIS*GQHLVAVEEDAESEDEEEEDVK	p0324	NPM1 p-S113 (z= 3)	2.38046	0.523479	0.651947	0.218271	0.186157	0.519928	1.90891	0.611072	1.03368	0.877432	0.420442	0.840818	3.42946	2.05374	2.23562	0.949331	1.58998	0.537693	0.46609	0.414256	0.377014	0.951302	0.290945	0.116013	0.803499	0.385705
SPG20_HUMAN		CIVNNVSAETVQTVRYK	Phospho (Y)	687.672	73.7409	3	.0000000000000000400.	7.43741	7.43741	7.43741	0.035654	0.035654	26.34	26.34	1	562	578	0	SPG20 p-Y578 (z= 3)	SPG20 562 - 578	CIVNNVSAETVQTVRY*K	p0325	SPG20 562 - 578	0.86658	0.752862	0.668357	1.01228	1.95008	1.43666	0.914794	0.767488	0.575535	1.29696	1.06032	1.13452	1.03275	0.890127	0.87081	1.37229	1.75704	1.04996	0.626414	0.677024	0.83815	1.20815	0.955729	1.00231	1.14777	1.16105
PWP2B_HUMAN	PWWP domain-containing protein 2B OS=Homo sapiens GN=PWWP2B PE=1 SV=3	CKSTLSPPEASPGPPAAPR	Phospho (ST)	500.738	53.5647	4	.000030000000000000000.	0	-2.2137	-2.2137	0.00706674	0.00706674	34.73	34.73	1	181	199	2.02	PWWP2B p-T185 (z= 4)	PWWP2B 181 - 199	CKST*LSPPEASPGPPAAPR	p0326	PWWP2B 181 - 199	0.00012403	0.271647	0.000124899	0.173353	0.362074	0.406081	0.237387	0.157646	0.128418	0.131121	0.0917741	0.357069	0.198981	0.000193313	0.000177875	0.113648	0.382845	0.0996375	2.56468	0.734526	1.99147	0.722474	2.36619	1.43726	2.23494	1.08371
SEM4F_HUMAN	Semaphorin-4F OS=Homo sapiens GN=SEMA4F PE=2 SV=2	CPFEPAQRSAAVMAGGVLYAATVK	Phospho (ST)	515.653	53.3696	5	.00000000000000000000003000.	4.10846	4.10846	4.10846	0.0422851	0.0422851	25.86	25.86	1	170	193	15.11	SEMA4F p-T192 (z= 5)	SEMA4F 170 - 193	CPFEPAQRSAAVMAGGVLYAAT*VK	p0328	SEMA4F p-T192 (z= 5)	1.42285	0.000709817	0.00061813	0.000325159	4.01294	0.906255	0.651737	0.758752	0.461382	0.857434	1.74927	0.832177	1.19591	0.000956715	1.19987	0.88138	4.57974	0.512655	0.421733	0.597	0.933804	1.8047	2.03187	0.747379	0.681048	0.363203
NDRG3_HUMAN	Protein NDRG3 OS=Homo sapiens GN=NDRG3 PE=1 SV=2	CSTLLVVGDNSPAVEAVVECNSR	2 Phospho (ST)	528.03	30.7809	5	.0030000000000000000000300.	2.68945	2.68945	2.68945	0.02207	0.02207	29.44	29.44	1	254	276	4.13	NDRG3 p-S256 p-S276 (z= 5)	NDRG3 254 - 276	CS*TLLVVGDNSPAVEAVVECNS*R	p0331	NDRG3 254 - 276	0.46466	1.2306	0.597177	1.45719	3.51642e-05	0.624948	1.43979	0.540833	0.532935	0.779055	0.129172	0.570302	0.63346	1.18308	0.6812	17.271	0.445556	3.39485	0.286591	0.340945	0.244892	0.535197	0.756966	0.372366	0.208068	0.655785
RL12_HUMAN	60S ribosomal protein L12 OS=Homo sapiens GN=RPL12 PE=1 SV=1	CTGGEVGATSALAPKIGPLGLSPK	2 Phospho (ST)	814.387	62.8163	3	.00300000003000000000000000.	0	-4.50917	-4.50917	0.0306116	0.0306116	27.42	27.42	1	17	40	0	RPL12 p-T19 p-S27 (z= 3)	RPL12 17 - 40	CT*GGEVGATS*ALAPKIGPLGLSPK	p0332	RPL12 17 - 40	12.8723	3.05738	17.0889	2.32799	1.28646	6.16213	1.48612	0.282398	1.75863	0.582305	0.198719	0.736291	0.563076	0.112374	0.704328	0.282316	0.0973915	0.138432	0.14287	0.0926281	0.151871	0.104996	0.103671	0.0911293	0.076538	0.124472
DYH5_HUMAN	Dynein heavy chain 5, axonemal OS=Homo sapiens GN=DNAH5 PE=1 SV=3	CYITLAQALGMSMGGAPAGPAGTGKTETTK	2 Phospho (ST)	775.841	40.9782	4	.00003000000000000000000000300000.	0	-5.72058	-5.72058	0.041444	0.041444	26.59	26.59	1	1962	1991	0.74	DNAH5 p-T1966 p-T1988 (z= 4)	DNAH5 1962 - 1991	CYIT*LAQALGMSMGGAPAGPAGTGKT*ETTK	p0334	DNAH5 1962 - 1991	3.16598	3.81591	4.88984	2.45297	0.283301	2.43874	1.09216	2.05799	1.34988	0.0710845	0.293933	0.812608	2.95704	5.3535	5.54467	3.06228	2.8234	0.0229321	0.235847	0.413757	0.297508	0.543174	0.255314	0.0310235	0.136992	0.165666
GBRG1_HUMAN	Gamma-aminobutyric acid receptor subunit gamma-1 OS=Homo sapiens GN=GABRG1 PE=2 SV=2	DAVPARTSLGITTVLTMTTLSTIAR	Oxidation (M); 5 Phospho (ST)	601.862	27.1261	5	.000000000000000032330330000.	8.30018	8.30018	8.30018	0.0402313	0.0402313	27.04	27.04	1	297	321	10.03	GABRG1 p-T313 (z= 5) + oxidation	GABRG1 297 - 321	DAVPARTSLGITTVLT*MTTLSTIAR	p0336	GABRG1 p-T313 (z= 5) + oxidation	2.51752	3.64988	2.31691	8.64712	3.33962e-05	2.85525	0.280734	0.63062	0.883709	3.24677	0.188576	0.871739	2.77156	9.27168	5.24803	1.01146	0.226243	3.11351	0.126433	0.36373	0.503817	0.681711	0.321654	0.182899	0.136954	0.0548128
TBCD8_HUMAN	TBC1 domain family member 8 OS=Homo sapiens GN=TBC1D8 PE=1 SV=3	DDGQALMILSR	Phospho (ST)	649.796	65.1909	2	.0000000000300.	2.54166	-0.725971	1.49355	0.00600029	0.0208638	34.3	29.99	5	716	726	17.35	TBC1D8 p-S726 (z= 2)	TBC1D8 716 - 726	DDGQALMILS*R	p0337	TBC1D8 p-S726 (z= 2)	0.319441	0.261924	1.20716	1.34797	2.00684	3.05381	1.21229	0.350827	0.512073	0.489831	0.24948	0.596419	0.939819	0.319445	2.1909	1.1424	6.09798	4.38013	0.694655	0.456138	0.437247	0.94103	1.44357	0.889898	0.200268	0.33124
RS3_HUMAN	40S ribosomal protein S3 OS=Homo sapiens GN=RPS3 PE=1 SV=2	DEILPTTPISEQK	Phospho (ST)	775.873	52.3663	2	.000000030000000.	3.89873	-3.66388	0.759485	0.000222754	0.0143123	48.59	35.26	24	215	227	10.81	RPS3 p-T222 (z= 2)	RPS3 215 - 227	DEILPTT*PISEQK	p0338	RPS3 p-T222 (z= 2)	1.00153	1.10924	1.03116	1.24296	1.5537	2.64531	0.921576	0.792597	0.656026	0.982537	1.63764	1.53454	1.56792	2.08185	2.22156	2.84087	3.49209	3.34656	0.561222	0.721937	0.617915	0.670235	0.91452	0.805489	0.526486	0.635242
NPM_HUMAN	Nucleophosmin OS=Homo sapiens GN=NPM1 PE=1 SV=2	DELHIVEAEAMNYEGSPIKVTLATLK	Phospho (ST)	984.488	79.8354	3	.0000000000000000000003000000.	2.70366	-1.45504	0.353408	4.14828e-07	0.00103267	75.42	52.0643	7	55	80	17.35	NPM1 p-T76 (z= 3)	NPM1 55 - 80	DELHIVEAEAMNYEGSPIKVT*LATLK	p0339	NPM1 p-T76 (z= 3)	0.000551935	0.000638247	0.000555805	0.000292374	0.000101457	0.000369713	6.88037	0.000464551	0.000457904	15.5696	0.000123123	3.74184	9.20708	0.000860251	0.000791551	0.000239502	1.53487	0.000118744	2.58869	0.000164362	3.59438	3.14566	5.07287e-05	1.55483	0.00014023	0.00015754
WDR3_HUMAN	WD repeat-containing protein 3 OS=Homo sapiens GN=WDR3 PE=1 SV=1	DENSTQKR	Phospho (ST)	529.223	24.4136	2	.0000030000.	6.39607	6.39607	6.39607	0.0255863	0.0255863	25.34	25.34	1	530	537	0	WDR3 p-T535 (z= 2)	WDR3 530 - 537	DENST*QKR	p0340	WDR3 530 - 537	1.28114	4.55417	1.76674	1.72376	2.11257	0.928137	0.000416692	1.37446	1.23698	1.36718	1.35494	1.33489	0.930683	2.85663	2.53749	0.943631	2.02003	1.12603	0.304374	0.418561	0.188171	0.269323	0.531755	0.172851	0.569971	0.361735
DPOG2_HUMAN	DNA polymerase subunit gamma-2, mitochondrial OS=Homo sapiens GN=POLG2 PE=1 SV=1	DFLIKYISSAK	2 Phospho (ST)	722.828	41.7376	2	.0000000033000.	0	-3.22033	-3.22033	0.0267286	0.0267286	27.52	27.52	1	473	483	17.23	POLG2 p-S481 p-S482 (z= 2)	POLG2 473 - 483	DFLIKYIS*S*AK	p0342	POLG2 p-S481 p-S482 (z= 2)	3.66657	3.26387	0.00042799	1.19368	1.49553	0.848526	0.000281861	0.000357722	3.32117	0.000269856	2.53471	0.976139	1.70646	4.68533	0.838704	1.66536	1.17957	1.67925	0.809272	0.000126565	1.0847	0.000153151	1.91412	1.85641	0.000107982	0.000121312
MCM3_HUMAN	DNA replication licensing factor MCM3 OS=Homo sapiens GN=MCM3 PE=1 SV=3	DGDSYDPYDFSDTEEEMPQVHTPK	2 Phospho (ST)	988.029	64.6821	3	.00000000000300000000003000.	1.96281	0.544399	1.42921	0.00040779	0.0111957	43.83	36.99	3	701	724	10.34	MCM3 p-S712 p-T723 (z= 3)	MCM3 701 - 724	DGDSYDPYDFS*DTEEEMPQVHT*PK	p0346	MCM3 p-S712 p-T723 (z= 3)	0.286973	0.786335	0.272368	0.193096	1.37962	2.46369	1.41855	1.42454	2.81545	1.7044	5.65689	5.45632	0.853154	3.79461	1.4874	4.12063	8.05636	7.41258	0.116872	0.262906	0.216724	0.212032	0.10682	0.15256	0.151308	0.0489221
MCM3_HUMAN	DNA replication licensing factor MCM3 OS=Homo sapiens GN=MCM3 PE=1 SV=3	DGDSYDPYDFSDTEEEMPQVHTPK	Phospho (ST)	1441.56	64.3791	2	.00000000000300000000000000.	3.00649	2.58998	2.77509	0.00010193	0.000537235	51.3	46.0533	3	701	724	19.38	MCM3 p-S712 (z= 2)	MCM3 701 - 724	DGDSYDPYDFS*DTEEEMPQVHTPK	p0347	MCM3 p-S712 (z= 2)	2.02086	3.54642	1.49076	1.38076	7.26544	9.11946	1.17384	2.10279	1.20495	0.965248	5.60008	3.67172	0.0015589	0.00167807	1.1432	1.018	1.35322	4.48321	0.669559	0.000320616	0.000266697	0.000387966	0.906824	0.262908	0.720785	0.00030731
MCM3_HUMAN	DNA replication licensing factor MCM3 OS=Homo sapiens GN=MCM3 PE=1 SV=3	DGDSYDPYDFSDTEEEMPQVHTPK	Phospho (ST)	961.374	63.3308	3	.00000000000300000000000000.	2.34147	0.113151	1.15616	1.103e-06	0.00301998	71.02	44.0317	6	701	724	19.27	MCM3 p-S712 (z= 3)	MCM3 701 - 724	DGDSYDPYDFS*DTEEEMPQVHTPK	p0348	MCM3 p-S712 (z= 3)	5.0111	1.48257	2.40722	4.06428	8.71712	12.1039	0.0660528	0.347553	0.176101	0.842711	2.27033	2.19619	0.110417	0.000114397	0.432938	0.945163	2.68837	2.4391	0.354755	0.117087	0.114214	0.234914	6.74594e-06	0.136831	0.109705	0.254176
SCAM3_HUMAN	Secretory carrier-associated membrane protein 3 OS=Homo sapiens GN=SCAMP3 PE=1 SV=3	DGGNPFAEPSELDNPFQDPAVIQHRPSR	Phospho (ST)	1057.48	69.4676	3	.000000000000000000000000000300.	2.24835	0.923195	1.58577	2.6445e-07	7.29317e-07	78.46	75.145	2	6	33	63.3	SCAMP3 p-S33 (z= 3)	SCAMP3 6 - 33	DGGNPFAEPSELDNPFQDPAVIQHRPS*R	p0349	SCAMP3 p-S33 (z= 3)	0.490621	0.148198	0.231954	0.293384	0.48965	1.63465	3.65331	3.07591	3.08756	3.76129	6.75859	6.86488	1.70155	0.394994	1.2528	2.59517	2.32018	3.41868	0.36235	0.190498	0.294649	0.106434	0.297317	0.219361	0.066588	0.271266
SCAM3_HUMAN	Secretory carrier-associated membrane protein 3 OS=Homo sapiens GN=SCAMP3 PE=1 SV=3	DGGNPFAEPSELDNPFQDPAVIQHRPSR	Phospho (ST)	793.366	69.3235	4	.000000000000000000000000000300.	1.92148	1.92148	1.92148	0.000837178	0.000837178	43.42	43.42	1	6	33	28.06	SCAMP3 p-S33 (z= 4)	SCAMP3 6 - 33	DGGNPFAEPSELDNPFQDPAVIQHRPS*R	p0350	SCAMP3 p-S33 (z= 4)	0.000310849	0.000359459	0.000313028	0.374776	3.42362	0.633238	8.56224	0.000261634	0.000257891	0.00019737	6.93424e-05	1.42718	2.78288	0.000484491	2.26556	1.42764	7.40701	5.59615	8.88397e-05	0.365829	0.568804	0.375245	2.85703e-05	0.218337	0.764177	8.87265e-05
CALM_HUMAN	Calmodulin OS=Homo sapiens GN=CALM1 PE=1 SV=2	DGNGYISAAELR	Phospho (Y)	673.294	44.9561	2	.00000400000000.	0.857522	0.857522	0.857522	0.00398938	0.00398938	34.89	34.89	1	96	107	14.89	CALM1 p-Y101 (z= 2)	CALM1 96 - 107	DGNGY*ISAAELR	p0351	CALM1 p-Y101 (z= 2)	1.73744	1.06186	2.80571	2.03407	0.610367	2.70306	0.981925	0.92579	2.17859	0.69944	1.28505	1.22707	1.3523	2.62175	1.23402	2.738	2.00591	3.37036	0.349806	0.790353	0.289649	0.000297566	0.527489	0.490812	0.375131	0.29463
SLTM_HUMAN	SAFB-like transcription modulator OS=Homo sapiens GN=SLTM PE=1 SV=2	DGQDAIAQSPEKESK	Phospho (ST)	841.869	29.1135	2	.00000000030000000.	1.54544	-0.190876	0.8081	0.0011057	0.0281527	42.2	30.8525	4	281	295	31.45	SLTM p-S290 (z= 2)	SLTM 281 - 295	DGQDAIAQS*PEKESK	p0352	SLTM p-S290 (z= 2)	2.06316	3.2695	0.818027	2.35395	3.84831	3.48089	1.51029	0.829385	0.504545	1.86234	2.90679	2.76172	3.12807	2.62617	2.41156	1.61829	3.41463	4.50291	0.0705794	0.187473	0.194067	8.75886e-05	0.678749	0.22745	0.566931	0.33427
VIME_HUMAN	Vimentin OS=Homo sapiens GN=VIM PE=1 SV=4	DGQVINETSQHHDDLE	Phospho (ST)	958.888	37.331	2	.000000000300000000.	0.437424	0.437424	0.437424	0.0459534	0.0459534	25.05	25.05	1	451	466	5.06	VIM p-S460 (z= 2)	VIM 451 - 466	DGQVINETS*QHHDDLE	p0353	VIM 451 - 466	0.851537	1.56657	0.724812	1.5963	2.85318	2.77295	4.96592	1.65555	3.38709	4.16792	9.93428	9.39076	0.000252708	0.519296	0.000250301	7.57343e-05	0.209518	0.737196	4.98804e-05	5.19739e-05	4.32333e-05	6.28918e-05	1.60413e-05	3.98119e-05	0.0617255	4.98169e-05
FIP1_HUMAN	Pre-mRNA 3'-end-processing factor FIP1 OS=Homo sapiens GN=FIP1L1 PE=1 SV=1	DHSPTPSVFNSDEER	Phospho (ST)	898.864	41.2762	2	.00030000000000000.	4.2078	-0.258394	1.78425	2.30415e-05	0.0103122	57.43	41.82	5	490	504	15.39	FIP1L1 p-S493 (z= 2)	FIP1L1 490 - 504	DHS*PTPSVFNSDEER	p0355	FIP1L1 p-S493 (z= 2)	0.227932	2.25603	2.59288	2.94604	2.10546e-05	1.33715	0.820677	2.86615	2.54287	2.09187	2.13373	4.48079	1.77685	3.99619	5.4731	0.319533	3.37066	8.65828	0.133624	0.173477	0.0853729	0.154942	0.47792	0.179901	0.108342	0.208059
LBA1_HUMAN	Lupus brain antigen 1 homolog OS=Homo sapiens GN=LBA1 PE=2 SV=4	DHVLATILSQK	Phospho (ST)	652.832	42.8647	2	.0000003000000.	0	-3.55464	-3.55464	0.0463677	0.0463677	24.56	24.56	1	2659	2669	15.01	LBA1 p-T2665 (z= 2)	LBA1 2659 - 2669	DHVLAT*ILSQK	p0356	LBA1 p-T2665 (z= 2)	0.522386	1.24842	1.03886	1.67783	0.314009	0.800259	0.376133	0.507875	0.420122	0.939126	0.336671	1.36509	0.377773	0.545565	0.551942	0.253356	0.37741	0.53785	1.9244	0.373137	1.72015	1.22556	1.28439	1.84052	1.62644	1.94539
AHNK_HUMAN	Neuroblast differentiation-associated protein AHNAK OS=Homo sapiens GN=AHNAK PE=1 SV=2	DIDISSPEFK	Phospho (ST)	615.77	54.8319	2	.000000300000.	2.67176	2.67176	2.67176	0.0225914	0.0225914	27.6	27.6	1	172	181	11.82	AHNAK p-S178 (z= 2)	AHNAK 172 - 181	DIDISS*PEFK	p0357	AHNAK p-S178 (z= 2)	0.000144655	0.24623	0.288862	0.480299	2.65905e-05	0.169264	0.414492	0.295007	0.000120011	0.392187	0.467252	1.33229	1.21711	0.634445	2.00941	2.62254	1.73038	3.89876	4.13419e-05	4.3077e-05	3.58326e-05	0.0624469	0.0471984	0.0182963	0.0743134	4.12893e-05
PEA15_HUMAN	Astrocytic phosphoprotein PEA-15 OS=Homo sapiens GN=PEA15 PE=1 SV=2	DIIRQPSEEEIIK	Phospho (ST)	825.412	51.9359	2	.000000030000000.	5.09578	-7.76203	1.19015	1.3305e-05	0.00501147	60.19	44.24	57	110	122	46.69	PEA15 p-S117 (z= 2)	PEA15 110 - 122	DIIRQPS*EEEIIK	p0358	PEA15 p-S117 (z= 2)	0.360146	0.545053	0.521922	0.382461	0.383192	0.757366	1.26579	1.43008	1.79207	1.36484	1.75111	1.94103	2.57796	2.37163	3.23478	2.60665	3.49589	5.09643	1.14629	1.06814	0.999652	1.22952	2.40337	1.28818	0.309262	0.550992
VCAM1_HUMAN		DIKLTAFPSESVK	Phospho (ST)	757.877	60.7043	2	.000003000000000.	0	-2.71976	-2.71976	0.0308753	0.0308753	26.26	26.26	1	602	614	6.45	VCAM1 p-T607 (z= 2)	VCAM1 602 - 614	DIKLT*AFPSESVK	p0359	VCAM1 602 - 614	0.706438	1.42592	0.843383	1.53202	2.09153	3.06247	0.345164	0.682205	0.450609	0.48822	0.271579	0.595367	1.08889	1.32519	0.831432	1.94233	2.46225	1.26263	0.356858	0.920342	1.40656	0.882604	1.37843	0.970508	0.655747	0.661261
CSPG2_HUMAN	Versican core protein OS=Homo sapiens GN=VCAN PE=1 SV=3	DIPSFTEDGADEFTLIPDSTQKQLEEVTDEDIAAHGK	Phospho (ST)	1036.23	71.2496	4	.000000300000000000000000000000000000000.	6.29358	6.29358	6.29358	0.049948	0.049948	25.15	25.15	1	842	878	0	VCAN p-T848 (z= 4)	VCAN 842 - 878	DIPSFT*EDGADEFTLIPDSTQKQLEEVTDEDIAAHGK	p0360	VCAN 842 - 878	0.0445838	0.0704409	0.0653984	0.09094	0.148717	0.0492525	0.0638906	0.123276	0.0341848	0.27324	0.148342	0.112027	0.0762871	0.0343844	0.0617429	0.231775	0.0811535	0.0278994	0.0976685	0.0107538	0.936878	5.32182	0.00944778	0.173259	0.162471	3.79842
DAP1_HUMAN	Death-associated protein 1 OS=Homo sapiens GN=DAP PE=1 SV=3	DKDDQEWESPSPPKPTVFISGVIAR	Phospho (ST)	960.128	72.6792	3	.000000000003000000000000000.	4.485	-1.79158	1.46425	2.97492e-08	0.00441827	87.32	55.485	22	41	65	25.36	DAP p-S52 (z= 3)	DAP 41 - 65	DKDDQEWESPS*PPKPTVFISGVIAR	p0362	DAP p-S52 (z= 3)	1.55604	3.1372	2.37978	1.76715	5.82941	5.73519	0.086087	3.05167	2.49789	2.12089	5.42421	4.30444	0.97192	1.70034	1.67886	1.56138	3.10368	2.59082	0.085705	0.0333278	0.240303	0.0473146	0.170415	0.0228576	1.0547e-05	0.186976
STRBP_HUMAN	Spermatid perinuclear RNA-binding protein OS=Homo sapiens GN=STRBP PE=1 SV=1	DKPTETLLNTVK	Phospho (ST)	719.869	34.8001	2	.00000030000000.	8.86053	7.45554	8.01197	0.0223015	0.0319509	27.82	26.4825	4	111	122	2.59	STRBP p-T117 (z= 2)	STRBP 111 - 122	DKPTET*LLNTVK	p0363	STRBP 111 - 122	0.00140674	0.00162673	0.00141661	0.000745186	0.000258588	0.000942305	0.000932932	0.00118402	0.00116708	0.000893196	0.000313808	0.000774405	0.00203686	0.00219256	0.00201746	0.000610429	0.00123938	0.000302648	3.7004	2.14527	3.95369	4.61049	5.34769	11.6845	0.000357411	1.364
HTSF1_HUMAN	HIV Tat-specific factor 1 OS=Homo sapiens GN=HTATSF1 PE=1 SV=1	DLDEEGSEKELHENVLDK	Phospho (ST)	726.988	45.1396	3	.00000003000000000000.	4.41884	1.33337	2.37678	0.00291919	0.00731385	37.96	34.565	4	573	590	29.14	HTATSF1 p-S580 (z= 3)	HTATSF1 573 - 590	DLDEEGS*EKELHENVLDK	p0364	HTATSF1 p-S580 (z= 3)	3.78254	2.97287	3.56575	2.9853	3.8692	4.88613	2.60077	2.39708	2.00395	2.55667	3.25719	2.56456	2.05667	1.62456	2.79895	3.17097	2.2136	3.58599	1.2608e-05	1.31372e-05	1.09279e-05	0.0239248	0.040198	0.0106939	0.0216994	0.0170381
NOC2L_HUMAN	Nucleolar complex protein 2 homolog OS=Homo sapiens GN=NOC2L PE=1 SV=3	DLFDLNSSEEDDTEGFSER	2 Phospho (ST)	1182.93	80.2978	2	.000000033000000000000.	2.57082	2.57082	2.57082	0.000192231	0.000192231	46.68	46.68	1	666	684	24.43	NOC2L p-S673 p-S674 (z= 2)	NOC2L 666 - 684	DLFDLNS*S*EEDDTEGFSER	p0366	NOC2L p-S673 p-S674 (z= 2)	0.276468	0.000259499	0.000225979	0.157032	6.28162	1.11927	0.325922	1.98997	0.299928	0.330991	6.62619	4.35659	0.370737	0.305691	0.328588	2.41212	3.87238	19.8171	0.117993	0.16192	0.0941659	0.136013	0.207738	0.108059	0.12167	0.117217
BCLF1_HUMAN	Bcl-2-associated transcription factor 1 OS=Homo sapiens GN=BCLAF1 PE=1 SV=2	DLFDYSPPLHK	Phospho (ST)	706.32	62.9514	2	.0000003000000.	5.78323	-1.56102	2.08308	1.50783e-05	0.0149894	59.86	34.7423	44	507	517	34.39	BCLAF1 p-S513 (z= 2)	BCLAF1 507 - 517	DLFDYS*PPLHK	p0367	BCLAF1 p-S513 (z= 2)	1.78544	1.49658	2.09493	1.88064	3.54909	3.96969	1.2583	1.32938	1.45825	1.23882	2.64917	1.69942	2.02287	2.42921	2.97208	2.38513	4.27933	3.73279	0.366457	0.358274	0.316128	0.338546	0.538133	0.351248	0.273402	0.288249
CA175_HUMAN	Uncharacterized protein C1orf175 OS=Homo sapiens GN=C1orf175 PE=2 SV=3	DLLDLLLGSLK	Phospho (ST)	640.354	57.675	2	.0000000003000.	6.76785	6.76785	6.76785	0.0230114	0.0230114	25.85	25.85	1	814	824	11.38	C1orf175 p-S823 (z= 2)	C1orf175 814 - 824	DLLDLLLGS*LK	p0368	C1orf175 p-S823 (z= 2)	0.229749	0.241363	0.156231	0.161656	0.551722	0.253802	0.409195	0.169156	0.280743	0.101803	0.168228	0.200944	0.315452	0.159279	0.632075	0.457542	0.34342	0.16424	1.42798	0.991897	1.81242	1.08523	2.44854	1.38783	0.931277	0.566518
CD11A_HUMAN	Cell division protein kinase 11A OS=Homo sapiens GN=CDK11A PE=1 SV=3	DLLSDLQDISDSER	Phospho (ST)	843.369	72.5481	2	.0000000000300000.	1.70889	1.70889	1.70889	0.00050463	0.00050463	45.45	45.45	1	262	275	19.95	CDK11A p-S272 (z= 2)	CDK11A 262 - 275	DLLSDLQDIS*DSER	p0369	CDK11A p-S272 (z= 2)	1.342	0.516068	1.68003	1.53911	2.7918	2.45068	1.91358	2.42055	2.18744	0.746481	3.71793	2.99382	3.13926	2.48083	3.14482	4.67581	5.57505	5.3889	0.0754872	0.0725301	0.133868	0.0896904	0.128752	0.123541	0.0667553	0.197439
SKIV2_HUMAN	Helicase SKI2W OS=Homo sapiens GN=SKIV2L PE=1 SV=2	DLLTIPPGFKK	Phospho (ST)	654.847	80.757	2	.0000300000000.	0	-7.53855	-7.53855	0.0452053	0.0452053	23.66	23.66	1	182	192	22.91	SKIV2L p-T186 (z= 2)	SKIV2L 182 - 192	DLLT*IPPGFKK	p0370	SKIV2L p-T186 (z= 2)	0.938954	0.863246	1.0651	0.633555	0.531633	0.401987	0.000514629	0.578027	4.10095	1.13717	0.000173104	0.969488	0.00112358	0.960321	0.919242	1.46174	0.535604	0.646366	1.75492	1.99865	0.692193	1.14256	1.57357	3.19185	0.728911	1.38323
TERF2_HUMAN	Telomeric repeat-binding factor 2 OS=Homo sapiens GN=TERF2 PE=1 SV=2	DLVLPTQALPASPALK	Phospho (ST)	857.464	69.0068	2	.000000000000300000.	3.59971	-1.10572	0.781903	8.90885e-06	0.0084432	58.73	36.6639	18	312	327	43.97	TERF2 p-S324 (z= 2)	TERF2 312 - 327	DLVLPTQALPAS*PALK	p0374	TERF2 p-S324 (z= 2)	1.35264	1.20598	2.23035	2.15399	3.62025	4.05878	0.798274	0.586978	0.70107	0.61263	1.51721	1.25112	0.535476	0.0881934	0.585107	1.22805	0.76182	2.08094	2.35107	2.02162	1.62079	1.18597	2.68914	1.81624	0.696421	0.841765
ZC3HE_HUMAN	Zinc finger CCCH domain-containing protein 14 OS=Homo sapiens GN=ZC3H14 PE=1 SV=1	DLVQPDKPASPK	Phospho (ST)	687.838	31.0042	2	.00000000003000.	2.96142	0.879402	1.92041	0.0269659	0.0450572	27.23	25.405	2	506	517	14.58	ZC3H14 p-S516 (z= 2)	ZC3H14 506 - 517	DLVQPDKPAS*PK	p0375	ZC3H14 p-S516 (z= 2)	1.90457	1.39831	1.38452	1.47569	2.51542	1.48207	0.939965	0.864737	1.20376	1.29977	1.72107	1.67946	2.3915	2.57138	2.14164	2.73175	4.20609	2.3404	0.904611	0.696046	0.565529	0.667888	1.00295	0.668344	0.688066	0.75113
MAP4_HUMAN	Microtubule-associated protein 4 OS=Homo sapiens GN=MAP4 PE=1 SV=3	DMESPTKLDVTLAK	Phospho (ST)	814.388	53.9432	2	.0000300000000000.	9.68789	-4.08176	1.66984	4.82535e-06	0.00671857	65.52	43.4199	73	277	290	22.63	MAP4 p-S281 (z= 2)	MAP4 277 - 290	DMES*PTKLDVTLAK	p0376	MAP4 p-S281 (z= 2)	1.56069	1.66317	1.74425	2.04475	2.9819	2.53517	0.837699	0.957589	0.774131	0.966998	1.63938	1.82244	1.55946	0.973098	1.04379	1.51275	2.53495	2.50505	0.573498	0.663276	0.448345	0.30995	0.476083	0.336432	0.487819	0.682196
UBL7_HUMAN	Ubiquitin-like protein 7 OS=Homo sapiens GN=UBL7 PE=1 SV=2	DMPGGFLFEGLSDDEDDFHPNTR	Phospho (ST)	897.697	81.324	3	.0000000000003000000000000.	2.02374	1.38807	1.7059	0.00127093	0.00167797	41	39.835	2	219	241	33.15	UBL7 p-S231 (z= 3)	UBL7 219 - 241	DMPGGFLFEGLS*DDEDDFHPNTR	p0377	UBL7 p-S231 (z= 3)	0.0006667	0.000770958	0.000671374	0.000353167	3.33543	20.01	0.000442146	0.750813	0.000553117	0.000423314	0.000148724	0.125409	0.000965331	0.00103912	0.000956139	1.72337	3.3392	18.3088	0.000190541	1.74812	0.000165149	0.000240243	6.12768e-05	0.291473	0.000169388	0.000190298
CREL1_HUMAN	Cysteine-rich with EGF-like domain protein 1 OS=Homo sapiens GN=CRELD1 PE=1 SV=3	DNFGGGNTAWEEENLSKYK	Phospho (ST)	560.491	37.594	4	.000000003000000000000.	2.26817	1.96431	2.11624	0.0476829	0.0501037	26.15	25.94	2	66	84	7.06	CRELD1 p-T74 (z= 4)	CRELD1 66 - 84	DNFGGGNT*AWEEENLSKYK	p0378	CRELD1 66 - 84	0.890449	0.000352636	0.789826	0.309346	5.60557e-05	0.331679	0.302952	0.321605	0.215589	0.246289	0.222377	0.200059	0.457438	0.701535	0.000437338	0.000132326	0.193278	6.56069e-05	1.772	0.71768	0.442968	0.000109887	0.108496	0.0594479	2.85879	2.05864
PPHLN_HUMAN	Periphilin-1 OS=Homo sapiens GN=PPHLN1 PE=1 SV=2	DNTFFRESPVGR	Phospho (ST)	752.836	48.249	2	.00000000300000.	4.68923	-0.152296	1.81798	0.000285663	0.0187879	47.55	32.5213	23	126	137	24.61	PPHLN1 p-S134 (z= 2)	PPHLN1 126 - 137	DNTFFRES*PVGR	p0379	PPHLN1 p-S134 (z= 2)	0.932844	0.743653	0.515058	0.450178	0.419386	0.816099	1.3719	1.77262	1.4702	1.66253	3.01194	0.589948	0.983354	1.68554	1.53237	1.8024	1.59573	3.43598	1.2291	1.51489	1.08767	0.926107	1.79706	0.885145	0.556973	0.70566
PCNT_HUMAN	Pericentrin OS=Homo sapiens GN=PCNT PE=1 SV=3	DNVSLTKALSTVTQEK	Phospho (ST)	605.309	43.1951	3	.000000000000030000.	9.73741	9.73741	9.73741	0.043232	0.043232	24.23	24.23	1	3051	3066	0	PCNT p-T3064 (z= 3)	PCNT 3051 - 3066	DNVSLTKALSTVT*QEK	p0380	PCNT 3051 - 3066	0.70697	0.812902	0.57654	0.386364	0.870549	1.48121	1.20939	0.566955	0.723436	0.941538	0.837784	0.833983	0.960111	0.750223	0.691928	0.94143	0.769737	1.20157	1.56982	1.09399	1.15032	1.87278	1.78818	0.588048	1.19572	1.02151
SLX4_HUMAN	Structure-specific endonuclease subunit SLX4 OS=Homo sapiens GN=BTBD12 PE=1 SV=3	DPQEEMMAGNVYGLGPPAPESDAAVALTLQQEFAR	2 Phospho (ST); Phospho (Y)	986.419	76.0896	4	.0000000000004000000003000000300000000.	3.43866	3.43866	3.43866	0.00799686	0.00799686	33.86	33.86	1	244	278	22.87	BTBD12 p-Y256 p-S265 (z= 4)	BTBD12 244 - 278	DPQEEMMAGNVY*GLGPPAPES*DAAVALTLQQEFAR	p0381	BTBD12 p-Y256 p-S265 (z= 4)	1.53671	0.535725	1.10276	0.195179	0.563683	0.68051	1.06143	0.587768	0.806416	0.642468	0.127492	0.553174	1.0967	1.30411	1.24459	0.705063	0.9429	0.288422	0.522782	0.639985	0.629094	0.292083	0.568723	0.172155	0.709938	0.932764
CSMD3_HUMAN	CUB and sushi domain-containing protein 3 OS=Homo sapiens GN=CSMD3 PE=2 SV=3	DPRPALGTPSPK	Phospho (ST)	658.331	40.8132	2	.00000000300000.	9.60487	8.9507	9.3716	0.00935438	0.0249726	31.72	29.1333	3	3476	3487	15.43	CSMD3 p-T3484 (z= 2)	CSMD3 3476 - 3487	DPRPALGT*PSPK	p0382	CSMD3 p-T3484 (z= 2)	1.09575	1.01266	1.44415	0.649348	0.667666	0.811597	0.657795	0.766147	1.03994	0.488086	0.710341	0.466083	0.996076	1.19528	1.53261	0.795211	1.22801	0.957866	0.865518	0.8248	0.803282	1.26762	2.10015	1.44036	0.722216	0.623793
HMHA1_HUMAN	Minor histocompatibility protein HA-1 OS=Homo sapiens GN=HMHA1 PE=1 SV=2	DQEPDVHYDFEPHVSANAWSPVMR	Phospho (ST)	969.415	67.1145	3	.00000000000000000000300000.	5.1896	0.274334	1.6312	5.16773e-07	0.00519379	75.26	51.637	10	550	573	22.65	HMHA1 p-S570 (z= 3)	HMHA1 550 - 573	DQEPDVHYDFEPHVSANAWS*PVMR	p0383	HMHA1 p-S570 (z= 3)	1.47088	1.14196	2.44872	1.79556	3.66228	3.18328	1.45347	1.2182	1.30117	0.880545	2.12556	1.65849	2.02658	2.47235	3.59911	4.46333	6.50504	6.30029	0.0577993	0.0447512	0.0221283	0.146968	0.0554425	0.0610042	0.19669	0.56801
GFI1_HUMAN	Zinc finger protein Gfi-1 OS=Homo sapiens GN=GFI1 PE=1 SV=2	DRLSPESQLTEAPDR	Phospho (ST)	897.407	46.4288	2	.00003000000000000.	0.863453	-0.832219	0.0256578	2.20602e-06	0.019934	69.34	36.475	10	53	67	25.09	GFI1 p-S57 (z= 2)	GFI1 53 - 67	DRLS*PESQLTEAPDR	p0386	GFI1 p-S57 (z= 2)	6.32379	4.95349	6.41401	8.0539	4.39067	0.598807	1.91568	0.000190374	0.265713	0.000143613	0.746377	2.29648	0.000327498	1.74116	1.5817	1.2617	0.285887	6.20078	0.276154	6.73558e-05	0.117491	0.36775	2.07888e-05	0.126917	0.253428	6.45605e-05
BEGIN_HUMAN	Brain-enriched guanylate kinase-associated protein OS=Homo sapiens GN=BEGAIN PE=1 SV=1	DRRPSVDAPVTDVGFLR	Phospho (ST)	660.662	60.3681	3	.0000030000000000000.	2.58266	-0.31279	1.13493	0.00358388	0.00763005	36.1	33.405	2	242	258	24.34	BEGAIN p-S247 (z= 3)	BEGAIN 242 - 258	DRRPS*VDAPVTDVGFLR	p0388	BEGAIN p-S247 (z= 3)	4.54722	6.97631	3.80915	7.0683	12.8265	11.1474	0.243608	0.0001734	0.235356	0.000130809	0.105393	0.153044	0.000298298	0.000321101	0.337605	0.536474	0.804783	0.683459	5.88793e-05	0.132885	0.110792	7.42379e-05	0.286035	0.0883105	0.191575	0.104436
NB5R5_HUMAN	NADH-cytochrome b5 reductase-like OS=Homo sapiens GN=CYB5RL PE=1 SV=2	DRSLLR	Phospho (ST)	420.213	43.8984	2	.00030000.	6.48727	-0.28745	3.02342	0.00790288	0.0431485	31.85	25.6524	29	55	60	13.92	CYB5RL p-S58 (z= 2)	CYB5RL 55 - 60	DRS*LLR	p0389	CYB5RL p-S58 (z= 2)	1.20415	1.39245	1.21259	0.637866	0.221347	0.806597	0.798573	1.0135	0.999	0.76456	0.268614	0.662877	1.74351	1.87679	1.72691	0.522516	1.06089	0.259061	0.344142	0.358585	0.29828	0.433911	0.110674	0.274676	0.305937	0.343703
RBM15_HUMAN	Putative RNA-binding protein 15 OS=Homo sapiens GN=RBM15 PE=1 SV=2	DRTPPLLYR	Phospho (ST)	605.805	46.8057	2	.00030000000.	2.93487	0.868061	2.04752	0.00529594	0.0526005	33.9	25.38	6	566	574	25.83	RBM15 p-T569 (z= 2)	RBM15 566 - 574	DRT*PPLLYR	p0393	RBM15 p-T569 (z= 2)	1.13608	1.02106	1.39524	1.35199	1.75679	1.11019	1.40023	1.49013	1.59751	1.65913	2.49858	2.16903	1.66011	1.94085	2.47953	2.30916	2.02525	3.65485	0.744046	0.596429	0.570783	0.663873	1.27708	0.513926	0.55662	0.460937
RBM15_HUMAN	Putative RNA-binding protein 15 OS=Homo sapiens GN=RBM15 PE=1 SV=2	DRTPPLLYR	Phospho (ST)	404.205	44.2287	3	.00030000000.	1.17726	1.17726	1.17726	0.00748716	0.00748716	32.93	32.93	1	566	574	14.34	RBM15 p-T569 (z= 3)	RBM15 566 - 574	DRT*PPLLYR	p0394	RBM15 p-T569 (z= 3)	1.80931	0.325493	1.76035	1.45091	1.56485	1.1691	2.50677	1.54279	1.04045	1.50075	2.26418	1.58978	2.55815	1.81314	1.98289	3.02044	1.91704	1.96699	1.29313	0.772778	0.55997	0.935508	0.905898	0.391184	1.01727	0.537143
PGFRL_HUMAN	Platelet-derived growth factor receptor-like protein OS=Homo sapiens GN=PDGFRL PE=1 SV=1	DSANSAPKTQSIMMQVLDK	Oxidation (M); Phospho (ST)	720.663	44.2405	3	.000003000000002000000.	1.41225	1.41225	1.41225	0.0396834	0.0396834	26.79	26.79	1	56	74	0	PDGFRL p-S61 (z= 3) + oxidation	PDGFRL 56 - 74	DSANS*APKTQSIMMQVLDK	p0395	PDGFRL 56 - 74	5.48627	1.76977	4.44801	0.280858	0.166515	0.163863	3.65119	1.23908	1.57914	0.682832	0.0982572	1.21457	0.102662	0.698176	1.814	0.595206	0.126365	0.780968	0.56832	0.41752	0.54546	0.587937	0.719176	0.0582568	0.733734	0.405808
PDCD4_HUMAN	Programmed cell death protein 4 OS=Homo sapiens GN=PDCD4 PE=1 SV=1	DSGRGDSVSDSGSDALR	Phospho (ST)	880.86	33.2673	2	.0000000300000000000.	2.42597	1.31215	1.86906	0.000226261	0.0157929	47.61	36.825	2	70	86	9.14	PDCD4 p-S77 (z= 2)	PDCD4 70 - 86	DSGRGDS*VSDSGSDALR	p0396	PDCD4 70 - 86	0.615328	1.71995	2.81998	2.484	11.4759	0.624337	0.000230682	0.000292768	0.504436	0.256636	0.158568	0.189736	1.44043	0.600155	3.90212	10.0932	10.8775	0.400889	0.139077	0.000103584	0.125893	0.219099	0.305475	0.0915174	0.193896	0.117156
TICN1_HUMAN	Testican-1 OS=Homo sapiens GN=SPOCK1 PE=1 SV=1	DSLGWMFNK	Phospho (ST)	589.243	54.0789	2	.00300000000.	5.74938	1.6864	3.46856	0.0357752	0.0565392	25.09	23.2717	6	247	255	14.58	SPOCK1 p-S249 (z= 2)	SPOCK1 247 - 255	DS*LGWMFNK	p0400	SPOCK1 p-S249 (z= 2)	1.17818	0.370974	0.789869	0.419435	0.852136	1.20543	0.189055	0.106638	0.153729	0.298547	0.253826	0.292573	0.478862	0.490893	0.498173	0.550663	1.00586	0.370147	1.79414	0.740397	1.52852	0.904038	1.6102	0.573808	1.93083	0.712715
ILF3_HUMAN	Interleukin enhancer-binding factor 3 OS=Homo sapiens GN=ILF3 PE=1 SV=3	DSSKGEDSAEETEAKPAVVAPAPVVEAVSTPSAAFPSDATAEQGPILTK	Phospho (ST)	1233.85	71.5156	4	.000000000000300000000000000000000000000000000000000.	3.73811	0.169122	2.05791	3.43513e-06	0.00439536	64.11	44.495	14	475	523	4.2	ILF3 p-T487 (z= 4)	ILF3 475 - 523	DSSKGEDSAEET*EAKPAVVAPAPVVEAVSTPSAAFPSDATAEQGPILTK	p0402	ILF3 475 - 523	1.60838	0.475421	0.722931	1.33008	3.41851	3.45735	2.75392	1.23919	1.3516	1.55212	6.60792	5.00464	1.57785	0.76481	0.851362	1.6816	2.72603	3.02599	0.233828	0.583067	0.245546	0.394023	0.56531	0.529639	0.543031	0.532073
JIP3_HUMAN	C-Jun-amino-terminal kinase-interacting protein 3 OS=Homo sapiens GN=MAPK8IP3 PE=1 SV=3	DSVLSLVHVK	Phospho (ST)	588.805	36.0347	2	.000003000000.	0.109732	0.109732	0.109732	0.0456322	0.0456322	24.58	24.58	1	1000	1009	0	MAPK8IP3 p-S1005 (z= 2)	MAPK8IP3 1000 - 1009	DSVLS*LVHVK	p0403	MAPK8IP3 1000 - 1009	0.00149008	2.21591	0.00150053	0.000789333	0.000273907	0.370029	0.000988201	0.00125417	0.00123622	0.587051	1.30566	2.21222	0.00215753	0.00232245	2.55583	1.67467	3.55489	1.29837	0.806155	1.44923	1.54915	1.57218	1.15316	0.41474	0.563334	0.656266
SPT5H_HUMAN	Transcription elongation factor SPT5 OS=Homo sapiens GN=SUPT5H PE=1 SV=1	DVTNFTVGGFAPMSPR	Phospho (ST)	888.398	68.5835	2	.000000000000003000.	4.65071	-0.566833	1.48272	2.5471e-05	0.00846036	58.32	37.1125	8	653	668	37.57	SUPT5H p-S667 (z= 2)	SUPT5H 653 - 668	DVTNFTVGGFAPMS*PR	p0405	SUPT5H p-S667 (z= 2)	1.84207	0.826521	1.20838	1.69399	3.71173	3.47336	1.15051	1.24593	1.21926	0.323197	2.3074	1.58742	0.314765	1.252	0.727374	1.31749	2.78322	2.09354	1.31614	0.950077	0.913712	0.216662	1.8139	1.0137	0.715343	0.434497
MAP4_HUMAN	Microtubule-associated protein 4 OS=Homo sapiens GN=MAP4 PE=1 SV=3	DVTPPPETEVVLIK	Phospho (ST)	808.913	61.2565	2	.0003000000000000.	0	-0.307586	-0.307586	0.0372664	0.0372664	25.96	25.96	1	519	532	17.33	MAP4 p-T522 (z= 2)	MAP4 519 - 532	DVT*PPPETEVVLIK	p0406	MAP4 p-T522 (z= 2)	2.33126	1.72742	0.924333	1.73298	2.78008	3.87354	1.3319	1.38272	1.0811	1.07616	2.40456	2.26885	1.09616	1.44192	1.53492	1.11838	2.72409	2.08696	0.890628	0.376293	0.862596	0.687796	1.23562	0.399248	0.304222	0.214224
HNRPG_HUMAN	Heterogeneous nuclear ribonucleoprotein G OS=Homo sapiens GN=RBMX PE=1 SV=3	DVYLSPR	Phospho (ST)	465.212	37.1826	2	.000003000.	4.88469	-9.11787	1.36613	0.00216772	0.0311714	36.44	26.4367	21	204	210	23.71	RBMX p-S209 (z= 2)	RBMX 204 - 210	DVYLS*PR	p0407	RBMX p-S209 (z= 2)	1.81807	1.01971	1.60276	1.52929	1.30247e-06	0.994973	1.14181	1.20843	1.31977	1.75759	2.43303	1.3101	1.33782	1.09053	1.57572	1.86458	0.978109	1.52439e-06	1.10261	0.882676	0.800947	1.0937	1.26379	0.80528	0.715643	0.691792
TEBP_HUMAN	Prostaglandin E synthase 3 OS=Homo sapiens GN=PTGES3 PE=1 SV=1	DWEDDSDEDMSNFDR	Oxidation (M); Phospho (ST)	986.317	47.7602	2	.00000030002000000.	3.83026	1.43508	2.63267	7.74414e-05	0.000191457	45.26	42.28	2	108	122	33.9	PTGES3 p-S114 (z= 2) + oxidation	PTGES3 108 - 122	DWEDDS*DEDMSNFDR	p0408	PTGES3 p-S114 (z= 2) + oxidation	0.312125	0.460412	0.59662	0.785197	0.604466	0.435597	0.849445	0.369874	1.00959	3.58948	1.81788	4.77785	4.46014	2.93757	5.75942	1.48192	5.34431	16.6709	0.179225	5.66757e-05	4.71444e-05	6.85813e-05	0.0974329	0.046141	4.83546e-05	5.43236e-05
TEBP_HUMAN	Prostaglandin E synthase 3 OS=Homo sapiens GN=PTGES3 PE=1 SV=1	DWEDDSDEDMSNFDR	Phospho (ST)	978.32	57.0987	2	.00000030000000000.	5.05825	-0.477331	1.95539	4.68687e-09	0.00465521	88.41	47.6083	105	108	122	50.7	PTGES3 p-S114 (z= 2)	PTGES3 108 - 122	DWEDDS*DEDMSNFDR	p0409	PTGES3 p-S114 (z= 2)	1.42246	1.0838	1.80548	2.30261	4.06508	5.43206	0.84971	0.800143	5.29691e-06	1.13085	0.0280619	3.1392	0.0133398	2.0551	3.61398	3.43857	8.11223	8.05285	1.82471e-06	0.238237	1.58154e-06	0.0104681	0.466443	0.119192	0.00368064	1.82238e-06
IF4G1_HUMAN	Eukaryotic translation initiation factor 4 gamma 1 OS=Homo sapiens GN=EIF4G1 PE=1 SV=3	EAALPPVSPLK	Phospho (ST)	601.317	50.2446	2	.0000000030000.	2.06477	-2.64948	-0.292356	0.0119793	0.0146648	28.97	28.415	2	1225	1235	23.68	EIF4G1 p-S1233 (z= 2)	EIF4G1 1225 - 1235	EAALPPVS*PLK	p0411	EIF4G1 p-S1233 (z= 2)	2.52749	2.22924	2.28184	1.87386	0.159922	1.52042	1.99347	1.9869	2.0917	1.29606	0.182937	1.38485	1.49362	0.313889	0.573807	0.667752	0.906522	0.905244	0.371611	0.366271	0.292996	0.551963	0.136909	0.307729	1.22766	1.04687
SPTA2_HUMAN	Spectrin alpha chain, brain OS=Homo sapiens GN=SPTAN1 PE=1 SV=3	EAALTSEEVGADLEQVEVLQK	2 Phospho (ST)	806.693	34.8781	3	.00000330000000000000000.	0	-4.32055	-4.32055	0.0213757	0.0213757	29.85	29.85	1	1111	1131	21.45	SPTAN1 p-T1116 p-S1117 (z= 3)	SPTAN1 1111 - 1131	EAALT*S*EEVGADLEQVEVLQK	p0412	SPTAN1 p-T1116 p-S1117 (z= 3)	0.714206	0.63181	0.46167	0.397004	0.616045	0.501779	1.04025	1.31059	1.17238	0.852336	1.42986	0.940951	1.10704	1.65735	0.866465	0.776669	0.708041	1.14683	0.892255	1.07345	0.6589	0.929253	1.26245	0.811574	0.525437	0.804264
ANK1_HUMAN	Ankyrin-1 OS=Homo sapiens GN=ANK1 PE=1 SV=3	EADAATSFLR	Phospho (ST)	580.755	55.7338	2	.000000300000.	4.81675	-2.2553	1.02984	0.0103501	0.0220588	30.99	27.7936	11	9	18	11.05	ANK1 p-T15 (z= 2)	ANK1 9 - 18	EADAAT*SFLR	p0413	ANK1 p-T15 (z= 2)	0.206312	1.98613	3.40279	0.880129	0.0520983	1.09458	2.54602	2.46016	5.43594	1.54859	2.50886	2.84136	1.28948	2.07659	4.03655	1.84929	1.69749	2.63666	0.0413224	1.18974e-05	0.0177315	0.0210622	0.0194617	0.0245211	0.0228795	1.14036e-05
MEPE_HUMAN	Matrix extracellular phosphoglycoprotein OS=Homo sapiens GN=MEPE PE=1 SV=1	EADAVDVSLVEGSNDIMGSTNFK	Phospho (ST)	826.691	55.838	3	.0000000000000000000030000.	0	-9.74468	-8.54566	0.0112719	0.0409237	31.81	27.3733	3	326	348	0	MEPE p-T346 (z= 3)	MEPE 326 - 348	EADAVDVSLVEGSNDIMGST*NFK	p0414	MEPE 326 - 348	0.981091	0.880885	1.08744	0.676441	0.80463	0.928825	1.66169	1.54051	1.47075	0.814285	1.63976	0.985503	1.67789	2.6135	1.61402	0.674529	1.19806	1.57738	0.31192	0.786816	0.408069	0.526253	0.499694	0.585384	0.268433	0.418494
CALM_HUMAN	Calmodulin OS=Homo sapiens GN=CALM1 PE=1 SV=2	EADIDGDGQVNYEEFVQMMTAK	Phospho (Y)	1285.53	74.3773	2	.000000000000400000000000.	1.19772	0.574923	0.886323	1.7671e-05	4.48372e-05	59.23	56.15	2	128	149	50.3	CALM1 p-Y140 (z= 2)	CALM1 128 - 149	EADIDGDGQVNY*EEFVQMMTAK	p0415	CALM1 p-Y140 (z= 2)	0.00282716	0.00326927	0.00284698	0.00149762	2.85985	0.47845	0.00187493	0.00237956	0.00234551	0.00179508	0.000630667	0.00155634	2.91719	0.00440644	5.24252	2.48057	4.02432	5.74725	0.000807994	0.000841905	0.000700319	0.00101876	1.82152	0.304189	0.000718296	0.000806965
CALM_HUMAN	Calmodulin OS=Homo sapiens GN=CALM1 PE=1 SV=2	EADIDGDGQVNYEEFVQMMTAK	Phospho (Y)	857.354	74.3608	3	.000000000000400000000000.	0.37407	-0.0229658	0.175552	0.000755644	0.00491549	42.89	37.47	2	128	149	37.72	CALM1 p-Y140 (z= 3)	CALM1 128 - 149	EADIDGDGQVNY*EEFVQMMTAK	p0416	CALM1 p-Y140 (z= 3)	0.00168449	2.45437	0.0016963	0.000892316	0.769543	2.15831	0.00111713	0.0014178	0.00139751	0.618202	2.74685	0.957355	1.95365	0.00262546	3.25407	1.93815	1.36846	5.04937	0.000481423	0.000501627	0.252059	0.000607002	0.861898	0.648451	1.98453	0.814491
HNRPC_HUMAN	Heterogeneous nuclear ribonucleoproteins C1/C2 OS=Homo sapiens GN=HNRNPC PE=1 SV=4	EAEEGEDDRDSANGEDDS	Phospho (ST)	1010.34	23.2349	2	.00000000000300000000.	3.59249	2.40358	3.19619	0.00209552	0.0131882	33.82	27.7633	3	289	306	20.02	HNRNPC p-S300 (z= 2)	HNRNPC 289 - 306	EAEEGEDDRDS*ANGEDDS	p0417	HNRNPC p-S300 (z= 2)	4.09501	3.43745	2.63837	3.73815	0.732912	2.54755	2.21751	0.97432	3.33465	4.33063	2.15231	1.70454	4.49904	4.07893	3.11135	5.00423	3.04026	1.08631	0.0795421	0.0431388	0.0522806	0.0366562	0.0266725	0.0397167	0.0469825	0.046674
NHRF1_HUMAN	Na(+)/H(+) exchange regulatory cofactor NHE-RF1 OS=Homo sapiens GN=SLC9A3R1 PE=1 SV=4	EALAEAALESPRPALVR	Phospho (ST)	936.984	56.6536	2	.0000000000300000000.	3.29388	-2.32592	0.643355	1.99215e-05	0.0144064	57.46	35.07	24	271	287	50.15	SLC9A3R1 p-S281 (z= 2)	SLC9A3R1 271 - 287	EALAEAALES*PRPALVR	p0419	SLC9A3R1 p-S281 (z= 2)	0.876739	0.534366	0.76233	0.711132	0.680397	0.0541733	2.9699	2.79297	3.41001	2.26269	4.52478	4.77003	1.67868	1.17861	1.1059	1.49273	2.67355	2.98822	0.286409	0.244914	0.312818	0.132356	0.445966	0.296045	0.116914	0.0584436
NHRF1_HUMAN	Na(+)/H(+) exchange regulatory cofactor NHE-RF1 OS=Homo sapiens GN=SLC9A3R1 PE=1 SV=4	EALAEAALESPRPALVR	Phospho (ST)	624.992	61.7756	3	.0000000000300000000.	5.85482	-1.66137	0.902798	0.000346403	0.0219658	45.23	30.0754	13	271	287	36.9	SLC9A3R1 p-S281 (z= 3)	SLC9A3R1 271 - 287	EALAEAALES*PRPALVR	p0420	SLC9A3R1 p-S281 (z= 3)	0.957224	0.489481	0.835772	0.665308	0.790187	1.31784	3.18839	1.78607	2.58859	3.20623	5.37044	4.4083	0.982092	0.886779	0.701615	1.63634	2.45012	2.18371	0.384451	0.299175	0.153827	0.422677	0.301553	0.264264	0.0693086	0.0907841
RAVR1_HUMAN	Ribonucleoprotein PTB-binding 1 OS=Homo sapiens GN=RAVER1 PE=1 SV=1	EALGLGPPAAQLTPPPAPVGLR	Phospho (ST)	1101.59	67.28	2	.000000000000030000000000.	1.50557	1.50557	1.50557	5.02752e-05	5.02752e-05	50.27	50.27	1	451	472	49.75	RAVER1 p-T464 (z= 2)	RAVER1 451 - 472	EALGLGPPAAQLT*PPPAPVGLR	p0421	RAVER1 p-T464 (z= 2)	1.35825	1.52213	0.518522	0.600107	2.10871	2.938	0.964326	1.63537	1.66488	1.00729	2.74021	2.68646	2.77638	0.537856	0.50487	1.94838	8.36866	4.91652	0.229981	0.477466	7.48529e-05	0.232805	0.247968	0.54745	0.596708	0.852856
RAVR1_HUMAN	Ribonucleoprotein PTB-binding 1 OS=Homo sapiens GN=RAVER1 PE=1 SV=1	EALGLGPPAAQLTPPPAPVGLR	Phospho (ST)	734.725	67.4496	3	.000000000000030000000000.	0.330734	-3.98973	-1.8295	0.000537394	0.00250095	40.14	35.835	2	451	472	38.65	RAVER1 p-T464 (z= 3)	RAVER1 451 - 472	EALGLGPPAAQLT*PPPAPVGLR	p0422	RAVER1 p-T464 (z= 3)	1.88902	1.5912	0.699922	0.975816	2.75453	2.74369	1.59222	1.49423	1.4175	1.52287	2.16699	2.52855	0.67064	1.82814	2.47541	2.98926	7.43883	5.4393	0.0671209	0.184387	0.143809	0.544185	0.0525108	0.298666	0.217673	0.494589
PDZD2_HUMAN		EANSSPGLGTPLK	Phospho (ST)	675.814	24.172	2	.000000000030000.	0	-8.32758	-8.32758	0.027434	0.027434	27.14	27.14	1	837	849	10.69	PDZD2 p-T847 (z= 2)	PDZD2 837 - 849	EANSSPGLGT*PLK	p0423	PDZD2 p-T847 (z= 2)	0.706181	1.66344	1.64608	3.95191	0.355588	1.3872	0.828433	0.439762	0.487997	1.78431	1.93472	0.167603	1.25545	2.08595	0.704115	1.43968	0.103562	0.931468	0.302677	0.412563	0.33522	0.393136	1.23122	0.821759	1.11709	2.02337
BRD4_HUMAN	Bromodomain-containing protein 4 OS=Homo sapiens GN=BRD4 PE=1 SV=2	EAPSPLMIHSPQMSQFQSLTHQSPPQQNVQPK	Phospho (ST)	920.189	65.3484	4	.0000300000000000000000000000000000.	1.83859	1.83859	1.83859	0.0249078	0.0249078	27.59	27.59	1	1061	1092	3.99	BRD4 p-S1065 (z= 4)	BRD4 1061 - 1092	EAPS*PLMIHSPQMSQFQSLTHQSPPQQNVQPK	p0424	BRD4 1061 - 1092	0.424649	0.694606	0.759904	1.29162	3.01422	2.47968	3.33077	1.26106	2.48795	3.30977	6.22203	5.49978	1.12759	2.01795	1.30801	2.13138	3.3284	3.69829	0.220434	0.20059	0.155483	0.115811	0.15141	0.216128	0.125569	0.477444
NPCL1_HUMAN	Niemann-Pick C1-like protein 1 OS=Homo sapiens GN=NPC1L1 PE=2 SV=1	EATISMGSAVFAGVAMTNLPGILVLGLAK	Oxidation (M); 3 Phospho (ST)	618.294	44.6606	5	.0003032030000000000000000000000.	1.42041	1.42041	1.42041	0.0337199	0.0337199	27	27	1	1230	1258	11.8	NPC1L1 p-T1233 (z= 5) + oxidation	NPC1L1 1230 - 1258	EAT*ISMGSAVFAGVAMTNLPGILVLGLAK	p0425	NPC1L1 p-T1233 (z= 5) + oxidation	0.235908	0.296687	0.228822	0.196875	0.557073	0.294919	0.161516	0.197828	0.49455	0.16643	0.441369	0.259956	0.298849	0.492686	0.693579	0.176564	0.362921	0.595561	0.325649	0.680856	0.853362	0.114409	2.52763	1.38726	0.254656	1.21839
KAP0_HUMAN	cAMP-dependent protein kinase type I-alpha regulatory subunit OS=Homo sapiens GN=PRKAR1A PE=1 SV=1	EDEISPPPPNPVVK	Phospho (ST)	799.381	45.7995	2	.0000030000000000.	2.14874	-1.09536	0.526694	0.000180834	0.000852403	49.4	44.68	2	79	92	36.77	PRKAR1A p-S84 (z= 2)	PRKAR1A 79 - 92	EDEIS*PPPPNPVVK	p0428	PRKAR1A p-S84 (z= 2)	1.4303	0.947034	1.3206	1.12819	1.59151	2.6079	1.65482	2.06474	1.66868	1.78731	3.48988	3.15266	1.4481	1.3589	1.47011	1.49527	2.47745	2.72206	0.333264	0.758917	0.484274	0.688268	0.942817	0.521176	0.125127	0.236156
ZBT12_HUMAN	Zinc finger and BTB domain-containing protein 12 OS=Homo sapiens GN=ZBTB12 PE=1 SV=1	EDGVSEASLVSSISATKSLLPPAR	2 Phospho (ST)	515.647	58.224	5	.00000000000030300000000000.	0	-1.97497	-1.97497	0.0478111	0.0478111	25.56	25.56	1	135	158	3.82	ZBTB12 p-S147 p-S149 (z= 5)	ZBTB12 135 - 158	EDGVSEASLVSS*IS*ATKSLLPPAR	p0429	ZBTB12 135 - 158	0.537691	1.21397	0.519998	0.268982	1.58554	4.37119	1.71984	0.000314716	0.367292	0.315523	3.67992	5.95572	0.564141	0.722657	0.713208	0.960378	1.50626	1.602	1.07813	0.634355	0.349837	1.41315	3.13759	0.729341	0.776449	0.269168
PRKRA_HUMAN	Interferon-inducible double stranded RNA-dependent protein kinase activator A OS=Homo sapiens GN=PRKRA PE=1 SV=1	EDSGTFSLGK	Phospho (ST)	560.732	42.9762	2	.000003000000.	0	-0.986201	-0.986201	0.00336582	0.00336582	35.75	35.75	1	16	25	0.41	PRKRA p-T21 (z= 2)	PRKRA 16 - 25	EDSGT*FSLGK	p0431	PRKRA 16 - 25	0.999967	1.18103	1.37399	1.52807	2.30065	2.69824	0.499988	1.84301	2.29616	2.59951	3.87311	6.88124	1.45561	0.992771	3.27837	3.6458	5.38811	8.18756	0.1534	0.139316	0.11727	0.123026	0.123045	0.205237	0.101045	6.92607e-05
U520_HUMAN	U5 small nuclear ribonucleoprotein 200 kDa helicase OS=Homo sapiens GN=SNRNP200 PE=1 SV=2	EEASDDDMEGDEAVVR	Phospho (ST)	923.84	40.9107	2	.000030000000000000.	9.88525	-1.11342	1.59896	2.62517e-06	0.00357227	64.92	41.78	39	222	237	64.15	SNRNP200 p-S226 (z= 2)	SNRNP200 222 - 237	EEAS*DDDMEGDEAVVR	p0432	SNRNP200 p-S226 (z= 2)	3.34955	2.14749	3.98941	4.12324	2.28164	0.080116	1.64205	0.698693	1.85963	0.0583099	1.14768e-05	0.709783	7.44934e-05	3.02381	7.37841e-05	2.2325e-05	0.504	1.10687e-05	0.929001	0.995334	1.07603	1.45951	2.50161	1.16025	0.842496	0.953986
NUCKS_HUMAN	Nuclear ubiquitous casein and cyclin-dependent kinases substrate OS=Homo sapiens GN=NUCKS1 PE=1 SV=1	EEDEEPESPPEKK	Phospho (ST)	811.83	22.5667	2	.000000003000000.	3.57723	1.12294	2.53878	0.0295174	0.0526733	25.83	23.398	5	207	219	19.71	NUCKS1 p-S215 (z= 2)	NUCKS1 207 - 219	EEDEEPES*PPEKK	p0433	NUCKS1 p-S215 (z= 2)	1.5054	1.80695	0.899144	2.06277	0.714315	1.20283	2.03259	2.2317	2.06972	3.72977	7.41098	6.93674	4.73931	4.96732	5.30053	1.33002	3.05109	1.3976	0.0231241	2.43626e-05	0.0285135	2.94803e-05	0.029799	0.0135829	0.0298898	0.0211985
HMGA1_HUMAN	High mobility group protein HMG-I/HMG-Y OS=Homo sapiens GN=HMGA1 PE=1 SV=3	EEEEGISQESSEEEQ	2 Phospho (ST)	949.811	36.764	2	.00000000003300000.	2.45151	2.45151	2.45151	0.00403139	0.00403139	30.02	30.02	1	93	107	9.85	HMGA1 p-S103 p-S104 (z= 2)	HMGA1 93 - 107	EEEEGISQES*S*EEEQ	p0434	HMGA1 93 - 107	2.87456	0.318319	0.000227215	2.59629	2.24713	1.33943	0.970393	2.00659	0.259636	0.391681	4.33301	5.84286	4.38605	0.711083	4.47976	18.2371	0.750845	1.80327	6.44852e-05	6.71916e-05	5.58918e-05	8.13062e-05	2.07381e-05	5.14687e-05	5.73265e-05	6.44031e-05
CADH4_HUMAN	Cadherin-4 OS=Homo sapiens GN=CDH4 PE=2 SV=2	EEHASYHLR	Phospho (ST)	611.261	26.9602	2	.00000300000.	6.81275	5.76401	6.28838	0.0225267	0.043293	27.08	24.82	2	238	246	4.22	CDH4 p-S243 (z= 2)	CDH4 238 - 246	EEHAS*YHLR	p0435	CDH4 238 - 246	0.672617	0.759074	0.946448	0.624243	0.405058	0.414322	0.656575	0.495247	0.866835	0.412675	0.427853	0.579311	0.739413	0.98572	1.05288	0.544151	0.686657	0.828178	0.420411	0.410566	0.890172	0.580539	0.420688	1.08405	0.722106	0.201232
U2AF2_HUMAN	Splicing factor U2AF 65 kDa subunit OS=Homo sapiens GN=U2AF2 PE=1 SV=4	EEHGGLIRSPR	Phospho (ST)	665.818	32.2789	2	.0000000003000.	3.80107	0.311367	1.70123	0.0107738	0.0365297	31.62	27.496	5	71	81	21.28	U2AF2 p-S80 (z= 2)	U2AF2 71 - 81	EEHGGLIRS*PR	p0436	U2AF2 p-S80 (z= 2)	2.11472	2.06002	3.33211	0.904077	6.87315e-06	1.40182	1.32819	1.91989	3.59783	1.91951	8.34088e-06	1.46091	1.77035	1.53717	1.49947	1.77379	1.0968	8.04425e-06	0.714912	0.582139	1.09413	1.0122	1.8394	0.799222	0.599876	0.722876
ADAM9_HUMAN	Disintegrin and metalloproteinase domain-containing protein 9 OS=Homo sapiens GN=ADAM9 PE=1 SV=1	EEMILLANYLDSMYIMLNIR	Phospho (Y)	842.405	59.1758	3	.0000000000000040000000.	3.83172	3.83172	3.83172	0.0348755	0.0348755	26.45	26.45	1	237	256	10.76	ADAM9 p-Y251 (z= 3)	ADAM9 237 - 256	EEMILLANYLDSMY*IMLNIR	p0437	ADAM9 p-Y251 (z= 3)	2.23392	1.35232	0.913616	1.27277	1.24883	2.59586	0.702878	0.732869	2.82968	0.373465	1.95144	1.16031	1.13688	0.795676	0.767944	0.597551	1.59019	1.87916	1.33755	0.721832	0.285217	1.0291	0.330103	1.06659	0.752258	0.3041
E41L2_HUMAN	Band 4.1-like protein 2 OS=Homo sapiens GN=EPB41L2 PE=1 SV=1	EEQEYEEEVEEEPRPAAK	Phospho (Y)	757.65	36.3545	3	.00000400000000000000.	0.626452	-1.88465	-0.629097	0.0125891	0.0378342	31.33	27.805	2	769	786	22.3	EPB41L2 p-Y774 (z= 3)	EPB41L2 769 - 786	EEQEY*EEEVEEEPRPAAK	p0438	EPB41L2 p-Y774 (z= 3)	4.64048	0.00299617	0.00260916	0.00137251	0.000476278	0.774716	0.00171831	0.00218078	0.00214958	2.38049	0.000577984	0.397901	4.02918	5.35081	2.4636	0.00112431	2.56136	3.52296	1.35733	0.000771577	1.29262	1.42943	0.776155	0.576533	0.000658294	0.000739555
SMAP_HUMAN	Small acidic protein OS=Homo sapiens GN=SMAP PE=1 SV=1	EESAEELQAAEHPDEVEDPK	Phospho (ST)	777.991	44.0008	3	.0003000000000000000000.	2.93829	2.48783	2.71306	0.00198073	0.00687628	39.1	35.27	2	145	164	30.78	SMAP p-S148 (z= 3)	SMAP 145 - 164	EES*AEELQAAEHPDEVEDPK	p0439	SMAP p-S148 (z= 3)	4.33612	3.05485	4.11904	0.373134	0.658284	2.09024	2.24306	2.28027	1.1469	0.184666	1.1697	1.10244	7.32751	5.53448	8.51432	2.40279	4.47088	2.29694	0.0449767	0.0325677	1.64485e-05	0.0383084	0.0231293	0.0229004	0.0376555	0.0318037
ZRAB2_HUMAN	Zinc finger Ran-binding domain-containing protein 2 OS=Homo sapiens GN=ZRANB2 PE=1 SV=2	EESDGEYDEFGR	Phospho (ST)	756.764	43.6406	2	.00030000000000.	2.8488	-0.379753	1.99819	2.23997e-05	0.000155362	54.66	47.0829	7	118	129	37.9	ZRANB2 p-S121 (z= 2)	ZRANB2 118 - 129	EES*DGEYDEFGR	p0440	ZRANB2 p-S121 (z= 2)	2.45811	1.68386	2.1784	1.32993	3.33147	3.71048	2.2279	2.63246	2.78246	3.16219	5.62453	5.52777	1.29214	1.57522	2.41519	2.63522	4.92527	3.99372	1.30133e-05	1.35594e-05	1.12791e-05	1.64078e-05	0.0268383	0.00448274	1.15686e-05	1.29967e-05
RLA1_HUMAN	60S acidic ribosomal protein P1 OS=Homo sapiens GN=RPLP1 PE=1 SV=1	EESEESDDDMGFGLFD	2 Phospho (ST)	991.303	97.57	2	.000300300000000000.	0.376655	0.376655	0.376655	0.0104268	0.0104268	24.87	24.87	2	99	114	24.87	RPLP1 p-S102 p-S105 (z= 2)	RPLP1 99 - 114	EES*EES*DDDMGFGLFD	p0441	RPLP1 p-S102 p-S105 (z= 2)	2.29469	1.73172	1.73854	0.818478	3.46373	2.12096	1.06711	1.02989	1.39073	1.83503	2.94241	0.816607	2.21458	2.42355	5.19393	1.44912	2.57513	1.64337	0.000468775	0.731207	0.949127	0.869441	0.356988	0.484562	0.896812	0.505163
RLA0L_HUMAN	60S acidic ribosomal protein P0-like OS=Homo sapiens PE=1 SV=1	EESEESDEDMGFGLFD	2 Phospho (ST)	998.315	99.1574	2	.000300300000000000.	4.22438	2.52982	3.3771	0.0346564	0.0415068	20.4	19.705	2	302	317	20.4	RPLP1 p-S305 p-S308 (z= 2)	RPLP1 302 - 317	EES*EES*DEDMGFGLFD	p0442	RPLP1 p-S305 p-S308 (z= 2)	0.317335	2.67026	0.083186	0.48555	6.30194	8.83352	0.232231	1.91878	0.0812965	0.299448	8.06466	2.79498	2.97233	0.155821	1.25986	3.1149	0.809787	12.4006	0.0190861	0.0229194	0.0267084	0.101818	0.27114	0.0766152	0.0130474	0.0152494
VIGLN_HUMAN	Vigilin OS=Homo sapiens GN=HDLBP PE=1 SV=2	EESNTKIDLPAENSNSETIIITGK	2 Phospho (ST)	921.746	66.4791	3	.00030300000000000000000000.	0	-5.24325	-5.24325	0.0443364	0.0443364	26.51	26.51	1	609	632	17.47	HDLBP p-S612 p-T614 (z= 3)	HDLBP 609 - 632	EES*NT*KIDLPAENSNSETIIITGK	p0443	HDLBP p-S612 p-T614 (z= 3)	0.145785	0.149884	0.093353	0.119023	0.133408	0.191685	0.10822	0.168201	0.17194	2.68771e-05	0.0893157	0.0874962	0.568678	0.198918	0.28927	2.69116	0.110449	0.122206	1.20978e-05	1.26056e-05	2.32793	1.52535e-05	13.941	0.0265282	0.716819	3.73459
FCHO1_HUMAN	FCH domain only protein 1 OS=Homo sapiens GN=FCHO1 PE=1 SV=2	EEVVSTLDAVQVLSGVSQLLPKSR	4 Phospho (ST)	958.759	56.1236	3	.00000030000000300300000300.	0	-5.04863	-5.04863	0.012167	0.012167	32.36	32.36	1	115	138	0	FCHO1 p-T121 (z= 3)	FCHO1 115 - 138	EEVVST*LDAVQVLSGVSQLLPKSR	p0444	FCHO1 115 - 138	0.852127	1.80953	1.69063	1.0101	0.90398	0.0614846	0.669629	0.646885	0.710679	0.517253	1.03448	1.10844	1.26091	0.63861	2.76892	1.75997	1.59385	3.13468	0.421538	0.606793	0.821486	0.672206	1.59961	0.686939	0.421821	0.586745
NP1L4_HUMAN	Nucleosome assembly protein 1-like 4 OS=Homo sapiens GN=NAP1L4 PE=1 SV=1	EFITGDVEPTDAESEWHSENEEEEK	Phospho (ST)	1006.07	56.6487	3	.000000000000000000300000000.	2.99583	0.806916	2.10037	3.69624e-05	0.00857908	56.35	37.77	5	108	132	18.2	NAP1L4 p-S126 (z= 3)	NAP1L4 108 - 132	EFITGDVEPTDAESEWHS*ENEEEEK	p0446	NAP1L4 p-S126 (z= 3)	2.88242	3.122	4.13266	2.65768e-05	5.12124	2.54306	2.86476	3.2292	4.16236e-05	2.66586	5.8777	5.41574	2.46524	2.35342	4.07192	4.25492	2.19092	1.07939e-05	1.43387e-05	1.49405e-05	1.24279e-05	1.8079e-05	0.0666972	0.0111269	1.27469e-05	1.43205e-05
NP1L4_HUMAN	Nucleosome assembly protein 1-like 4 OS=Homo sapiens GN=NAP1L4 PE=1 SV=1	EFITGDVEPTDAESEWHSENEEEEKLAGDMK	Phospho (ST)	1211.17	64.8636	3	.000000000000000000300000000000000.	2.0135	-0.465503	0.968779	9.88937e-08	0.01321	82.87	45.3171	14	108	138	14.57	NAP1L4 p-S126 (z= 3)	NAP1L4 108 - 138	EFITGDVEPTDAESEWHS*ENEEEEKLAGDMK	p0447	NAP1L4 p-S126 (z= 3)	0.205884	1.42368	0.574819	1.17627	3.50047	2.96317	0.640088	1.24816	0.656786	1.47461	2.14171	2.0508	0.104113	0.783105	0.136959	1.30042	0.186447	2.97058	1.17721	1.01903	1.37285	0.818366	1.3508	0.0808909	0.852366	1.34117
PGRC1_HUMAN	Membrane-associated progesterone receptor component 1 OS=Homo sapiens GN=PGRMC1 PE=1 SV=3	EGEEPTVYSDEEEPKDESAR	Phospho (ST)	1188.47	37.2597	2	.0000000003000000000000.	3.41356	-1.13393	1.30123	0.000164107	0.0100166	49.31	35.9683	12	173	192	18.36	PGRMC1 p-S182 (z= 2)	PGRMC1 173 - 192	EGEEPTVYS*DEEEPKDESAR	p0449	PGRMC1 p-S182 (z= 2)	1.94547	2.54678	1.65	3.40414	6.37795	2.74358	0.880083	2.03166	1.48319	0.142404	5.51157	4.17261	0.000191248	0.225014	0.000189427	5.73155e-05	0.410847	0.106055	0.0875785	0.0639565	0.132053	0.0706805	0.573662	0.161923	0.0527207	0.242306
PGRC1_HUMAN	Membrane-associated progesterone receptor component 1 OS=Homo sapiens GN=PGRMC1 PE=1 SV=3	EGEEPTVYSDEEEPKDESAR	Phospho (ST)	792.654	36.1381	3	.0000000003000000000000.	3.71841	-0.715389	1.7731	2.84086e-05	0.013642	56.88	33.2267	9	173	192	17.48	PGRMC1 p-S182 (z= 3)	PGRMC1 173 - 192	EGEEPTVYS*DEEEPKDESAR	p0450	PGRMC1 p-S182 (z= 3)	0.743041	2.45222	3.50565	3.81758	0.540664	1.89803	1.3197	2.00958	1.8155	1.85892	3.50392	2.50477	1.59044	0.211286	1.20755	2.04392e-05	0.501553	1.01337e-05	0.278133	0.588294	0.27676	0.253614	0.299599	0.0449338	0.294599	0.410154
PGRC1_HUMAN	Membrane-associated progesterone receptor component 1 OS=Homo sapiens GN=PGRMC1 PE=1 SV=3	EGEEPTVYSDEEEPKDESAR	Phospho (Y)	792.652	38.1563	3	.0000000040000000000000.	0.434117	0.434117	0.434117	0.00643689	0.00643689	33.39	33.39	1	173	192	1.51	PGRMC1 p-Y181 (z= 3)	PGRMC1 173 - 192	EGEEPTVY*SDEEEPKDESAR	p0451	PGRMC1 173 - 192	0.743423	2.45348	3.50745	3.81954	0.540942	1.899	1.32038	2.01061	1.81643	1.85987	3.50572	2.50605	1.59126	0.211395	1.20817	2.04497e-05	0.50181	1.01389e-05	0.254504	0.588596	0.276902	0.249782	0.299753	0.0449569	0.29475	0.410365
PLSL_HUMAN	Plastin-2 OS=Homo sapiens GN=LCP1 PE=1 SV=5	EGESLEDLMK	Phospho (ST)	615.754	59.19	2	.000030000000.	3.15659	-0.129322	2.06128	0.0162355	0.0208578	27.96	27.0733	3	254	263	27.09	LCP1 p-S258 (z= 2)	LCP1 254 - 263	EGES*LEDLMK	p0452	LCP1 p-S258 (z= 2)	1.58484	1.08966	2.47131	4.19639e-05	1.17046	1.05272	1.48888	1.80359	1.84022	0.724051	2.27247	2.29289	0.415795	0.681556	1.69347	0.488954	0.624263	0.465789	0.491333	0.633029	1.0266	2.85461e-05	1.13674	0.15158	1.98941	3.38083
ZN827_HUMAN	Zinc finger protein 827 OS=Homo sapiens GN=ZNF827 PE=2 SV=1	EGESLSTTLPR	Phospho (ST)	635.294	40.1897	2	.0000300000000.	5.08209	5.08209	5.08209	0.0296422	0.0296422	26.25	26.25	1	602	612	9.15	ZNF827 p-S606 (z= 2)	ZNF827 602 - 612	EGES*LSTTLPR	p0453	ZNF827 602 - 612	0.191958	0.119351	0.189653	0.0501721	0.133187	0.0956413	1.25633	0.998492	1.96156	1.19223	2.05932	1.2814	0.439684	0.517028	0.661073	0.631695	0.216389	0.661856	1.10089	0.539489	0.844238	1.13365	1.8005	1.75828	1.80845	4.64792
ARI3A_HUMAN	AT-rich interactive domain-containing protein 3A OS=Homo sapiens GN=ARID3A PE=1 SV=2	EGPGEEHFEDMASDEDMKPK	Phospho (ST)	1179.45	46.6595	2	.0000000000000300000000.	1.09169	0.752263	0.865406	0.0137209	0.0270024	28.92	26.3467	3	107	126	28.92	ARID3A p-S120 (z= 2)	ARID3A 107 - 126	EGPGEEHFEDMAS*DEDMKPK	p0457	ARID3A p-S120 (z= 2)	1.92189	0.000588413	1.91052	1.0612	3.3379	5.14101	0.505509	0.605159	0.000422151	0.443916	0.422595	0.329609	0.697714	0.900942	5.97298	1.20999	4.83278	20.215	0.000145425	0.249567	0.276291	0.313544	4.67679e-05	0.13994	0.200385	0.271017
ARI3A_HUMAN	AT-rich interactive domain-containing protein 3A OS=Homo sapiens GN=ARID3A PE=1 SV=2	EGPGEEHFEDMASDEDMKPK	Phospho (ST)	786.637	46.7126	3	.0000000000000300000000.	4.14825	0.0369131	1.63308	0.000451215	0.0168345	43.75	31.2587	15	107	126	34.53	ARID3A p-S120 (z= 3)	ARID3A 107 - 126	EGPGEEHFEDMAS*DEDMKPK	p0458	ARID3A p-S120 (z= 3)	3.07258	3.38507	2.64448	1.97779	2.11778	2.22259	0.06392	0.164679	0.323917	0.227819	1.00104	0.478371	1.49641	2.94274	1.07679	1.63927	1.57307	1.6987	1.01334	0.124854	0.797583	1.89159	0.0377892	1.6981	0.648168	0.0368156
T170A_HUMAN	Transmembrane protein 170A OS=Homo sapiens GN=TMEM170A PE=2 SV=1	EGSGGSGGSAGLLQQILSLKVVPR	Phospho (ST)	797.424	81.0965	3	.00030000000000000000000000.	5.55363	5.55363	5.55363	0.0341982	0.0341982	21.82	21.82	1	4	27	14.41	TMEM170A p-S7 (z= 3)	TMEM170A 4 - 27	EGS*GGSGGSAGLLQQILSLKVVPR	p0459	TMEM170A p-S7 (z= 3)	0.842935	0.477961	0.548501	0.511051	0.674184	0.481475	0.255633	0.511581	0.281894	0.188887	0.541502	0.285334	0.0835813	0.294185	0.343485	0.145632	0.377237	0.182248	0.953879	1.19948	0.991468	0.675019	1.00399	1.18933	0.623041	0.76839
PININ_HUMAN	Pinin OS=Homo sapiens GN=PNN PE=1 SV=4	EIAIVHSDAEKEQEEEEQK	Phospho (ST)	774.347	39.6517	3	.000000030000000000000.	3.87928	1.00862	2.58906	5.24335e-05	0.0208588	55.58	35.69	9	341	359	50.77	PNN p-S348 (z= 3)	PNN 341 - 359	EIAIVHS*DAEKEQEEEEQK	p0460	PNN p-S348 (z= 3)	4.85377	3.51029	4.46558	1.58028	2.99682	2.33356	1.6599	1.98385	1.64708	1.16018	1.87086	1.68918	4.17381	4.22745	5.95975	3.64514	3.05835	2.19548	1.20856e-05	1.25929e-05	0.0186425	0.0179963	0.0466284	0.0471953	0.0176738	0.0186244
SAHH2_HUMAN	Putative adenosylhomocysteinase 2 OS=Homo sapiens GN=AHCYL1 PE=1 SV=2	EIEDAEKYSFMATVTK	Phospho (Y)	971.432	55.2124	2	.000000004000000000.	1.11498	0.300899	0.707937	0.0140525	0.0210585	31.31	29.785	2	21	36	4.92	AHCYL1 p-Y29 (z= 2)	AHCYL1 21 - 36	EIEDAEKY*SFMATVTK	p0462	AHCYL1 21 - 36	0.970089	0.674544	0.966184	0.719783	0.551943	0.838493	0.567117	1.29854	1.37425	2.7667	1.05177	2.03082	0.837144	0.00103561	2.72721	0.714752	0.736073	0.842829	0.659874	1.50378	0.912981	0.000239431	0.812591	0.729459	0.312308	0.459343
FGOP2_HUMAN	FGFR1 oncogene partner 2 OS=Homo sapiens GN=FGFR1OP2 PE=1 SV=1	EILQITR	Phospho (ST)	476.748	23.7076	2	.000000300.	1.90125	1.90125	1.90125	0.0146842	0.0146842	29.57	29.57	1	216	222	10.34	FGFR1OP2 p-T222 (z= 2)	FGFR1OP2 216 - 222	EILQIT*R	p0463	FGFR1OP2 p-T222 (z= 2)	1.31828	1.17629	0.929219	0.484222	0.500011	0.736575	1.50933	1.75996	1.65724	0.242114	0.940427	0.310049	0.515152	0.123899	0.336206	0.277173	0.0171094	0.214386	3.10295	1.41425	2.67612	2.11203	2.12299	3.33132	1.72334	0.865666
KTN1_HUMAN	Kinectin OS=Homo sapiens GN=KTN1 PE=1 SV=1	EIQNGNLHESDSESVPR	Phospho (ST)	995.929	38.349	2	.0000000000300000000.	0.237205	-0.717645	-0.24022	0.0241606	0.0323098	28.37	27.27	2	66	82	13.58	KTN1 p-S76 (z= 2)	KTN1 66 - 82	EIQNGNLHES*DSESVPR	p0464	KTN1 p-S76 (z= 2)	0.00322096	0.00372465	0.00324354	0.00170622	0.000592078	0.00215755	0.00213609	0.00271101	0.00267221	0.00204511	0.000718512	0.00177312	0.0046637	0.00502021	0.00461929	0.00139767	0.00283775	0.00069296	0.00092054	17.0978	0.000797866	0.00116066	0.00029604	2.85021	0.000818347	0.000919367
HS90B_HUMAN	Heat shock protein HSP 90-beta OS=Homo sapiens GN=HSP90AB1 PE=1 SV=4	EISDDEAEEEKGEK	Phospho (ST)	844.334	25.5987	2	.0003000000000000.	3.68125	1.20297	2.86306	0.00457171	0.0292993	33.93	27.0471	7	224	237	23.29	HSP90AB1 p-S227 (z= 2)	HSP90AB1 224 - 237	EIS*DDEAEEEKGEK	p0467	HSP90AB1 p-S227 (z= 2)	3.65722	7.78393	7.33355	5.88887e-05	2.0435e-05	3.12913	4.77468	9.3568e-05	9.22291e-05	7.05852e-05	3.18618	1.32685	0.000160964	17.6108	0.000159431	0.382056	1.48711	3.24672	3.17716e-05	3.3105e-05	2.75377e-05	4.00592e-05	0.031981	0.00535382	2.82445e-05	3.17311e-05
CA186_HUMAN	Uncharacterized protein C1orf186 OS=Homo sapiens GN=C1orf186 PE=2 SV=1	EITDYVNVNPER	Phospho (Y)	764.84	49.7473	2	.00000400000000.	2.08096	2.08096	2.08096	0.000240665	0.000240665	47.99	47.99	1	137	148	17.91	C1orf186 p-Y142 (z= 2)	C1orf186 137 - 148	EITDY*VNVNPER	p0468	C1orf186 p-Y142 (z= 2)	1.58119	0.861808	2.06937	1.67131	2.01881	1.4188	0.816528	1.63361	0.568557	0.874285	0.460366	1.0153	1.68956	1.21551	1.19464	1.01819	1.92013	2.77533	0.773131	1.18268	0.793279	2.23537	0.401892	0.166481	0.192073	0.258912
RASA1_HUMAN	Ras GTPase-activating protein 1 OS=Homo sapiens GN=RASA1 PE=1 SV=1	EIYNTIRR	Phospho (Y)	572.781	26.0372	2	.0004000000.	1.81541	1.81541	1.81541	0.026277	0.026277	26.65	26.65	1	458	465	8.02	RASA1 p-Y461 (z= 2)	RASA1 458 - 465	EIY*NTIRR	p0469	RASA1 458 - 465	1.58023	0.00157665	1.15265	2.08874	1.1772	2.06676	7.10712	2.84025	1.3325	5.05483	0.847053	2.94839	3.23762	0.00212507	1.42741	0.795162	0.963295	1.07098	0.552283	0.000406021	0.463716	0.623475	0.303888	1.92182	0.996272	1.41853
HS90B_HUMAN	Heat shock protein HSP 90-beta OS=Homo sapiens GN=HSP90AB1 PE=1 SV=4	EKEISDDEAEEEK	Phospho (ST)	815.823	25.5561	2	.000003000000000.	4.35557	0.784227	3.01785	7.02195e-05	0.000284605	52.18	47.9833	3	222	234	45.92	HSP90AB1 p-S227 (z= 2)	HSP90AB1 222 - 234	EKEIS*DDEAEEEK	p0470	HSP90AB1 p-S227 (z= 2)	0.00021501	0.000248633	10.283	0.000113896	3.95232e-05	1.71395	0.000142592	0.000180969	0.00017838	0.000136518	0.127054	0.76164	16.837	18.4006	0.000308354	9.32994e-05	5.87301	4.62575e-05	6.14492e-05	6.40282e-05	5.32603e-05	7.74782e-05	1.97617e-05	4.90455e-05	5.46275e-05	6.13709e-05
MAFIP_HUMAN	MaFF-interacting protein OS=Homo sapiens GN=MAFIP PE=1 SV=1	EKLLQAEQSLR	Phospho (ST)	465.572	25.8424	3	.0000000003000.	0	-3.5675	-3.5675	0.0413367	0.0413367	25.39	25.39	1	70	80	7.95	MAFIP p-S79 (z= 3)	MAFIP 70 - 80	EKLLQAEQS*LR	p0473	MAFIP 70 - 80	5.79312e-05	0.810785	0.550121	0.38832	1.06489e-05	0.291551	2.19095	1.77869	1.57315	3.67828e-05	0.927371	0.0213992	1.71627	9.0292e-05	8.30813e-05	0.076998	0.29891	1.24634e-05	2.21398	1.72514e-05	2.08092	2.08753e-05	5.32449e-06	0.715824	3.16277	1.65355e-05
LEF1_HUMAN	Lymphoid enhancer-binding factor 1 OS=Homo sapiens GN=LEF1 PE=1 SV=1	EKLQESASGTGPR	Phospho (ST)	480.561	39.856	3	.000000000030000.	9.56655	9.56655	9.56655	0.0339569	0.0339569	26.58	26.58	1	381	393	13.74	LEF1 p-T391 (z= 3)	LEF1 381 - 393	EKLQESASGT*GPR	p0474	LEF1 p-T391 (z= 3)	0.056941	5.3144e-05	4.62794e-05	0.0279081	0.0364273	0.0739563	0.0749764	0.0514846	0.0441518	0.159498	1.02519e-05	0.055021	0.0826459	7.16293e-05	6.5909e-05	0.163846	0.167512	0.0690251	1.26456	1.2288	1.32341	2.23658	1.02688	1.81196	1.65281	1.81752
PHLB1_HUMAN	Pleckstrin homology-like domain family B member 1 OS=Homo sapiens GN=PHLDB1 PE=1 SV=1	EKLTVLER	Phospho (ST)	534.274	42.7421	2	.0000300000.	0	-9.78405	-9.22147	0.0168175	0.0343998	29.77	27.36	2	885	892	18.66	PHLDB1 p-T889 (z= 2)	PHLDB1 885 - 892	EKLT*VLER	p0475	PHLDB1 p-T889 (z= 2)	0.474079	0.566823	5.88264	11.6088	2.12809e-05	3.08872	3.67592	9.7441e-05	0.252027	2.27476	5.06108	4.65939	0.314802	0.700108	0.00016603	5.02362e-05	2.17212	12.0175	3.30867e-05	3.44754e-05	2.86775e-05	4.17174e-05	0.0778459	0.012999	2.94137e-05	3.30446e-05
LUZP1_HUMAN	Leucine zipper protein 1 OS=Homo sapiens GN=LUZP1 PE=1 SV=2	EKPDSDDDLDIASLVTAK	Phospho (ST)	1006.46	65.6896	2	.00000300000000000000.	2.68834	0.301357	1.49485	3.67283e-07	0.00185281	77.08	57.02	2	655	672	66.96	LUZP1 p-S660 (z= 2)	LUZP1 655 - 672	EKPDS*DDDLDIASLVTAK	p0476	LUZP1 p-S660 (z= 2)	0.300547	0.339867	0.000215719	4.89218	2.58593	9.98275	0.000142066	3.30221	0.000177722	4.5203	3.21595	11.4728	0.00031017	0.000333881	0.55637	9.29554e-05	0.933245	5.04232	6.12226e-05	0.210897	5.3064e-05	0.390517	0.103898	0.117574	0.108145	6.11446e-05
SRRM1_HUMAN	Serine/arginine repetitive matrix protein 1 OS=Homo sapiens GN=SRRM1 PE=1 SV=2	EKTPELPEPSVK	Phospho (ST)	717.351	43.9964	2	.00030000000000.	0.631681	0.631681	0.631681	0.0466069	0.0466069	24.73	24.73	1	218	229	13.44	SRRM1 p-T221 (z= 2)	SRRM1 218 - 229	EKT*PELPEPSVK	p0477	SRRM1 p-T221 (z= 2)	1.33506	1.61727	1.97801	1.90744	2.59052	3.53761	1.34757	1.64197	1.75291	1.45361	2.68102	2.5145	1.49353	2.12198	2.39176	1.87179	2.0718	4.53933	0.428629	0.433101	0.476206	0.534265	1.03577	0.324201	0.249322	0.341328
ZYX_HUMAN	Zyxin OS=Homo sapiens GN=ZYX PE=1 SV=1	EKVSSIDLEIDSLSSLLDDMTK	Phospho (ST)	1259.6	98.7414	2	.000030000000000000000000.	3.73472	0.238759	2.36282	2.16616e-09	0.000318711	98.49	64.6927	15	139	160	15.68	ZYX p-S143 (z= 2)	ZYX 139 - 160	EKVS*SIDLEIDSLSSLLDDMTK	p0478	ZYX p-S143 (z= 2)	0.228873	0.00118621	0.00103299	0.511875	0.408239	0.449876	1.46207	0.000863393	0.000851038	0.563392	5.9228	2.28384	0.986227	0.00159882	4.54995	15.4551	2.12709	8.72821	0.000293171	0.000305475	0.137723	0.000369644	0.66186	0.13344	0.403708	0.000292797
ZYX_HUMAN	Zyxin OS=Homo sapiens GN=ZYX PE=1 SV=1	EKVSSIDLEIDSLSSLLDDMTK	Phospho (ST)	840.071	98.4186	3	.000030000000000000000000.	3.67275	0.47871	1.94463	0.00103817	0.0195721	41.67	30.7767	6	139	160	3.18	ZYX p-S143 (z= 3)	ZYX 139 - 160	EKVS*SIDLEIDSLSSLLDDMTK	p0479	ZYX 139 - 160	0.419148	1.12287	0.415491	0.39087	0.78003	1.22845	0.46821	0.27341	0.277104	0.413615	5.02247	1.10645	0.558216	4.62372	1.46084	15.0359	5.68427	4.64312	0.221487	0.0902335	0.152821	0.170233	0.100323	0.14036	0.147315	0.327137
ITIH2_HUMAN	Inter-alpha-trypsin inhibitor heavy chain H2 OS=Homo sapiens GN=ITIH2 PE=1 SV=2	EKVVTITLDK	Phospho (ST)	613.329	69.9694	2	.000000030000.	4.20531	4.20531	4.20531	0.0176532	0.0176532	27.05	27.05	1	811	820	0	ITIH2 p-T818 (z= 2)	ITIH2 811 - 820	EKVVTIT*LDK	p0481	ITIH2 811 - 820	0.358108	0.821297	0.582727	0.416947	0.620898	0.500662	0.880753	0.953244	0.791507	0.25042	0.547782	0.538208	0.445795	0.856069	0.3991	0.262859	0.336633	0.462345	0.711588	0.80589	0.728685	0.429255	0.865826	0.788953	0.906233	1.11556
SKI_HUMAN	Ski oncogene OS=Homo sapiens GN=SKI PE=1 SV=1	ELAASLALGLELSER	Phospho (ST)	551.284	73.8159	3	.00000000000003000.	3.03848	3.03848	3.03848	0.0125392	0.0125392	30.19	30.19	1	202	216	17.91	SKI p-S215 (z= 3)	SKI 202 - 216	ELAASLALGLELS*ER	p0482	SKI p-S215 (z= 3)	0.16139	0.209904	0.0861461	0.238286	0.406596	0.489867	0.134671	0.0526715	0.136399	0.153127	0.376277	0.17005	0.310316	0.0948416	1.07441	0.543206	0.708738	1.05301	0.287657	0.190052	0.36515	0.436098	0.172691	1.57928	0.427227	0.358016
CO039_HUMAN	Uncharacterized protein C15orf39 OS=Homo sapiens GN=C15orf39 PE=1 SV=2	ELALPGCTSR	Phospho (ST)	592.263	26.9678	2	.000000000300.	0.576739	-5.17377	-3.16673	0.0384512	0.0530437	25.12	23.51	3	886	895	10.41	C15orf39 p-S895 (z= 2)	C15orf39 886 - 895	ELALPGCTS*R	p0483	C15orf39 p-S895 (z= 2)	1.76235	1.44326	1.47661	0.190987	1.11756	1.83213	1.50306	0.258607	1.92169	1.11719	6.31297e-06	0.800093	1.09414	1.36979	0.802952	0.919	1.08639	0.878714	0.647446	0.661876	0.50425	1.01271	1.50213	0.820691	0.393042	0.66087
CELF2_HUMAN	CUG-BP- and ETR-3-like factor 2 OS=Homo sapiens GN=CUGBP2 PE=1 SV=1	ELKELFEPYGAVYQINVLR	2 Phospho (Y)	814.386	56.9195	3	.000000000400040000000.	0	-7.50124	-6.8066	0.0371575	0.0400456	26.68	26.27	2	55	73	11.6	CUGBP2 p-Y64 p-Y68 (z= 3)	CUGBP2 55 - 73	ELKELFEPY*GAVY*QINVLR	p0487	CUGBP2 p-Y64 p-Y68 (z= 3)	13.481	6.37924	17.897	5.13639	1.34729	0.259437	0.501165	0.295752	1.84179	0.60984	0.208116	0.05144	0.5439	0.117688	0.737634	0.164289	0.311266	0.202089	0.0999899	0.0970081	0.105294	2.74011e-05	0.200241	0.0837611	0.0556406	0.141991
ARI1A_HUMAN	AT-rich interactive domain-containing protein 1A OS=Homo sapiens GN=ARID1A PE=1 SV=3	ELQDGAESNGGGGGGGAGSGGGPGAEPDLK	Phospho (ST)	659.534	26.5187	4	.00000000300000000000000000000000.	8.15685	5.81831	7.35203	0.00657003	0.0106461	34.78	33.05	3	72	101	13.17	ARID1A p-S80 (z= 4)	ARID1A 72 - 101	ELQDGAES*NGGGGGGGAGSGGGPGAEPDLK	p0489	ARID1A p-S80 (z= 4)	0.406993	4.52582	3.67196	4.90932	1.41398e-05	2.25235	0.826009	0.494833	2.97304	3.77289	0.0577066	1.35408	1.92994	2.74622	0.974094	0.0939277	0.957369	1.6549e-05	2.12739	3.22191	2.05488	2.63312	1.67683	0.0236746	1.17913	0.121329
SRRM2_HUMAN	Serine/arginine repetitive matrix protein 2 OS=Homo sapiens GN=SRRM2 PE=1 SV=2	ELSNSPLRENSFGSPLEFR	Phospho (ST)	1130.03	66.5324	2	.000003000000000000000.	2.92864	0.802909	1.84806	0.0038937	0.0258243	37.03	30.782	5	1316	1334	11.38	SRRM2 p-S1321 (z= 2)	SRRM2 1316 - 1334	ELSNS*PLRENSFGSPLEFR	p0491	SRRM2 p-S1321 (z= 2)	0.814847	1.72547	2.16868	1.8157	3.81855	3.24548	0.98033	1.05467	0.922331	0.4467	0.958485	1.36659	3.17847	2.26344	3.01036	2.51709	3.86221	6.24196	0.441507	0.261969	0.389024	0.346024	0.905877	0.557189	0.244798	0.347251
SRRM2_HUMAN	Serine/arginine repetitive matrix protein 2 OS=Homo sapiens GN=SRRM2 PE=1 SV=2	ELSNSPLRENSFGSPLEFR	Phospho (ST)	753.689	64.8677	3	.000003000000000000000.	4.14385	0.237817	2.94148	0.00125169	0.00937019	42.1	35.225	4	1316	1334	7.09	SRRM2 p-S1321 (z= 3)	SRRM2 1316 - 1334	ELSNS*PLRENSFGSPLEFR	p0492	SRRM2 1316 - 1334	1.89533	2.03157	2.13204	2.12579	4.04268	3.14574	0.80177	0.990259	0.835726	0.614474	1.70616	1.04918	2.3314	1.61444	2.36691	3.55624	2.34198	4.03754	0.308998	0.52835	0.391822	0.600267	0.845294	0.50021	0.352017	0.59858
UTRO_HUMAN	Utrophin OS=Homo sapiens GN=UTRN PE=1 SV=2	ELSVSVR	Phospho (ST)	435.211	24.3938	2	.000003000.	0	-0.0748498	-0.0748498	0.0111656	0.0111656	30.24	30.24	1	565	571	13.37	UTRN p-S570 (z= 2)	UTRN 565 - 571	ELSVS*VR	p0493	UTRN p-S570 (z= 2)	0.698276	0.979521	0.748497	0.69707	0.4007	0.40302	0.459356	1.20439	1.19337	0.509252	0.944227	0.564177	0.687008	0.000974341	0.955001	0.855028	0.664285	3.52182	1.82728	2.26594	1.30495	2.75252	0.989345	3.4671	0.587346	0.712488
TRI32_HUMAN	E3 ubiquitin-protein ligase TRIM32 OS=Homo sapiens GN=TRIM32 PE=1 SV=2	ELTLQDVELLKVGHVGPLQIGQAVK	Phospho (ST)	691.882	53.8913	4	.000300000000000000000000000.	1.56324	1.56324	1.56324	0.0486102	0.0486102	16.75	16.75	1	272	296	14.04	TRIM32 p-T275 (z= 4)	TRIM32 272 - 296	ELT*LQDVELLKVGHVGPLQIGQAVK	p0494	TRIM32 p-T275 (z= 4)	0.718888	0.331456	0.509996	0.0105204	0.312181	0.437136	0.0800778	0.291311	0.16202	0.280538	0.22269	0.097492	0.425425	0.175396	0.328293	0.18727	0.236993	0.191394	0.333189	0.429112	0.202386	0.117281	0.933073	0.317279	0.351256	0.150544
CCNC_HUMAN	Cyclin-C OS=Homo sapiens GN=CCNC PE=1 SV=2	EMATILSKMPKPKPPPNSEGEQGPNGSQNSSYSQS	Oxidation (M); 2 Phospho (ST)	970.416	69.014	4	.0000000002000000000000000000000003030.	0	-6.18883	-6.18883	0.039678	0.039678	26.42	26.42	1	249	283	3.68	CCNC p-S282 (z= 4) + oxidation	CCNC 249 - 283	EMATILSKMPKPKPPPNSEGEQGPNGSQNSSYS*QS*	p0495	CCNC 249 - 283	0.363511	0.174833	0.427801	0.112788	0.929737	0.475492	0.204015	0.316552	0.436366	0.306961	0.205819	0.123093	0.461226	0.781582	0.24779	0.435639	0.434249	0.20426	0.645789	0.573943	0.0849046	0.4647	1.08897	0.339686	0.768256	0.967616
SON_HUMAN	Protein SON OS=Homo sapiens GN=SON PE=1 SV=3	EMEHNTVCAAGTSPVGEIGEEK	Phospho (ST)	809.007	44.1003	3	.000000000000030000000000.	0.97566	0.257838	0.616749	1.1576e-05	0.00917645	62.22	46.215	2	1544	1565	11.1	SON p-S1557 (z= 3)	SON 1544 - 1565	EMEHNTVCAAGTS*PVGEIGEEK	p0496	SON p-S1557 (z= 3)	1.7271	0.862413	1.63932	0.765849	2.02554	1.18959	1.55994	1.61594	1.59334	1.19924	2.52502	2.22249	0.894877	1.43453	1.28941	2.24415	1.62385	3.88012	0.751087	0.881056	0.597803	1.2755	1.43049	0.830226	0.534964	0.674105
PTPRT_HUMAN	Receptor-type tyrosine-protein phosphatase T OS=Homo sapiens GN=PTPRT PE=1 SV=5	EMGPVASADKPTTKLSASR	Phospho (ST)	675.997	42.6552	3	.000000000000000000300.	3.79117	3.79117	3.79117	0.0486259	0.0486259	24.73	24.73	1	819	837	0	PTPRT p-S837 (z= 3)	PTPRT 819 - 837	EMGPVASADKPTTKLSAS*R	p0497	PTPRT 819 - 837	1.25206	1.05611	1.12852	1.25848	1.32193	0.0243396	0.700154	0.750895	0.676571	0.0764511	0.768109	0.577846	0.771434	0.861072	0.075135	1.08277	0.915473	0.778071	0.639936	0.839507	0.575009	0.5979	0.520079	0.394404	1.20008	1.50652
SCNNG_HUMAN	Amiloride-sensitive sodium channel subunit gamma OS=Homo sapiens GN=SCNN1G PE=1 SV=4	ENETILSTSMGGSEYGLQVILYINEEEYNPFLVSSTGAK	4 Phospho (ST); Phospho (Y)	1561.63	34.1266	3	.00003003300000000000000000004000000030000.	0	-3.18569	-3.18569	0.0255693	0.0255693	26.66	26.66	1	290	328	1.95	SCNN1G p-T294 p-Y318 (z= 3)	SCNN1G 290 - 328	ENET*ILSTSMGGSEYGLQVILYINEEEY*NPFLVSSTGAK	p0498	SCNN1G 290 - 328	6.48551	7.32163	0.00443079	0.00233075	0.000808798	2.30256	0.00291798	4.29216	0.00365034	3.88044	0.000981513	1.36344	10.0085	0.00685778	0.00631012	0.00190927	0.147783	1.69538	1.83342	0.00131026	0.00108991	0.0015855	0.462363	0.936366	0.00111789	0.00125589
SCNNG_HUMAN	Amiloride-sensitive sodium channel subunit gamma OS=Homo sapiens GN=SCNN1G PE=1 SV=4	ENETILSTSMGGSEYGLQVILYINEEEYNPFLVSSTGAK	5 Phospho (ST)	1561.63	34.3756	3	.00003003300000000000000000000000000330000.	0	-3.57016	-3.57016	0.0490775	0.0490775	23.81	23.81	1	290	328	7.33	SCNN1G p-T294 (z= 3)	SCNN1G 290 - 328	ENET*ILSTSMGGSEYGLQVILYINEEEYNPFLVSSTGAK	p0500	SCNN1G 290 - 328	6.20939	7.00991	0.00424215	0.00223152	0.000774364	2.20453	0.00279374	4.10942	0.00349492	3.71523	0.000939725	1.30539	8.027	0.00656581	0.00604147	0.00182798	0.141492	1.36397	1.75536	0.00125448	0.00104351	0.001518	0.442678	0.896501	0.0010703	2.0393
TMOD4_HUMAN	Tropomodulin-4 OS=Homo sapiens GN=TMOD4 PE=2 SV=1	ENRSLQSLNIESNFISSTGLMAVLK	3 Phospho (ST)	997.79	41.2674	3	.000030000000000003300000000.	7.08613	7.08613	7.08613	0.0273705	0.0273705	28.87	28.87	1	250	274	15.18	TMOD4 p-S254 (z= 3)	TMOD4 250 - 274	ENRS*LQSLNIESNFISSTGLMAVLK	p0501	TMOD4 p-S254 (z= 3)	1.42553	1.59845	2.0976	1.228	1.31709	1.29159	1.44475	1.21245	1.3797	0.9767	1.11723	0.890546	3.39179	4.4599	6.19735	2.67277	3.68751	5.11296	0.288881	0.256938	0.27062	0.336349	0.494762	0.0615017	0.1175	0.208202
ZRAB2_HUMAN	Zinc finger Ran-binding domain-containing protein 2 OS=Homo sapiens GN=ZRANB2 PE=1 SV=2	ENVEYIER	Phospho (Y)	566.237	34.0339	2	.0000040000.	0	-4.69721	-4.69721	0.00400241	0.00400241	34.02	34.02	1	110	117	19.58	ZRANB2 p-Y115 (z= 2)	ZRANB2 110 - 117	ENVEY*IER	p0502	ZRANB2 p-Y115 (z= 2)	0.231348	0.249851	0.411246	0.404205	0.591579	0.523786	0.556961	0.162871	0.375619	0.316303	0.796759	1.542	0.250532	0.636292	0.334551	1.95575	0.727815	0.54887	1.66985	1.53324	1.01007	1.99559	2.98665	2.32584	0.419744	1.02173
TEN1_HUMAN	Teneurin-1 OS=Homo sapiens GN=ODZ1 PE=1 SV=2	ENVLMSTNLTATSTIYILK	Oxidation (M); 2 Phospho (ST)	763.36	65.9997	3	.000002330000000000000.	4.29723	4.29723	4.29723	0.00674959	0.00674959	34.15	34.15	1	1692	1710	15.53	ODZ1 p-S1698 (z= 3) + oxidation	ODZ1 1692 - 1710	ENVLMS*T*NLTATSTIYILK	p0503	ODZ1 p-S1698 (z= 3) + oxidation	0.521791	0.713108	0.330204	0.362574	0.901598	0.628877	0.411161	0.174044	0.574113	0.276632	0.425691	0.311063	0.62469	0.432203	0.798419	0.334974	0.48149	0.698645	0.0904135	0.180927	0.179475	0.268407	0.137299	0.32045	0.175372	0.0517654
TCEA1_HUMAN	Transcription elongation factor A protein 1 OS=Homo sapiens GN=TCEA1 PE=1 SV=2	EPAITSQNSPEAR	Phospho (ST)	740.33	36.1105	2	.000000000300000.	2.21487	2.21487	2.21487	0.0414257	0.0414257	25.66	25.66	1	92	104	10.78	TCEA1 p-S101 (z= 2)	TCEA1 92 - 104	EPAITSQNS*PEAR	p0504	TCEA1 p-S101 (z= 2)	1.11913	0.386801	0.463996	0.945559	1.56447	2.06004	1.34089	1.85411	1.63006	1.31749	2.28161	2.0416	4.09829	6.79831	3.24243	3.40667	3.36709	4.27049	0.355823	0.570502	0.523984	0.579127	0.896088	0.767977	0.407211	0.456578
M3K14_HUMAN	Mitogen-activated protein kinase kinase kinase 14 OS=Homo sapiens GN=MAP3K14 PE=1 SV=2	EPIHRVSAAELGGK	Phospho (ST)	515.255	62.9662	3	.0000000300000000.	0	-8.64824	-8.45378	0.00946708	0.0103688	31.46	31.04	2	637	650	20.65	MAP3K14 p-S644 (z= 3)	MAP3K14 637 - 650	EPIHRVS*AAELGGK	p0505	MAP3K14 p-S644 (z= 3)	0.00485733	0.00469538	0.0102876	0.00626354	0.00453237	0.00222986	0.362877	0.114975	0.626325	0.651527	0.00322955	0.29357	0.798385	0.384802	0.892017	0.290388	0.330677	0.450448	1.14563	0.871479	1.01701	1.43599	0.999062	1.52234	1.3594	1.37926
K1875_HUMAN	WD repeat-containing protein KIAA1875 OS=Homo sapiens GN=KIAA1875 PE=2 SV=2	EPLSSLR	Phospho (ST)	441.211	16.0249	2	.000003000.	1.8287	1.8287	1.8287	0.0435996	0.0435996	23.05	23.05	1	1018	1024	9.08	KIAA1875 p-S1023 (z= 2)	KIAA1875 1018 - 1024	EPLSS*LR	p0507	KIAA1875 1018 - 1024	0.191019	0.128029	0.0850701	0.375058	0.146678	0.058125	1.45941	0.869465	0.588735	0.882886	0.242455	0.078112	0.501646	0.601954	0.32417	0.280365	0.286435	0.138213	1.29117	0.833785	0.558308	0.357668	0.321438	0.561202	2.126	1.88429
INF2_HUMAN	Inverted formin-2 OS=Homo sapiens GN=INF2 PE=1 SV=2	EPTMVAPRAR	Oxidation (M); Phospho (ST)	408.522	27.5461	3	.000320000000.	0	-9.71828	-7.99645	0.0201451	0.0483668	27.91	24.4	6	615	624	11.24	INF2 p-T618 (z= 3) + oxidation	INF2 615 - 624	EPT*MVAPRAR	p0509	INF2 p-T618 (z= 3) + oxidation	5.61869	2.60255	1.50599	2.94763	0.573117	2.22157	3.45748	2.88138	1.32441	2.84521	0.938685	2.05059	1.25394	3.8966	1.21144	2.08539	1.45201	0.264691	0.0401967	1.16136	0.397434	1.45233	0.0560824	0.517901	0.110452	0.26838
EPS15_HUMAN	Epidermal growth factor receptor substrate 15 OS=Homo sapiens GN=EPS15 PE=1 SV=2	EPVPMSLPPALVPPSKR	Oxidation (M); Phospho (ST)	478.498	43.6602	4	.0000020000000003000.	0	-6.21583	-6.21583	0.0287039	0.0287039	25.57	25.57	1	199	215	8.62	EPS15 p-S214 (z= 4) + oxidation	EPS15 199 - 215	EPVPMSLPPALVPPS*KR	p0510	EPS15 199 - 215	0.27559	0.551979	0.36891	2.94566e-05	1.02218e-05	0.199421	0.168275	0.28859	0.277864	0.0378141	1.24046e-05	0.12876	0.0938004	0.105131	7.97487e-05	0.678239	0.154571	0.0501627	2.56122	1.42305	1.5565	1.94603	1.57371	1.95548	2.37274	2.4649
CPZIP_HUMAN	CapZ-interacting protein OS=Homo sapiens GN=RCSD1 PE=1 SV=1	EQAAAAKETPASKPTR	Phospho (ST)	868.414	35.154	2	.000000000000300000.	0	-9.96995	-9.96995	0.0297872	0.0297872	27.26	27.26	1	29	44	5.97	RCSD1 p-S41 (z= 2)	RCSD1 29 - 44	EQAAAAKETPAS*KPTR	p0511	RCSD1 29 - 44	3.17785	5.41895	3.45709	1.29341	6.22932	4.42698	1.31474	0.923039	2.96965	1.9033	3.6234	2.58889	0.000172204	0.750367	0.785711	0.689792	1.48196	1.79181	0.0655332	0.259109	0.409826	0.321681	0.968896	0.778453	0.124151	0.120749
SYAP1_HUMAN	Synapse-associated protein 1 OS=Homo sapiens GN=SYAP1 PE=1 SV=1	EQDLPLAEAVRPKTPPVVIK	Phospho (ST)	570.816	58.7811	4	.0000000000000030000000.	1.53209	1.1109	1.3917	0.00116762	0.0221528	34.17	24.43	3	235	254	29.57	SYAP1 p-T249 (z= 4)	SYAP1 235 - 254	EQDLPLAEAVRPKT*PPVVIK	p0513	SYAP1 p-T249 (z= 4)	1.43007	0.951042	0.976225	1.35569	2.30863	1.74733	0.97151	0.630228	0.957921	0.992872	2.24736	1.35816	0.910209	0.742011	1.46902	2.0329	2.44295	2.26429	1.13332	1.186	0.586354	1.26254	1.05512	0.891098	0.866665	1.45918
CE164_HUMAN	Centrosomal protein of 164 kDa OS=Homo sapiens GN=CEP164 PE=1 SV=3	EQSLSSLRER	Phospho (ST)	642.801	43.8376	2	.000003000000.	0.0444068	0.0444068	0.0444068	0.0168951	0.0168951	29.75	29.75	1	641	650	8.16	CEP164 p-S646 (z= 2)	CEP164 641 - 650	EQSLS*SLRER	p0514	CEP164 641 - 650	0.792793	1.06126	1.97114	0.857268	0.659153	1.59052	0.0419505	0.0524162	0.115528	0.151756	0.427248	0.240241	0.119583	0.128049	0.149684	0.127366	0.134554	0.237035	2.38729	2.90457	2.96755	2.93927	3.87505	3.08449	1.39963	1.1648
CDO1_HUMAN	Cysteine dioxygenase type 1 OS=Homo sapiens GN=CDO1 PE=1 SV=2	EQTEVLKPR	Phospho (ST)	590.289	27.2371	2	.00030000000.	0	-9.75599	-6.69008	0.0265257	0.0527579	26.68	24.1867	3	2	10	14.62	CDO1 p-T5 (z= 2)	CDO1 2 - 10	EQT*EVLKPR	p0515	CDO1 p-T5 (z= 2)	0.000117541	0.000135922	0.000118365	0.295008	0.0745852	0.0616636	0.281716	0.760188	0.117799	0.576824	0.314904	0.0788256	0.538992	0.0001832	0.703609	0.0955824	0.223069	2.52878e-05	1.54111	1.7079	2.94006	2.31706	1.43157	0.0424772	1.26323	1.52787
FIP1_HUMAN	Pre-mRNA 3'-end-processing factor FIP1 OS=Homo sapiens GN=FIP1L1 PE=1 SV=1	ERDHSPTPSVFNSDEER	Phospho (ST)	694.625	40.1502	3	.0000030000000000000.	1.37348	1.09955	1.23651	0.0345243	0.0466298	26.55	25.41	2	488	504	15.03	FIP1L1 p-S493 (z= 3)	FIP1L1 488 - 504	ERDHS*PTPSVFNSDEER	p0516	FIP1L1 p-S493 (z= 3)	0.24844	2.10542	0.628721	4.13552	3.13468	4.48498	0.127748	3.78715	2.73715	4.38006	4.24393	3.88386	0.000218411	0.304228	7.12097	2.08582	4.40554	0.683877	4.31108e-05	0.0688625	0.125437	5.43562e-05	0.63997	0.0436536	0.159354	0.0602782
SE1L2_HUMAN	Protein sel-1 homolog 2 OS=Homo sapiens GN=SEL1L2 PE=1 SV=2	ERNVTTQVSVNEIK	Phospho (ST)	566.276	39.3952	3	.0000000003000000.	0	-8.31935	-8.31935	0.0167842	0.0167842	29.71	29.71	1	32	45	13.3	SEL1L2 p-S41 (z= 3)	SEL1L2 32 - 45	ERNVTTQVS*VNEIK	p0518	SEL1L2 p-S41 (z= 3)	3.0665	2.9214	2.67895	1.93292	1.56397	2.03257	1.38597	1.51891	1.14924	1.38546	0.911284	0.0152962	2.03214	1.74539	1.9157	2.73274	2.82404	1.87987	0.567469	0.629882	0.561385	0.726943	0.377756	0.181246	0.858215	1.26219
JIP4_HUMAN	C-Jun-amino-terminal kinase-interacting protein 4 OS=Homo sapiens GN=SPAG9 PE=1 SV=4	ERPISLGIFPLPAGDGLLTPDAQK	Phospho (ST)	862.452	84.8212	3	.00000000000000000003000000.	0.973946	0.973946	0.973946	0.0113936	0.0113936	28.27	28.27	1	199	222	20.33	SPAG9 p-T218 (z= 3)	SPAG9 199 - 222	ERPISLGIFPLPAGDGLLT*PDAQK	p0519	SPAG9 p-T218 (z= 3)	1.15547	3.09143	1.83931	0.856024	2.32583	3.04103	0.783038	1.04703	1.44785	0.961494	0.615037	0.62603	1.58247	2.23903	1.77375	1.00538	3.50066	0.974282	0.686098	1.05435	0.581465	0.578435	0.435463	0.734146	0.605373	0.679761
PDLI1_HUMAN	PDZ and LIM domain protein 1 OS=Homo sapiens GN=PDLIM1 PE=1 SV=4	ERVTPPEGYEVVTVFPK	Phospho (Y)	1014	57.9165	2	.0000000004000000000.	0.0918074	0.0918074	0.0918074	0.00535945	0.00535945	34.75	34.75	1	313	329	20.32	PDLIM1 p-Y322 (z= 2)	PDLIM1 313 - 329	ERVTPPEGY*EVVTVFPK	p0521	PDLIM1 p-Y322 (z= 2)	0.00161547	2.6172	3.52526	0.000855752	1.34086	1.89992	1.70345	6.31445	0.00134024	1.90579	0.000360369	1.65426	2.90279	0.00251788	6.86005	1.58076	2.15289	1.57094	0.000461695	0.000481072	0.000400169	0.000582129	0.895177	0.14954	0.886963	0.000461107
PDLI1_HUMAN	PDZ and LIM domain protein 1 OS=Homo sapiens GN=PDLIM1 PE=1 SV=4	ERVTPPEGYEVVTVFPK	Phospho (Y)	676.335	57.8278	3	.0000000004000000000.	0.513331	0.513331	0.513331	0.00549238	0.00549238	34.63	34.63	1	313	329	8.92	PDLIM1 p-Y322 (z= 3)	PDLIM1 313 - 329	ERVTPPEGY*EVVTVFPK	p0522	PDLIM1 313 - 329	0.554166	0.908415	0.437173	0.741584	1.49773	0.68764	0.635301	0.326107	0.685482	0.639151	0.859464	0.845741	2.03736	1.27948	1.9008	0.529264	1.27665	0.614483	0.748857	1.37621	0.609386	0.371749	0.825696	0.965423	3.35294	2.42622
SON_HUMAN	Protein SON OS=Homo sapiens GN=SON PE=1 SV=3	ESDQTLAALLSPK	Phospho (ST)	726.853	66.7197	2	.000000000003000.	3.85136	0.145348	1.32328	5.34718e-05	0.0018286	54.65	44.3475	4	1687	1699	38.22	SON p-S1698 (z= 2)	SON 1687 - 1699	ESDQTLAALLS*PK	p0523	SON p-S1698 (z= 2)	0.976586	0.809384	0.875426	0.911729	0.851888	2.03181	1.57602	1.14276	1.31368	0.789346	2.32999	3.09474	2.04864	3.12512	4.56121	3.41453	4.17839	2.71998	0.247439	0.249374	0.456887	0.427683	0.84543	0.608947	0.566674	0.37664
HS90A_HUMAN	Heat shock protein HSP 90-alpha OS=Homo sapiens GN=HSP90AA1 PE=1 SV=5	ESEDKPEIEDVGSDEEEEK	Phospho (ST)	1136.95	40.1252	2	.000000000000030000000.	3.58424	1.11934	2.56307	0.00024349	0.0117952	47.39	37.368	5	251	269	27.57	HSP90AA1 p-S264 (z= 2)	HSP90AA1 251 - 269	ESEDKPEIEDVGS*DEEEEK	p0524	HSP90AA1 p-S264 (z= 2)	8.03924e-05	5.7938	7.71394	3.77259	2.90627	0.157199	1.48834	1.86402	1.38301	1.2404	0.314248	2.39275	10.6506	10.7068	0.000115294	3.48847e-05	3.55959	1.72957e-05	2.29759e-05	2.39402e-05	1.99141e-05	2.89692e-05	7.38891e-06	1.83381e-05	2.04253e-05	2.29466e-05
HS90A_HUMAN	Heat shock protein HSP 90-alpha OS=Homo sapiens GN=HSP90AA1 PE=1 SV=5	ESEDKPEIEDVGSDEEEEKK	Phospho (ST)	1201	36.963	2	.0000000000000300000000.	2.74502	-0.921677	0.995009	0.00130373	0.024833	40.97	30.9767	6	251	270	20.94	HSP90AA1 p-S264 (z= 2)	HSP90AA1 251 - 270	ESEDKPEIEDVGS*DEEEEKK	p0525	HSP90AA1 p-S264 (z= 2)	2.58073	3.81263	0.000104136	2.48302	3.69834	4.80624	6.85809e-05	8.70389e-05	3.38275	6.56598e-05	2.30684e-05	0.563834	0.000149732	7.66325	0.000148306	6.47992	13.6649	4.63474	2.95546e-05	3.0795e-05	2.56161e-05	0.0787387	9.5046e-06	0.0131405	2.62737e-05	2.9517e-05
HS90A_HUMAN	Heat shock protein HSP 90-alpha OS=Homo sapiens GN=HSP90AA1 PE=1 SV=5	ESEDKPEIEDVGSDEEEEKK	Phospho (ST)	801	35.7333	3	.0000000000000300000000.	3.90086	-1.07418	1.62029	6.93725e-06	0.00149142	63.71	48.8517	36	251	270	37.36	HSP90AA1 p-S264 (z= 3)	HSP90AA1 251 - 270	ESEDKPEIEDVGS*DEEEEKK	p0526	HSP90AA1 p-S264 (z= 3)	3.56934	3.22086	3.64162	1.41217	1.33351	2.0951	0.785852	1.0069	0.832998	0.558854	0.849973	0.922696	5.88869	6.35081	6.96838	4.5093	5.22921	4.40708	0.0202622	0.0336843	0.0214423	0.00230527	0.0365019	0.0190327	0.00871776	0.0114382
PININ_HUMAN	Pinin OS=Homo sapiens GN=PNN PE=1 SV=4	ESEKQQDSQPEEVMDVLEMVENVK	Phospho (ST)	967.426	89.0069	3	.00000000300000000000000000.	3.30602	1.30896	2.08847	0.00185591	0.00347422	40.17	38.02	3	374	397	7.72	PNN p-S382 (z= 3)	PNN 374 - 397	ESEKQQDS*QPEEVMDVLEMVENVK	p0527	PNN 374 - 397	0.00016567	0.203073	0.486982	1.94162	4.86856	6.09087	0.133273	0.000139441	2.11812	0.138431	6.33494	6.10179	0.000239878	0.216643	2.79858	2.11147	7.92329	6.53958	0.0685601	0.0529367	0.0936906	0.0775488	0.127373	0.0700205	0.0730293	0.159313
PSA3_HUMAN	Proteasome subunit alpha type-3 OS=Homo sapiens GN=PSMA3 PE=1 SV=2	ESLKEEDESDDDNM	Phospho (ST)	868.3	34.6196	2	.0000000003000000.	4.05341	-0.10896	1.85238	0.000887879	0.0262163	37.8	25.6932	19	242	255	30.82	PSMA3 p-S251 (z= 2)	PSMA3 242 - 255	ESLKEEDES*DDDNM	p0530	PSMA3 p-S251 (z= 2)	1.92806	0.921191	1.48495	2.01363	3.11239	1.81334	0.24835	0.777881	0.708195	0.83482	1.99039	1.19981	1.64964	1.65159	1.69461	3.25608	1.65485	2.49914	0.349734	0.996166	1.28623	1.74102	1.892	0.372837	0.620445	0.784804
SYNEM_HUMAN	Synemin OS=Homo sapiens GN=SYNM PE=1 SV=2	ESLSRQR	Phospho (ST)	478.222	35.8149	2	.003000000.	0.872773	0.872773	0.872773	0.0271378	0.0271378	26.87	26.87	1	1037	1043	10.95	SYNM p-S1039 (z= 2)	SYNM 1037 - 1043	ES*LSRQR	p0531	SYNM p-S1039 (z= 2)	0.604297	0.317349	0.368196	0.504363	0.350318	1.17727	0.207247	0.460384	0.541792	0.302146	1.48619	0.623327	0.367375	0.386004	1.10117	0.588527	3.36332	1.90149	0.955654	1.15142	1.31292	0.115248	1.31871	1.4351	0.852965	1.35135
PTN4_HUMAN	Tyrosine-protein phosphatase non-receptor type 4 OS=Homo sapiens GN=PTPN4 PE=1 SV=1	ESMIQLAEGLITGTVLTQFDQLYR	Oxidation (M); 2 Phospho (ST)	726.339	65.0613	4	.00320000000000300000000000.	0	-0.664869	-0.664869	0.0404573	0.0404573	26.59	26.59	1	641	664	0	PTPN4 p-S643 (z= 4) + oxidation	PTPN4 641 - 664	ES*MIQLAEGLITGT*VLTQFDQLYR	p0532	PTPN4 641 - 664	0.436805	0.287239	0.563409	0.655856	0.774919	0.474109	0.264958	0.464718	0.447098	0.250969	0.349284	0.0572998	0.561294	0.975166	0.458913	0.183357	0.394058	0.126336	0.462923	0.917894	0.511112	0.993055	0.712094	1.25604	0.648764	1.15644
LARP1_HUMAN	La-related protein 1 OS=Homo sapiens GN=LARP1 PE=1 SV=2	ESPRPLQLPGAEGPAISDGEEGGGEPGAGGGAAGAAGAGRR	Phospho (ST)	941.693	53.4171	4	.0000000000000000030000000000000000000000000.	3.56149	1.56296	2.2752	2.94114e-09	2.01548e-07	97.41	86.39	4	74	114	68.48	LARP1 p-S91 (z= 4)	LARP1 74 - 114	ESPRPLQLPGAEGPAIS*DGEEGGGEPGAGGGAAGAAGAGRR	p0534	LARP1 p-S91 (z= 4)	1.43471	1.39355	1.70822	2.32089	2.6789	3.87878	1.44715	1.99442	1.8885	1.84175	2.63029	2.3363	3.24602	1.62949	2.29461	3.76605	5.22766	5.28329	0.659502	0.364285	0.357389	0.545185	0.467485	0.0983048	0.152278	0.203395
MEF2A_HUMAN	Myocyte-specific enhancer factor 2A OS=Homo sapiens GN=MEF2A PE=1 SV=1	ESPSVKR	Phospho (ST)	441.708	24.8714	2	.003000000.	8.89031	0.0862264	2.72928	0.0156104	0.0449591	30.28	25.2044	25	493	499	7.19	MEF2A p-S495 (z= 2)	MEF2A 493 - 499	ES*PSVKR	p0535	MEF2A 493 - 499	0.897155	3.86247	2.93697	3.03267	1.83798	0.288297	0.45413	3.2064	0.434157	1.86567	0.0253889	0.99889	5.14721	6.16396	2.61618	2.87677	0.048512	2.81051	0.214036	0.794457	0.0536576	0.15247	0.13693	0.129447	0.14272	1.01153
EZH2_HUMAN	Histone-lysine N-methyltransferase EZH2 OS=Homo sapiens GN=EZH2 PE=1 SV=2	ESRPPR	Phospho (ST)	411.188	17.9399	2	.00300000.	8.033	2.35262	5.11968	0.0236758	0.0397449	24.55	22.475	4	211	216	11.42	EZH2 p-S213 (z= 2)	EZH2 211 - 216	ES*RPPR	p0536	EZH2 p-S213 (z= 2)	2.13624	2.69435	2.00753	1.18935	1.42398	0.269422	0.956175	2.74298	0.971723	0.485498	0.917103	0.433312	3.22459	2.49315	1.86762	1.01809	2.16616	1.57442	0.309413	0.770089	0.158532	0.633302	0.906256	0.470211	1.07939	0.44568
ZO3_HUMAN	Tight junction protein ZO-3 OS=Homo sapiens GN=TJP3 PE=1 SV=2	ESSVDSRTISEPDEQR	Phospho (ST)	957.911	21.909	2	.000000000030000000.	3.05099	3.05099	3.05099	0.0485359	0.0485359	26.32	26.32	1	351	366	0	TJP3 p-S361 (z= 2)	TJP3 351 - 366	ESSVDSRTIS*EPDEQR	p0539	TJP3 351 - 366	3.41702	0.00296427	0.00258138	0.0013579	0.78944	1.31224	2.76932	0.00215756	7.89213	2.21085	1.66174	0.938118	0.00371161	0.00399534	0.00367627	0.00111234	1.97876	0.331967	0.64763	0.00076336	0.836967	0.000923715	2.06083	2.31102	1.48621	0.00073168
GTF2I_HUMAN	General transcription factor II-I OS=Homo sapiens GN=GTF2I PE=1 SV=2	ESTSSKSPPR	Phospho (ST)	578.258	18.8881	2	.000300000000.	2.72932	1.58597	2.15331	0.00893569	0.022237	30.22	27.1275	4	817	826	6.18	GTF2I p-T820 (z= 2)	GTF2I 817 - 826	EST*SSKSPPR	p0540	GTF2I 817 - 826	1.40944	3.19746	0.872632	3.5386	0.490657	0.281196	0.59284	2.03879	0.0801336	0.787052	1.74583	0.225734	0.299583	0.000129668	1.35101	0.579706	6.79968	0.426828	2.61272	2.47747e-05	2.06083e-05	2.9979e-05	0.0392723	0.442012	0.834521	0.706481
STMN1_HUMAN	Stathmin OS=Homo sapiens GN=STMN1 PE=1 SV=3	ESVPEFPLSPPK	Phospho (ST)	703.836	64.6194	2	.00000000030000.	2.9865	-0.798206	1.01493	0.000110489	0.0197926	51.24	31.8692	37	30	41	40.93	STMN1 p-S39 (z= 2)	STMN1 30 - 41	ESVPEFPLS*PPK	p0541	STMN1 p-S39 (z= 2)	2.29348	1.90013	2.23144	1.7201	2.99042	3.93275	1.05492	1.1208	1.6452	1.33162	2.68923	2.19981	0.703291	0.566151	1.04521	0.925306	0.724829	1.05768	0.545655	0.466779	0.461026	0.279828	0.115437	0.337229	0.237083	0.464114
MAP4_HUMAN	Microtubule-associated protein 4 OS=Homo sapiens GN=MAP4 PE=1 SV=3	ETERASPIK	Phospho (ST)	555.765	22.98	2	.00000030000.	2.32805	1.26452	1.79628	0.0447247	0.0542444	24.25	23.525	2	353	361	13.39	MAP4 p-S359 (z= 2)	MAP4 353 - 361	ETERAS*PIK	p0542	MAP4 p-S359 (z= 2)	2.38544	0.863086	0.913141	1.47986	0.432443	0.317314	0.466193	1.45854	1.91573	2.76559	1.13648	0.212691	0.880972	2.20328	0.426752	0.484289	0.66593	0.000150633	2.01218	1.17845	2.53287	0.721326	2.85819	4.60993	0.398116	1.46589
ERC6L_HUMAN	DNA excision repair protein ERCC-6-like OS=Homo sapiens GN=ERCC6L PE=1 SV=1	ETLQEGPK	Phospho (ST)	491.22	31.5595	2	.0030000000.	7.0357	3.83303	5.43436	0.039783	0.0466027	24.61	23.72	2	846	853	0.43	ERCC6L p-T848 (z= 2)	ERCC6L 846 - 853	ET*LQEGPK	p0544	ERCC6L 846 - 853	0.806775	0.707532	0.300481	0.515332	1.176	4.56986	0.535719	0.250932	0.346109	1.20212	0.554172	0.797755	0.399864	0.358402	0.21653	0.233907	0.227312	0.346921	2.33878	2.40007	2.12282	3.41848	1.46926	1.50036	1.46281	1.23343
ELYS_HUMAN	Protein ELYS OS=Homo sapiens GN=AHCTF1 PE=1 SV=3	ETLTFLK	Phospho (ST)	466.231	40.149	2	.000030000.	3.23822	0.830783	2.0345	0.0200907	0.0321304	27.52	25.4	2	498	504	10.2	AHCTF1 p-T502 (z= 2)	AHCTF1 498 - 504	ETLT*FLK	p0546	AHCTF1 p-T502 (z= 2)	0.447175	0.280332	0.515228	0.337262	0.602608	0.202956	0.667599	0.821439	0.64567	0.779646	0.456357	0.44341	0.345175	0.497707	0.89322	0.530916	0.371621	0.50962	0.991162	1.04523	1.33583	1.26242	1.30757	1.01045	1.0424	1.17397
LIMA1_HUMAN	LIM domain and actin-binding protein 1 OS=Homo sapiens GN=LIMA1 PE=1 SV=1	ETPHSPGVEDAPIAK	Phospho (ST)	543.253	37.1158	3	.00000300000000000.	3.70189	-0.0602436	1.48887	0.00191361	0.0320497	39.29	29.29	5	486	500	6.24	LIMA1 p-S491 (z= 3)	LIMA1 486 - 500	ETPHS*PGVEDAPIAK	p0548	LIMA1 486 - 500	4.19543	3.76515	3.75768	3.63441	3.18164	4.98859	1.11764	1.58237	1.26455	1.387	1.35343	1.41863	0.29431	0.430563	0.689531	0.740406	0.738566	0.587616	0.652993	0.646827	0.325417	0.279801	0.28382	0.220204	1.41725	1.31683
BLID_HUMAN	BH3-like motif-containing cell death inducer OS=Homo sapiens GN=BLID PE=1 SV=2	ETVLSLKR	Phospho (ST)	513.272	53.4935	2	.0030000000.	0	-2.6705	-2.6705	0.0492366	0.0492366	24.6	24.6	1	62	69	10.29	BLID p-T64 (z= 2)	BLID 62 - 69	ET*VLSLKR	p0549	BLID p-T64 (z= 2)	0.000366719	0.000424067	0.00036929	0.368123	0.61175	0.163514	0.000243203	0.000308659	0.000304243	0.241925	0.0745589	0.20449	1.21382	0.593863	0.000525926	0.447149	0.273644	0.600875	0.242734	4.59743	0.389524	0.890402	5.15292	1.87884	9.31723e-05	0.000104674
APOB_HUMAN	Apolipoprotein B-100 OS=Homo sapiens GN=APOB PE=1 SV=1	EVGTVLSQVYSK	Phospho (ST)	695.331	42.9953	2	.00000003000000.	0	-9.0527	-8.94468	0.0469108	0.0494822	25.84	25.65	2	4223	4234	11.59	APOB p-S4230 (z= 2)	APOB 4223 - 4234	EVGTVLS*QVYSK	p0550	APOB p-S4230 (z= 2)	1.99385	0.927635	0.487382	1.68709	0.932984	1.06334	0.570613	0.390792	0.157102	0.218259	0.49509	0.787037	0.360709	0.336158	0.285411	0.379449	0.492573	0.880092	0.382502	0.37805	0.412143	0.156663	0.54227	0.250281	1.80489	0.811793
MCCB_HUMAN	Methylcrotonoyl-CoA carboxylase beta chain, mitochondrial OS=Homo sapiens GN=MCCC2 PE=1 SV=1	EVIARIVDGSR	Phospho (ST)	647.832	44.0897	2	.0000000000300.	3.92069	1.67898	2.79983	0.0226799	0.0460764	28.19	25.655	2	333	343	21.79	MCCC2 p-S343 (z= 2)	MCCC2 333 - 343	EVIARIVDGS*R	p0551	MCCC2 p-S343 (z= 2)	0.432814	0.586115	0.368465	0.221841	0.622379	0.767752	0.313647	0.405615	0.342979	0.524019	0.24093	0.371917	0.695819	0.918871	0.800588	0.471759	0.515276	0.486948	1.33775	1.43466	1.73395	1.44386	1.90108	1.10256	0.761097	0.930356
TENN_HUMAN	Tenascin-N OS=Homo sapiens GN=TNN PE=1 SV=2	EVPVGKEHSSTVLTGLRPGMEYMVHVWAQK	Oxidation (M); 3 Phospho (ST); Phospho (Y)	617.77	35.8857	6	.00000000033300000000004200000000.	2.41854	2.41854	2.41854	0.0186317	0.0186317	30.53	30.53	1	928	957	13.66	TNN p-S937 (z= 6) + oxidation	TNN 928 - 957	EVPVGKEHS*STVLTGLRPGMEY*MVHVWAQK	p0553	TNN p-S937 (z= 6) + oxidation	0.000882369	0.00102035	1.92372	0.000467412	4.07488	1.00018	1.00884	2.91646	0.000732042	7.76843	0.000196834	1.94913	0.0012776	0.00137527	0.00126544	0.000382887	2.55888	15.3488	0.000252178	0.939374	3.08318	0.000317959	8.1099e-05	0.670547	0.347302	0.000251857
MTBP_HUMAN	Mdm2-binding protein OS=Homo sapiens GN=MTBP PE=1 SV=1	EVVTETLK	Phospho (ST)	499.748	60.2195	2	.0000300000.	6.78309	6.58259	6.68284	0.0419188	0.0537975	24.09	23.115	2	836	843	8.4	MTBP p-T840 (z= 2)	MTBP 836 - 843	EVVT*ETLK	p0554	MTBP 836 - 843	0.8304	0.744478	0.885327	0.975985	1.43184	1.33824	0.766504	0.76103	0.692226	0.754685	1.30347	1.17584	1.00306	1.03568	1.02655	1.57654	2.28836	1.11541	1.34862	1.11228	1.15983	1.16831	1.31636	1.20763	1.21374	1.4572
DNLI1_HUMAN	DNA ligase 1 OS=Homo sapiens GN=LIG1 PE=1 SV=1	EWNGVVSESDSPVKRPGR	Phospho (ST)	693.661	43.6649	3	.00000000000300000000.	0.164103	0.164103	0.164103	0.0358656	0.0358656	27.03	27.03	1	41	58	7.72	LIG1 p-S52 (z= 3)	LIG1 41 - 58	EWNGVVSESDS*PVKRPGR	p0556	LIG1 41 - 58	3.05391	2.27458	3.92599	3.88986	3.87362	4.26461	1.90639	2.20233	2.47945	2.82298	4.44385	3.0219	0.875094	0.903286	0.878136	0.243414	0.912562	2.09072	0.322851	0.217938	0.0801699	0.306357	0.178367	0.0976964	0.334648	0.383856
RAB31_HUMAN	Ras-related protein Rab-31 OS=Homo sapiens GN=RAB31 PE=1 SV=1	EYAESIGAIVVETSAKNAINIEELFQGISR	Phospho (Y)	833.672	86.9502	4	.00400000000000000000000000000000.	6.3588	5.4821	5.92045	0.0262806	0.0506975	25.76	23.39	2	135	164	5.49	RAB31 p-Y137 (z= 4)	RAB31 135 - 164	EY*AESIGAIVVETSAKNAINIEELFQGISR	p0557	RAB31 135 - 164	0.591522	0.797879	0.44827	0.549829	1.43839	0.0228811	1.10159	0.570203	0.765507	0.0303906	0.027078	0.418968	1.58435	0.891757	1.31375	0.886898	0.795792	0.0687791	1.2455	3.03725	2.16012	2.13638	0.0375091	0.0692463	1.47903	0.0318385
SYEP_HUMAN	Bifunctional aminoacyl-tRNA synthetase OS=Homo sapiens GN=EPRS PE=1 SV=5	EYIPGQPPLSQSSDSSPTR	Phospho (ST)	1063.48	54.198	2	.000000000000000030000.	0.362364	-8.7674	-4.20252	0.0222717	0.0328515	29.31	27.905	2	871	889	4.97	EPRS p-S887 (z= 2)	EPRS 871 - 889	EYIPGQPPLSQSSDSS*PTR	p0559	EPRS 871 - 889	1.28883	0.66683	0.381102	1.57698	0.706686	0.191962	1.99414	2.61139	1.9436	1.74171	1.39377	0.0717455	3.36739	3.96129	3.85361	2.74249	0.0824236	5.11083	0.339515	0.973473	0.535423	0.489661	0.912624	0.455639	0.259141	0.740643
SYEP_HUMAN	Bifunctional aminoacyl-tRNA synthetase OS=Homo sapiens GN=EPRS PE=1 SV=5	EYIPGQPPLSQSSDSSPTRNSEPAGLETPEAK	Phospho (ST)	1150.53	55.3536	3	.0000000000000000300000000000000000.	2.13538	1.17846	1.65692	0.0102009	0.0174896	32.43	30.545	2	871	902	1.26	EPRS p-S887 (z= 3)	EPRS 871 - 902	EYIPGQPPLSQSSDSS*PTRNSEPAGLETPEAK	p0560	EPRS 871 - 902	1.28753	0.558646	0.540245	1.96369	1.74514	2.78239	1.06707	1.16947	0.28445	1.18699	2.03695	1.62081	2.11651	0.589527	0.682527	2.6312	4.03859	4.29856	0.607354	1.50947	0.0426005	3.27717e-05	1.08568	1.00632	1.23476	1.33192
LA_HUMAN	Lupus La protein OS=Homo sapiens GN=SSB PE=1 SV=2	FASDDEHDEHDENGATGPVK	Phospho (ST)	1125.44	32.8018	2	.0003000000000000000000.	3.21674	-0.251684	1.31948	1.84476e-08	4.16123e-06	87.49	71.0275	12	364	383	63.44	SSB p-S367 (z= 2)	SSB 364 - 383	FAS*DDEHDEHDENGATGPVK	p0561	SSB p-S367 (z= 2)	1.25044	0.00112615	0.000980687	0.675624	1.03166	1.76902	0.791166	0.998364	1.00266	1.80947	5.16212	2.28416	2.6594	2.02399	4.0405	2.76499	1.53333	1.14417	0.341506	0.930376	0.377775	0.872756	3.60261	0.38732	1.0961	0.000277971
LA_HUMAN	Lupus La protein OS=Homo sapiens GN=SSB PE=1 SV=2	FASDDEHDEHDENGATGPVK	Phospho (ST)	750.628	32.619	3	.0003000000000000000000.	5.10835	-0.867998	1.13998	4.7257e-06	0.00988271	63.32	39.9335	23	364	383	55.23	SSB p-S367 (z= 3)	SSB 364 - 383	FAS*DDEHDEHDENGATGPVK	p0562	SSB p-S367 (z= 3)	3.0334	2.99459	1.60509	1.66036	9.40018e-06	1.54891	1.43534	1.51971	1.17388	1.6952	1.14075e-05	0.97069	2.62937	3.44687	2.18777	2.97731	1.87356	1.10019e-05	1.26522	1.70804	1.47449	1.90318	1.46402	1.30249	1.29926e-05	1.06015
LA_HUMAN	Lupus La protein OS=Homo sapiens GN=SSB PE=1 SV=2	FASDDEHDEHDENGATGPVKR	Phospho (ST)	1203.49	30.8716	2	.00030000000000000000000.	3.62958	-0.528492	1.852	3.53271e-06	0.00541543	66.38	49.2281	16	364	384	38.52	SSB p-S367 (z= 2)	SSB 364 - 384	FAS*DDEHDEHDENGATGPVKR	p0563	SSB p-S367 (z= 2)	0.000431703	0.000499213	0.829899	1.1539	3.75544	2.33693	0.419715	2.362	2.78645	0.359626	6.99219	3.61366	0.603196	0.706499	1.7405	0.544941	2.56962	6.01816	0.532506	0.440181	0.594894	0.237234	2.54611	0.742076	0.158492	0.675011
LA_HUMAN	Lupus La protein OS=Homo sapiens GN=SSB PE=1 SV=2	FASDDEHDEHDENGATGPVKR	Phospho (ST)	802.661	33.2149	3	.00030000000000000000000.	6.34644	-6.83884	1.40359	1.21253e-08	0.0010701	91.01	64.7705	101	364	384	67.69	SSB p-S367 (z= 3)	SSB 364 - 384	FAS*DDEHDEHDENGATGPVKR	p0564	SSB p-S367 (z= 3)	0.353428	6.32273	3.74441e-05	5.88252	6.83507e-06	2.09312	2.46595e-05	3.12964e-05	5.93465	5.03041	1.83412	0.0395913	5.38388e-05	7.75336	6.27568	2.38423	0.0529213	0.223367	1.06269e-05	1.10729e-05	9.21074e-06	1.33989e-05	0.0163598	0.00273455	0.0263954	0.928404
LA_HUMAN	Lupus La protein OS=Homo sapiens GN=SSB PE=1 SV=2	FASDDEHDEHDENGATGPVKR	Phospho (ST)	602.248	30.8008	4	.00030000000000000000000.	7.19218	-3.95144	1.49097	3.1307e-05	0.0117405	56.79	37.9807	55	364	384	41.38	SSB p-S367 (z= 4)	SSB 364 - 384	FAS*DDEHDEHDENGATGPVKR	p0565	SSB p-S367 (z= 4)	0.0600094	4.169	3.84941	3.51477	1.10464e-06	1.9322	2.21772	3.13363	2.61394	3.52454	0.00412481	1.91606	3.24916	0.174881	2.62773	0.411029	1.08204	0.0193282	1.55441	0.030465	1.05634	1.90026	0.758827	0.00930492	0.814897	0.869813
RANG_HUMAN	Ran-specific GTPase-activating protein OS=Homo sapiens GN=RANBP1 PE=1 SV=1	FASENDLPEWK	Phospho (ST)	708.299	58.2565	2	.0003000000000.	0.725303	0.725303	0.725303	0.00130588	0.00130588	39.93	39.93	1	58	68	23.6	RANBP1 p-S61 (z= 2)	RANBP1 58 - 68	FAS*ENDLPEWK	p0566	RANBP1 p-S61 (z= 2)	0.000656812	0.000759524	0.000661417	0.000347929	0.726586	0.121517	1.79288	0.866274	0.653351	0.890788	1.76129	0.881021	1.54087	1.036	2.66668	0.650109	4.14097	0.750483	1.15142	0.538468	0.396173	1.0466	0.465135	0.659435	0.400169	0.360141
SFR19_HUMAN	Splicing factor, arginine/serine-rich 19 OS=Homo sapiens GN=SCAF1 PE=1 SV=2	FDIYDPFHPTDEAYSPPPAPEQK	Phospho (ST)	914.4	72.8555	3	.0000000000000003000000000.	3.61874	-0.202177	1.44857	2.34724e-05	0.00288222	59.15	45.16	9	225	247	20.63	SCAF1 p-S240 (z= 3)	SCAF1 225 - 247	FDIYDPFHPTDEAYS*PPPAPEQK	p0567	SCAF1 p-S240 (z= 3)	1.98262	1.19033	1.02966	1.54811	4.23198	3.8956	1.401	1.45234	4.92952e-05	1.36303	3.22284	2.3677	0.571774	1.48157	8.52137e-05	1.41276	3.67445	2.74865	0.496641	0.0442532	0.332633	0.240233	0.640276	0.574378	0.338611	0.739535
KSR1_HUMAN	Kinase suppressor of Ras 1 OS=Homo sapiens GN=KSR1 PE=1 SV=2	FDLSHGSPQMVR	Phospho (ST)	727.321	52.5314	2	.00000003000000.	2.3041	2.3041	2.3041	0.00734201	0.00734201	32.88	32.88	1	326	337	16.01	KSR1 p-S333 (z= 2)	KSR1 326 - 337	FDLSHGS*PQMVR	p0568	KSR1 p-S333 (z= 2)	0.808749	0.37303	0.440534	0.413378	0.636918	0.473022	1.57096	0.486525	1.05723	0.767215	0.377297	0.850859	0.97954	0.524798	0.739476	0.406571	0.472095	1.06588	0.776765	0.688425	1.5771	0.73924	1.63552	0.967108	1.36094	0.718333
ICLN_HUMAN	Methylosome subunit pICln OS=Homo sapiens GN=CLNS1A PE=1 SV=1	FEEESKEPVADEEEEDSDDDVEPITEFR	Phospho (ST)	1132.13	58.6022	3	.000000000000000003000000000000.	2.74036	-0.088703	1.09597	9.78427e-09	0.00196244	92.45	57.7824	25	86	113	39.11	CLNS1A p-S103 (z= 3)	CLNS1A 86 - 113	FEEESKEPVADEEEEDS*DDDVEPITEFR	p0569	CLNS1A p-S103 (z= 3)	1.4536	0.202125	0.906155	0.930432	3.41291	3.19173	0.478971	1.07343	0.708803	0.785696	2.25476	1.87592	1.67694	0.590913	0.869076	1.99964	3.17024	3.32576	0.996184	1.02811	1.45537	1.23163	1.5404	1.04195	0.400265	0.638551
RBP2_HUMAN	E3 SUMO-protein ligase RanBP2 OS=Homo sapiens GN=RANBP2 PE=1 SV=2	FESPATGILSPR	Phospho (ST)	677.827	58.54	2	.00000000003000.	6.13383	-1.25366	1.7591	0.000239662	0.00816637	48.47	35.3864	11	946	957	26.27	RANBP2 p-S956 (z= 2)	RANBP2 946 - 957	FESPATGILS*PR	p0570	RANBP2 p-S956 (z= 2)	0.76056	0.695136	0.388031	1.19097	1.89247	0.234297	0.540334	0.690985	0.917129	0.830975	1.76269	1.33878	0.968925	0.416111	0.595713	4.72467e-05	0.448677	0.711246	1.68478	0.0809623	1.64262	2.03391	2.39708	1.79928	1.31235	2.12943
SARNP_HUMAN	SAP domain-containing ribonucleoprotein OS=Homo sapiens GN=SARNP PE=1 SV=3	FGLNVSSISR	Phospho (ST)	580.284	57.8027	2	.000000030000.	7.23403	7.23403	7.23403	9.97734e-05	9.97734e-05	51.44	51.44	1	157	166	0	SARNP p-S164 (z= 2)	SARNP 157 - 166	FGLNVSS*ISR	p0572	SARNP 157 - 166	0.744127	0.411054	2.03763	1.35411	4.15457	5.43282	0.830587	0.489647	0.231918	1.12032	1.13448	1.80099	0.293211	0.791239	0.168212	1.08296	1.21884	1.98402	0.0683883	0.183937	0.117169	0.266983	0.232569	0.239996	1.85819	3.08374
NONO_HUMAN	Non-POU domain-containing octamer-binding protein OS=Homo sapiens GN=NONO PE=1 SV=4	FGQAATMEGIGAIGGTPPAFNR	Phospho (ST)	748.35	72.4951	3	.000000000000000030000000.	1.02229	-0.824256	0.240853	3.79767e-05	0.0174105	56.34	37.228	5	435	456	44.43	NONO p-T451 (z= 3)	NONO 435 - 456	FGQAATMEGIGAIGGT*PPAFNR	p0573	NONO p-T451 (z= 3)	2.40446	1.3312	0.000144203	2.32135	2.63229e-05	1.00953	9.49676e-05	0.000120527	1.24113	2.99509	4.77396	1.50174	0.000207342	0.39237	0.000205367	6.21385e-05	0.065484	3.0808e-05	2.7916	2.35695	1.2131	1.33441	0.180471	0.615124	3.63826e-05	0.199014
ABCA5_HUMAN	ATP-binding cassette sub-family A member 5 OS=Homo sapiens GN=ABCA5 PE=2 SV=2	FHFFTLKR	Phospho (ST)	588.291	44.2049	2	.0000030000.	0	-2.05608	-2.05608	0.0476894	0.0476894	24.15	24.15	1	850	857	10.48	ABCA5 p-T855 (z= 2)	ABCA5 850 - 857	FHFFT*LKR	p0574	ABCA5 p-T855 (z= 2)	0.000129161	0.727978	0.383177	0.104819	0.72227	0.323065	2.17306	0.328419	1.66586	1.13374	1.17385	1.3548	0.816137	0.000201312	0.000185235	0.404323	0.266701	0.379333	0.907418	0.722799	1.169	1.00162	1.67217	1.53831	1.57775	1.16603
ROBO2_HUMAN	Roundabout homolog 2 OS=Homo sapiens GN=ROBO2 PE=1 SV=2	FHINKTVDAAIR	Phospho (ST)	732.872	63.9195	2	.00000030000000.	0	-0.00273275	-0.00273275	0.0272355	0.0272355	26.53	26.53	1	786	797	12.93	ROBO2 p-T792 (z= 2)	ROBO2 786 - 797	FHINKT*VDAAIR	p0575	ROBO2 p-T792 (z= 2)	0.000397648	0.000459832	0.000400436	0.000210644	0.299547	0.0501787	1.22232	0.545108	0.577329	0.507237	0.589534	0.373895	0.412437	0.000619778	0.644419	0.835841	0.419896	0.573274	1.11192	1.03149	2.05139	0.32871	1.65603	0.791062	0.580019	0.443111
IBP3_HUMAN	Insulin-like growth factor-binding protein 3 OS=Homo sapiens GN=IGFBP3 PE=1 SV=2	FHPLHSKIIIIK	Phospho (ST)	382.223	41.2537	4	.00000030000000.	1.96542	1.96542	1.96542	0.037876	0.037876	18.53	18.53	1	165	176	11.5	IGFBP3 p-S171 (z= 4)	IGFBP3 165 - 176	FHPLHS*KIIIIK	p0576	IGFBP3 p-S171 (z= 4)	1.0698	1.16634	0.752937	1.77894	1.83077	2.762	0.525091	0.296557	0.302737	0.0304981	0.382363	0.538618	3.94257	3.1592	2.84295	5.09632	4.80865	0.0509015	0.618867	0.618463	0.663711	0.516182	0.485117	0.428166	0.277148	0.294715
STAT3_HUMAN	Signal transducer and activator of transcription 3 OS=Homo sapiens GN=STAT3 PE=1 SV=2	FICVTPTTCSNTIDLPMSPR	Phospho (ST)	1195.54	66.5185	2	.0000000000000000003000.	2.80027	1.71197	2.13055	0.000235674	0.0121808	49.03	36.7433	3	710	729	27.87	STAT3 p-S728 (z= 2)	STAT3 710 - 729	FICVTPTTCSNTIDLPMS*PR	p0577	STAT3 p-S728 (z= 2)	1.21103	0.00109322	0.000952007	0.535868	1.30439	0.697238	1.17054	0.000795704	0.770315	0.844563	1.06267	1.54254	0.00136884	2.49312	1.85474	0.846713	2.19634	1.23208	0.580091	0.625269	0.903952	1.0128	1.83408	1.37124	0.767654	0.000269842
FR1L5_HUMAN	Fer-1-like protein 5 OS=Homo sapiens GN=FER1L5 PE=2 SV=2	FIGLATVLLKPLLK	Phospho (ST)	803.484	95.4692	2	.0000003000000000.	0	-8.87129	-8.87129	0.0345939	0.0345939	14.61	14.61	1	78	91	14.61	FER1L5 p-T84 (z= 2)	FER1L5 78 - 91	FIGLAT*VLLKPLLK	p0578	FER1L5 p-T84 (z= 2)	0.318913	10.2115	0.537575	4.5176	14.9376	0.819908	0.000417981	0.494936	0.000522887	0.194464	0.490678	0.179831	0.683517	0.830071	0.686048	0.233561	0.760476	0.573569	0.000180127	0.14846	0.186735	0.313189	0.456935	0.201488	0.000160131	0.000179898
TFAP4_HUMAN	Transcription factor AP-4 OS=Homo sapiens GN=TFAP4 PE=1 SV=2	FIQELSGSSPK	Phospho (ST)	636.801	45.3106	2	.0000000003000.	5.49156	-1.58622	1.01815	0.0001146	0.0194709	51.14	32.5775	12	116	126	13.1	TFAP4 p-S125 (z= 2)	TFAP4 116 - 126	FIQELSGSS*PK	p0579	TFAP4 p-S125 (z= 2)	1.24061	1.2575	1.21573	1.52019	0.642846	2.54624	0.782723	0.883061	0.699511	0.740944	0.641799	1.11429	0.929715	1.07055	1.3234	0.542772	0.563833	0.64529	0.448735	0.484387	0.935077	0.398818	1.13845	0.613035	1.32256	0.674033
BCL6_HUMAN	B-cell lymphoma 6 protein OS=Homo sapiens GN=BCL6 PE=1 SV=1	FIVLNSLNQNAKPEGPEQAELGRLSPR	Phospho (ST)	1019.86	63.5299	3	.00000000000000000000000003000.	4.11705	-0.790436	1.70538	8.59388e-11	3.61602e-08	109.14	95.6443	7	380	406	99.77	BCL6 p-S405 (z= 3)	BCL6 380 - 406	FIVLNSLNQNAKPEGPEQAELGRLS*PR	p0581	BCL6 p-S405 (z= 3)	0.328256	0.000110506	0.37261	0.441554	1.28155	0.666753	0.127765	8.04324e-05	7.92815e-05	0.0796677	0.0544478	0.119073	0.000138367	0.000148944	0.058027	0.105617	0.138543	0.103578	6.76681	7.05545	3.814	5.15945	4.88247	6.42146	2.3439	2.18997
BCL6_HUMAN	B-cell lymphoma 6 protein OS=Homo sapiens GN=BCL6 PE=1 SV=1	FIVLNSLNQNAKPEGPEQAELGRLSPR	Phospho (ST)	765.145	63.5914	4	.00000000000000000000000003000.	2.16846	1.06918	1.57083	0.0371522	0.0438377	22.72	22.2967	3	380	406	13.49	BCL6 p-S405 (z= 4)	BCL6 380 - 406	FIVLNSLNQNAKPEGPEQAELGRLS*PR	p0582	BCL6 p-S405 (z= 4)	0.608088	0.651826	0.219507	0.540656	1.23933	1.30329	0.0747521	0.143421	0.124004	0.0942882	0.325943	0.241478	0.00010794	0.000116191	0.000106912	0.0500717	0.0855862	0.214481	6.57649	7.4833	3.72323	6.21443	4.67539	3.83596	1.49984	2.36446
ESF1_HUMAN	ESF1 homolog OS=Homo sapiens GN=ESF1 PE=1 SV=1	FKIDSNISPK	Phospho (ST)	614.805	43.6635	2	.000000003000.	8.1305	-0.569409	2.20698	0.000208553	0.0246617	48.03	29.9924	29	146	155	24.68	ESF1 p-S154 (z= 2)	ESF1 146 - 155	FKIDSNIS*PK	p0583	ESF1 p-S154 (z= 2)	0.686619	1.23074	0.900502	1.26449	2.00056	2.2358	0.69135	1.12048	0.402729	0.638402	0.815628	1.23148	0.785406	0.879547	1.79788	1.43019	2.16023	2.2148	1.04462	0.904469	0.721026	0.858048	1.36724	2.04106	0.548116	0.516287
MMP3_HUMAN	Stromelysin-1 OS=Homo sapiens GN=MMP3 PE=1 SV=2	FLGLEVTGKLDSDTLEVMR	Phospho (ST)	551.527	41.3777	4	.000000000000003000000.	5.97845	3.7442	4.86132	0.0433782	0.0526542	24.8	23.985	2	70	88	9.74	MMP3 p-T84 (z= 4)	MMP3 70 - 88	FLGLEVTGKLDSDT*LEVMR	p0584	MMP3 70 - 88	1.26841	1.77954	1.85628	2.20556	1.1973	0.073985	0.38813	1.96628	1.29226	2.85811	1.08797	0.0230337	1.76108	1.90185	2.04395	0.213156	0.990931	0.0255443	1.19049	1.19206	1.05406	1.31934	0.870014	0.454537	0.875267	1.13404
TTC12_HUMAN	Tetratricopeptide repeat protein 12 OS=Homo sapiens GN=TTC12 PE=2 SV=1	FLKTGGETASR	Phospho (ST)	623.792	57.9599	2	.0000000000300.	0	-6.13937	-6.13937	0.020504	0.020504	28.54	28.54	1	570	580	0	TTC12 p-S580 (z= 2)	TTC12 570 - 580	FLKTGGETAS*R	p0585	TTC12 570 - 580	2.45895	2.50624	5.09467	2.03959	2.1995	3.24423	1.3082	1.36011	1.42545	0.945804	0.772144	1.24838	0.125682	0.47425	0.717473	0.382718	0.434672	0.493968	0.233045	0.218165	0.294033	0.348753	0.40886	0.409396	0.182896	0.224884
ANR16_HUMAN	Ankyrin repeat domain-containing protein 16 OS=Homo sapiens GN=ANKRD16 PE=2 SV=1	FLLQSGLK	Phospho (ST)	493.261	49.9739	2	.0000030000.	1.39258	1.39258	1.39258	0.0316862	0.0316862	23.94	23.94	1	325	332	5.48	ANKRD16 p-S330 (z= 2)	ANKRD16 325 - 332	FLLQS*GLK	p0586	ANKRD16 325 - 332	0.63717	0.734875	0.545359	0.521144	0.811104	0.333125	0.51212	0.507563	0.498062	0.174321	0.697071	0.731672	0.472531	0.163946	0.306108	0.398943	0.555284	0.754538	1.37914	0.70591	0.998205	1.00362	1.09905	0.78768	0.590347	0.909874
4EBP1_HUMAN	Eukaryotic translation initiation factor 4E-binding protein 1 OS=Homo sapiens GN=EIF4EBP1 PE=1 SV=3	FLMECRNSPVTK	Phospho (ST)	781.35	43.249	2	.00000000300000.	2.42201	0.679189	1.62749	3.36928e-05	0.00460161	56.5	39.74	4	58	69	14.17	EIF4EBP1 p-S66 (z= 2)	EIF4EBP1 58 - 69	FLMECRNS*PVTK	p0587	EIF4EBP1 p-S66 (z= 2)	0.696033	1.23559	1.11729	2.66067	2.99007	1.46327	1.15828	2.17935	1.7285	1.38056	2.72365	2.38714	1.13623	1.26468	1.90757	2.90968	2.45697	7.33215	0.65467	0.446536	0.453319	0.49845	0.807735	0.531871	0.518096	0.353802
CD2AP_HUMAN	CD2-associated protein OS=Homo sapiens GN=CD2AP PE=1 SV=1	FNGGHSPTHSPEK	Phospho (ST)	737.81	22.9575	2	.000000300000000.	2.81079	0.0556459	1.24547	0.0127519	0.0250838	30.15	27.64	3	505	517	2.69	CD2AP p-S511 (z= 2)	CD2AP 505 - 517	FNGGHS*PTHSPEK	p0593	CD2AP 505 - 517	2.97945	0.00346617	6.38703	0.00158781	0.000550989	1.56208	2.13098	0.00252287	2.21074	2.13901	2.64785	5.84006	0.00434005	0.00467182	2.40299	1.68958	0.683802	0.000644871	0.000856657	0.00089261	0.816692	0.00108012	3.70266	1.19391	1.79735	0.708408
RAE1_HUMAN		FNIDLVSKLLYSR	Phospho (ST)	824.429	52.5814	2	.000000000000300.	0	-3.15089	-1.71784	0.0282426	0.0310001	26.39	26.055	2	227	239	0	RAE1 p-S239 (z= 2)	RAE1 227 - 239	FNIDLVSKLLYS*R	p0594	RAE1 227 - 239	0.679524	1.1748	0.876678	1.33779	1.26529	0.889015	0.963751	0.824496	0.853335	1.40854	1.40278	1.55896	1.24028	0.744948	1.11508	2.18531	2.51829	1.75387	1.4594	1.11012	1.28417	1.24438	1.31734	1.3222	1.52898	1.36665
ABCG1_HUMAN	ATP-binding cassette sub-family G member 1 OS=Homo sapiens GN=ABCG1 PE=2 SV=3	FNSGELVAIMGPSGAGKSTLMNILAGYR	Phospho (ST); Phospho (Y)	1005.47	79.0357	3	.000300000000000000000000000400.	2.76565	2.76565	2.76565	0.0176152	0.0176152	29.82	29.82	1	108	135	5.88	ABCG1 p-S111 p-Y135 (z= 3)	ABCG1 108 - 135	FNS*GELVAIMGPSGAGKSTLMNILAGY*R	p0596	ABCG1 108 - 135	0.179362	0.214058	0.407937	0.289703	0.489751	0.403543	0.0715735	0.272575	0.308229	0.0861915	0.111877	0.147101	0.160594	0.690763	1.14698	0.305269	0.431146	0.468622	0.657894	1.28133	2.10678	1.06092	0.670682	1.18637	0.430309	1.21653
CIP1_HUMAN	E3 ubiquitin-protein ligase CCNB1IP1 OS=Homo sapiens GN=CCNB1IP1 PE=1 SV=1	FPLDNTPVR	Phospho (ST)	569.772	53.3403	2	.00000030000.	4.74274	4.74274	4.74274	0.0129115	0.0129115	32.93	32.93	1	216	224	12.11	CCNB1IP1 p-T222 (z= 2)	CCNB1IP1 216 - 224	FPLDNT*PVR	p0598	CCNB1IP1 p-T222 (z= 2)	1.24267	1.26986	1.21124	2.28472	2.1861	1.37223	0.898159	0.634658	0.710429	1.75265	1.73687	1.58809	2.16976	1.08271	2.12442	2.87798	1.9926	3.60768	0.89063	1.03052	0.550827	0.748835	0.800369	0.536962	0.301513	0.74068
MYPT1_HUMAN	Protein phosphatase 1 regulatory subunit 12A OS=Homo sapiens GN=PPP1R12A PE=1 SV=1	FPTTATKISPK	Phospho (ST)	635.828	38.8027	2	.0000003000000.	2.01238	0.0905771	1.05148	0.0098272	0.0259297	30.43	27.41	2	414	424	10.14	PPP1R12A p-T420 (z= 2)	PPP1R12A 414 - 424	FPTTAT*KISPK	p0599	PPP1R12A p-T420 (z= 2)	0.129508	3.01031	0.115172	0.144295	7.16808	10.5047	0.159117	0.793856	3.12739	0.0581316	0.654693	0.763734	1.1887	0.123322	0.140007	0.841563	2.25623	3.65908	0.310732	0.406372	0.352015	0.845709	0.303627	0.438695	1.50736	0.248282
DBNL_HUMAN	Drebrin-like protein OS=Homo sapiens GN=DBNL PE=1 SV=1	FQDVGPQAPVGSVYQK	Phospho (Y)	900.423	44.6688	2	.000000000000004000.	0.320208	0.320208	0.320208	1.14375e-06	1.14375e-06	71.32	71.32	1	149	164	20.29	DBNL p-Y163 (z= 2)	DBNL 149 - 164	FQDVGPQAPVGSVY*QK	p0600	DBNL p-Y163 (z= 2)	0.568933	0.24559	0.123535	0.262123	0.282322	0.257421	1.6562	2.98189	0.292637	1.65447	2.41782	2.59036	2.88998	3.52548	1.93689	2.40047	2.67971	5.32544	0.752497	0.700038	0.0314284	0.51285	1.15609	0.525485	0.873811	0.0259441
RAB7A_HUMAN	Ras-related protein Rab-7a OS=Homo sapiens GN=RAB7A PE=1 SV=1	FQSLGVAFYR	Phospho (ST)	634.299	62.8051	2	.000300000000.	2.59675	0.386079	1.26508	8.82515e-05	0.00437973	51.83	39.43	3	70	79	44.73	RAB7A p-S73 (z= 2)	RAB7A 70 - 79	FQS*LGVAFYR	p0601	RAB7A p-S73 (z= 2)	0.26775	0.233683	0.252924	0.317915	0.514516	0.535866	0.211332	0.1708	0.198123	0.409752	0.108432	0.380775	1.56788	2.17284	5.40935	0.286936	3.29906	10.3573	4.83704e-05	0.331131	0.562249	6.09878e-05	0.301795	0.199216	0.905508	0.233718
TEBP_HUMAN	Prostaglandin E synthase 3 OS=Homo sapiens GN=PTGES3 PE=1 SV=1	FSEMMNNMGGDEDVDLPEVDGADDDSQDSDDEKMPDLE	2 Phospho (ST)	1456.19	77.607	3	.0000000000000000000000000030030000000000.	1.05188	1.05188	1.05188	0.00432608	0.00432608	32.56	32.56	1	123	160	22.87	PTGES3 p-S149 p-S152 (z= 3)	PTGES3 123 - 160	FSEMMNNMGGDEDVDLPEVDGADDDS*QDS*DDEKMPDLE	p0603	PTGES3 p-S149 p-S152 (z= 3)	0.385582	0.000356133	1.81862	0.62075	7.96786	1.93683	1.91015	0.000259214	0.435379	0.266917	8.34061	2.41755	0.594413	3.06102	0.903667	2.33828	0.698376	13.8309	8.80177e-05	9.17116e-05	0.153644	0.000110977	0.152428	0.0510648	7.82465e-05	0.188733
RM35_HUMAN	39S ribosomal protein L35, mitochondrial OS=Homo sapiens GN=MRPL35 PE=2 SV=3	FSHIQTPVVSSTPR	Phospho (ST)	818.397	62.3435	2	.0000000000030000.	0	-2.89703	-2.27309	0.032926	0.0395613	26.16	25.335	2	46	59	0	MRPL35 p-S57 (z= 2)	MRPL35 46 - 59	FSHIQTPVVSS*TPR	p0604	MRPL35 46 - 59	2.97434	4.1597	5.14402	2.81332	3.86882	3.91853	0.98652	1.52829	1.4581	0.54761	1.72241	1.09174	0.435343	0.489765	0.207753	0.348309	0.84472	1.02531	0.204566	0.247905	0.710863	0.108008	0.104132	0.286244	0.0931602	0.0846396
RCD1_HUMAN	Cell differentiation protein RCD1 homolog OS=Homo sapiens GN=RQCD1 PE=1 SV=1	FSHVAMILGKMVLQLSK	2 Oxidation (M); Phospho (ST)	672.014	69.381	3	.0000002000020000300.	0	-0.0218577	-0.0218577	0.027096	0.027096	26.57	26.57	1	206	222	21.91	RQCD1 p-S222 (z= 3) + oxidation	RQCD1 206 - 222	FSHVAMILGKMVLQLS*K	p0605	RQCD1 p-S222 (z= 3) + oxidation	1.21137	1.07242	1.15731	0.83758	2.11908	1.93742	1.30995	1.39236	1.07526	1.57614	2.32789	1.84786	2.12455	1.90231	2.28579	2.28336	2.95844	2.02171	0.110905	0.064553	0.0536182	0.135401	0.134661	0.140039	2.37363e-06	0.0100026
LBR_HUMAN	Lamin-B receptor OS=Homo sapiens GN=LBR PE=1 SV=2	FSLSQESSYIATQYSLRPR	Phospho (ST)	771.705	66.4584	3	.000000000000000300000.	3.73514	1.54233	2.87013	0.00220047	0.00394371	38.67	36.45	3	153	171	5.86	LBR p-S168 (z= 3)	LBR 153 - 171	FSLSQESSYIATQYS*LRPR	p0608	LBR 153 - 171	0.000292444	0.000338176	0.59105	0.000154915	0.138968	0.241916	0.000193945	0.000246143	0.000242621	0.000185684	0.358736	0.0599395	0.000423436	0.000455805	0.000419404	0.0001269	0.000257651	6.29167e-05	8.35795e-05	8.70873e-05	7.24415e-05	0.000105381	0.0200365	0.119843	6.02916	7.10115
STB5L_HUMAN	Syntaxin-binding protein 5-like OS=Homo sapiens GN=STXBP5L PE=2 SV=2	FTEPVMVLPSGTFLSLK	Oxidation (M); 3 Phospho (ST)	1061.45	64.6059	2	.0030002000303000000.	0	-7.40825	-7.40825	0.0291419	0.0291419	27.49	27.49	1	877	893	13.76	STXBP5L p-T879 (z= 2) + oxidation	STXBP5L 877 - 893	FT*EPVMVLPSGTFLSLK	p0609	STXBP5L p-T879 (z= 2) + oxidation	0.10324	0.0510604	0.0695214	0.0490043	0.034372	0.0358177	0.111371	2.31411e-05	0.056963	0.0323478	0.0266242	0.171389	0.0495625	4.28524e-05	0.23043	0.0268913	0.0769451	0.154739	7.8577e-06	0.836114	0.653719	9.90738e-06	0.502649	1.52604	0.780303	0.0286519
MRP5_HUMAN	Multidrug resistance-associated protein 5 OS=Homo sapiens GN=ABCC5 PE=1 SV=2	FTSVERINHYIK	Phospho (ST)	397.451	35.8409	4	.00300000000000.	4.44578	4.44578	4.44578	0.031611	0.031611	26.66	26.66	1	1157	1168	5.23	ABCC5 p-T1159 (z= 4)	ABCC5 1157 - 1168	FT*SVERINHYIK	p0610	ABCC5 1157 - 1168	1.3637	2.3246	1.92866	0.52982	1.60669e-05	1.02447	0.721677	0.357904	0.352928	1.52312	1.94979e-05	0.49261	0.194517	0.914109	0.263614	0.0746042	0.0876602	0.267748	0.460385	2.81291	2.71457	0.990433	1.39579	1.39642	0.40861	0.230398
UFD1_HUMAN	Ubiquitin fusion degradation protein 1 homolog OS=Homo sapiens GN=UFD1L PE=1 SV=3	FVAFSGEGQSLR	Phospho (ST)	689.315	54.2279	2	.00000000003000.	3.40618	-0.182332	2.02466	4.69105e-06	0.00506213	65.12	44.01	11	290	301	48.4	UFD1L p-S300 (z= 2)	UFD1L 290 - 301	FVAFSGEGQS*LR	p0611	UFD1L p-S300 (z= 2)	1.45592	1.63042	2.1476	1.52865	3.06958	4.36834	1.28355	1.00987	0.969838	1.19988	1.58077	1.53907	1.75974	1.82523	2.03486	1.2146	1.63702	2.04481	0.119565	0.189632	0.121108	0.264261	0.294867	0.0805354	0.290216	0.178906
NLGN3_HUMAN	Neuroligin-3 OS=Homo sapiens GN=NLGN3 PE=1 SV=2	FVEGVVDPEDGVSGTDFDYSVSNFVDNLYGYPEGK	Phospho (ST)	974.92	72.9444	4	.0000000000000000000000300000000000000.	0	-4.92473	-4.92473	0.03513	0.03513	27.12	27.12	1	413	447	2.48	NLGN3 p-S435 (z= 4)	NLGN3 413 - 447	FVEGVVDPEDGVSGTDFDYSVS*NFVDNLYGYPEGK	p0612	NLGN3 413 - 447	1.52416	0.94095	1.3095	0.489529	0.629487	1.59113	0.727534	1.64452	1.56343	1.3946	0.578882	0.650951	1.02772	2.62346	1.37435	0.89328	0.52043	1.15339	0.261172	0.980621	0.378347	0.366765	0.65859	0.477015	0.425611	1.32781
MTMR9_HUMAN	Myotubularin-related protein 9 OS=Homo sapiens GN=MTMR9 PE=1 SV=1	FVGSLGTIIIK	Phospho (ST)	614.338	74.9407	2	.0000300000000.	0	-5.17176	-5.17176	0.0498974	0.0498974	22.21	22.21	1	62	72	9.29	MTMR9 p-S66 (z= 2)	MTMR9 62 - 72	FVGS*LGTIIIK	p0613	MTMR9 62 - 72	0.545931	0.391074	0.719921	0.508777	0.856636	0.608451	0.38005	0.45322	0.364676	0.24611	0.479901	0.348079	0.549119	0.456076	0.568529	0.434228	0.877933	0.558046	1.13188	1.27322	1.27195	1.13044	1.82563	1.41756	0.769405	0.868691
PDCD4_HUMAN	Programmed cell death protein 4 OS=Homo sapiens GN=PDCD4 PE=1 SV=1	FVSEGDGGR	Phospho (ST)	502.201	26.0394	2	.00030000000.	9.38756	3.62137	5.62856	0.0469903	0.0565722	22.7	21.294	5	455	463	16.51	PDCD4 p-S458 (z= 2)	PDCD4 455 - 463	FVS*EGDGGR	p0615	PDCD4 p-S458 (z= 2)	0.69661	1.72225	1.32819	1.59483	1.85909	1.96078	0.10218	0.113832	0.0533826	0.0945578	0.154781	0.162737	3.96255	3.10464	2.29177	2.21535	3.08636	5.98206	0.368579	0.0846074	0.0210543	0.448191	1.0822	0.335682	0.481482	1.66826
ZN687_HUMAN	Zinc finger protein 687 OS=Homo sapiens GN=ZNF687 PE=1 SV=1	GAGGALLTPK	Phospho (ST)	482.747	20.3707	2	.000000003000.	0	-0.75352	-0.75352	0.0476617	0.0476617	24.17	24.17	1	893	902	15.28	ZNF687 p-T901 (z= 2)	ZNF687 893 - 902	GAGGALLT*PK	p0617	ZNF687 p-T901 (z= 2)	0.0866578	0.100209	0.0872653	0.0459047	0.0159295	0.0580476	0.0574702	0.0729378	0.0718942	0.0550224	0.0193311	0.0477047	0.125474	0.135065	0.124279	0.0376034	44.5445	7.4976	0.0247665	0.0258059	0.0214661	0.0312269	0.00796477	0.0197673	0.0220171	0.024735
SOLO_HUMAN	Protein SOLO OS=Homo sapiens GN=SOLO PE=1 SV=2	GALSRGGDSAPLSPGDK	Phospho (ST)	832.888	36.3284	2	.0000000003000000000.	2.8129	0.348609	1.59879	0.00612013	0.0404782	34.16	26.8643	7	389	405	12.66	SOLO p-S398 (z= 2)	SOLO 389 - 405	GALSRGGDS*APLSPGDK	p0618	SOLO p-S398 (z= 2)	2.53098	2.22588	2.21303	1.18336	2.06538	1.79985	1.55002	1.90527	1.74373	0.842828	1.23947	1.16102	1.52865	1.85483	1.10696	1.11212	1.34919	0.598313	0.18081	0.923468	0.166494	0.588819	1.30895	0.810697	0.312902	1.25224
PLIN4_HUMAN	Perilipin-4 OS=Homo sapiens GN=PLIN4 PE=2 SV=2	GAMQTGLNTTQNIATGTKDTVCSGVTGAMNLAR	4 Phospho (ST)	1220.5	75.5581	3	.00000300000000000000300300300000000.	5.91665	5.91665	5.91665	0.0292741	0.0292741	27.51	27.51	1	402	434	15.66	PLIN4 p-T407 (z= 3)	PLIN4 402 - 434	GAMQT*GLNTTQNIATGTKDTVCSGVTGAMNLAR	p0619	PLIN4 p-T407 (z= 3)	0.600665	0.0966679	0.315435	0.49471	1.48597	1.21117	0.274031	0.695422	0.724182	0.392674	0.868986	0.68301	0.350922	5.23893e-05	0.0846489	0.0285442	0.835628	1.15661	0.777346	0.0305895	0.90212	1.17863	0.533502	0.288405	0.684423	1.36197
KS6B1_HUMAN	Ribosomal protein S6 kinase beta-1 OS=Homo sapiens GN=RPS6KB1 PE=1 SV=2	GASASTANPQTPVEYPMETSGIEQMDVTMSGEASAPLPIR	Oxidation (M); 5 Phospho (ST)	1134.94	37.6037	4	.000300000000000000003000020030300030000000.	0.809571	0.809571	0.809571	0.0479422	0.0479422	23.93	23.93	1	460	499	12.09	RPS6KB1 p-S463 (z= 4) + oxidation	RPS6KB1 460 - 499	GAS*ASTANPQTPVEYPMETSGIEQMDVTMSGEASAPLPIR	p0621	RPS6KB1 p-S463 (z= 4) + oxidation	0.000765597	1.31205	0.000770965	0.000405555	0.611921	2.3574	0.933721	0.852522	1.04612	0.649926	0.592965	0.679222	0.00110853	0.00119327	1.68868	0.000332216	0.656162	2.24551	0.643288	1.24942	1.22227	1.66411	3.72126	0.245339	0.308695	0.850287
TAGL2_HUMAN	Transgelin-2 OS=Homo sapiens GN=TAGLN2 PE=1 SV=3	GASQAGMTGYGMPR	Phospho (ST)	732.295	46.9191	2	.0003000000000000.	1.00029	1.00029	1.00029	0.000782453	0.000782453	41.71	41.71	1	183	196	29.47	TAGLN2 p-S186 (z= 2)	TAGLN2 183 - 196	GAS*QAGMTGYGMPR	p0622	TAGLN2 p-S186 (z= 2)	0.449606	0.000115949	0.480424	0.396928	0.107529	0.239103	2.02802	3.52381	2.34943	3.06157	5.84338	6.69045	1.60789	3.08184	3.30882	1.73474	0.292663	2.03536	0.0403771	0.111196	0.152354	0.129351	0.0606583	0.148124	0.786821	0.631158
FLI1_HUMAN	Friend leukemia integration 1 transcription factor OS=Homo sapiens GN=FLI1 PE=1 SV=1	GAWGNNMNSGLNKSPPLGGAQTISK	Phospho (ST)	860.408	52.5612	3	.000000000000003000000000000.	0.611667	0.0647739	0.33822	3.2096e-05	0.000296983	57.56	51.35	2	228	252	9.52	FLI1 p-S242 (z= 3)	FLI1 228 - 252	GAWGNNMNSGLNKS*PPLGGAQTISK	p0623	FLI1 228 - 252	0.444891	0.854682	0.698712	1.4568	0.758952	1.72703	0.0775667	0.867799	0.475805	0.44578	0.735523	0.666295	1.1623	0.54821	0.494332	0.307717	0.570382	0.547262	0.90377	1.50732	0.0206697	0.718226	0.925512	0.936123	1.63975	2.10694
SOX4_HUMAN	Transcription factor SOX-4 OS=Homo sapiens GN=SOX4 PE=1 SV=1	GDKVGGSGGGGHGGGGGGGSSNAGGGGGGASGGGANSKPAQK	2 Phospho (ST)	850.361	39.7086	4	.00000003000000000000000000000000000003000000.	9.36713	8.60184	8.98196	0.0036413	0.0311116	37.31	29.56	7	155	196	14.84	SOX4 p-S162 p-S192 (z= 4)	SOX4 155 - 196	GDKVGGS*GGGGHGGGGGGGSSNAGGGGGGASGGGANS*KPAQK	p0625	SOX4 p-S162 p-S192 (z= 4)	3.89046	3.04677	3.99743	2.63819	0.0751596	2.2831	0.751019	3.52721	0.815017	2.47222	1.27922	0.0635073	2.6153	4.84226	4.0136	0.829829	0.134344	2.09098	0.158012	0.336109	0.281042	0.267129	0.183585	0.0313971	0.378973	0.471823
MYO7B_HUMAN		GDLLVLTKK	Phospho (ST)	533.804	40.3056	2	.00000003000.	8.06312	8.06312	8.06312	0.0455522	0.0455522	21.74	21.74	1	1526	1534	2.77	MYO7B p-T1533 (z= 2)	MYO7B 1526 - 1534	GDLLVLT*KK	p0626	MYO7B 1526 - 1534	0.332201	0.532147	0.331042	0.377784	0.574515	0.965609	1.13726	0.81359	0.812075	1.34535	0.854708	1.01089	0.327278	0.135612	0.473685	0.753854	0.759017	0.768891	0.971234	1.0625	0.823979	1.35997	1.19174	0.853604	1.78424	1.26663
TRM1_HUMAN	N(2),N(2)-dimethylguanosine tRNA methyltransferase OS=Homo sapiens GN=TRMT1 PE=1 SV=1	GDQCCYSHSPPTPR	Phospho (ST)	871.33	31.3888	2	.0000000003000000.	3.0121	2.79379	2.90295	0.000182456	0.00350146	46.5	38.65	2	617	630	2.49	TRMT1 p-S626 (z= 2)	TRMT1 617 - 630	GDQCCYSHS*PPTPR	p0628	TRMT1 617 - 630	0.141657	0.000402146	0.000350201	0.29217	0.311063	0.245606	4.36747	7.52462	7.00747	5.47803	13.8974	10.7971	0.508066	0.000542026	0.302952	0.346025	0.51367	0.448908	9.93896e-05	0.000103561	8.61447e-05	0.000125315	3.19631e-05	7.93275e-05	8.8356e-05	9.92629e-05
TRM1_HUMAN	N(2),N(2)-dimethylguanosine tRNA methyltransferase OS=Homo sapiens GN=TRMT1 PE=1 SV=1	GDQCCYSHSPPTPR	Phospho (ST)	581.223	28.878	3	.0000000003000000.	3.91062	3.91062	3.91062	0.00730826	0.00730826	30.5	30.5	1	617	630	4.64	TRMT1 p-S626 (z= 3)	TRMT1 617 - 630	GDQCCYSHS*PPTPR	p0629	TRMT1 617 - 630	0.357476	0.312148	0.360251	0.531266	0.386257	0.23733	9.21392	6.77416	7.7169	4.78057	8.45514	8.55287	0.469171	0.707602	0.685987	0.513159	0.655829	0.252064	7.64139e-05	0.118476	0.0711322	0.132476	0.0820781	0.0936203	0.102915	7.63166e-05
PGRC1_HUMAN	Membrane-associated progesterone receptor component 1 OS=Homo sapiens GN=PGRMC1 PE=1 SV=3	GDQPAASGDSDDDEPPPLPR	Phospho (ST)	1058.43	46.2729	2	.0000000000300000000000.	1.73109	0.123413	1.02858	1.9986e-05	0.00146221	58.71	46.6343	7	48	67	20.33	PGRMC1 p-S58 (z= 2)	PGRMC1 48 - 67	GDQPAASGDS*DDDEPPPLPR	p0630	PGRMC1 p-S58 (z= 2)	2.36473	1.07805	1.15434	1.02107	0.644917	0.884215	0.93056	0.914931	1.20837	3.53484	0.409536	1.2168	0.66467	0.62412	2.17999	1.01721	0.313706	2.32066	0.390856	0.183772	8.15723e-05	0.000118664	0.410082	0.164156	0.224362	0.71821
ZDHC5_HUMAN	Probable palmitoyltransferase ZDHHC5 OS=Homo sapiens GN=ZDHHC5 PE=1 SV=2	GDSLKEPTSIAESSR	Phospho (ST)	828.879	42.4991	2	.00030000000000000.	1.19705	-0.192059	0.717906	0.000981107	0.0141462	42.31	35.9767	3	378	392	20.95	ZDHHC5 p-S381 (z= 2)	ZDHHC5 378 - 392	GDS*LKEPTSIAESSR	p0631	ZDHHC5 p-S381 (z= 2)	3.85745	3.72023	4.1995	2.17392	2.80813	2.93535	0.679403	0.689125	0.711095	0.426444	1.2041	0.882262	0.710954	1.64379	1.44199	1.23225	1.34202	1.95424	0.664209	0.52702	0.404093	0.276192	0.558064	0.2782	0.98027	1.44826
SRRM2_HUMAN	Serine/arginine repetitive matrix protein 2 OS=Homo sapiens GN=SRRM2 PE=1 SV=2	GEFSASPMLK	Phospho (ST)	573.751	53.1004	2	.000000300000.	5.48237	1.57139	3.24618	0.00396826	0.0228073	34.1	28.4385	13	1119	1128	23.87	SRRM2 p-S1125 (z= 2)	SRRM2 1119 - 1128	GEFSAS*PMLK	p0633	SRRM2 p-S1125 (z= 2)	1.90018	1.45304	1.70649	1.59571	2.45214	3.66843	1.23679	1.10515	1.06408	1.05887	1.73831	2.09206	1.84131	1.65136	2.47039	3.02012	3.6366	4.02477	0.463044	0.534849	0.462318	0.585771	1.06335	0.622118	0.529314	0.620421
GSK3A_HUMAN	Glycogen synthase kinase-3 alpha OS=Homo sapiens GN=GSK3A PE=1 SV=2	GEPNVSYICSR	Phospho (Y)	681.285	47.2891	2	.0000000400000.	5.83585	2.17559	3.74112	0.0078006	0.026508	30.81	26.43	4	273	283	7.43	GSK3A p-Y280 (z= 2)	GSK3A 273 - 283	GEPNVSY*ICSR	p0635	GSK3A 273 - 283	1.49043	3.25285	2.79404	2.46535	0.539466	1.77378	1.37752	1.26825	1.97152	1.47715	2.31549	2.30969	0.314515	2.11611	2.75535	1.1648	0.592807	1.01915	0.737652	0.370415	0.693101	0.94133	1.39509	0.896718	0.674629	0.373625
SHIP1_HUMAN	Phosphatidylinositol-3,4,5-trisphosphate 5-phosphatase 1 OS=Homo sapiens GN=INPP5D PE=1 SV=2	GESPPTPPGQPPISPK	Phospho (ST)	833.399	41.3015	2	.000000000000003000.	2.3012	-0.798304	0.676364	0.00656215	0.0195391	34.21	30.2375	8	958	973	19.44	INPP5D p-S972 (z= 2)	INPP5D 958 - 973	GESPPTPPGQPPIS*PK	p0636	INPP5D p-S972 (z= 2)	1.08493	1.45131	1.66961	1.13171	1.27756	0.317956	2.41456	2.88225	2.66596	2.83724	0.446076	4.18562	1.23549	0.640478	0.977678	2.92707	0.532489	1.97069	1.35169	1.42174	1.24843	1.47143	2.14553	1.45713	0.844819	1.19352
ROA2_HUMAN	Heterogeneous nuclear ribonucleoproteins A2/B1 OS=Homo sapiens GN=HNRNPA2B1 PE=1 SV=2	GFGDGYNGYGGGPGGGNFGGSPGYGGGR	Phospho (ST)	1288.01	56.0626	2	.000000000000000000000300000000.	1.3951	0.0742036	0.975524	1.00234e-08	0.00263923	91.42	59.38	5	239	266	57.47	HNRNPA2B1 p-S260 (z= 2)	HNRNPA2B1 239 - 266	GFGDGYNGYGGGPGGGNFGGS*PGYGGGR	p0638	HNRNPA2B1 p-S260 (z= 2)	1.10054	2.69135	1.10278	5.23485	1.68785	2.10262	4.35994	0.000508676	8.73785	0.557179	0.000134817	2.27595	0.000875068	0.000941961	0.000866736	0.00026225	0.000532458	0.000130023	4.68878	0.000179973	4.00271	0.352585	1.99352	2.91682	0.00015355	1.08402
CSRP1_HUMAN	Cysteine and glycine-rich protein 1 OS=Homo sapiens GN=CSRP1 PE=1 SV=3	GFGFGQGAGALVHSE	Phospho (ST)	757.329	61.5497	2	.00000000000000300.	1.81867	1.81867	1.81867	0.0210549	0.0210549	28.41	28.41	1	179	193	28.41	CSRP1 p-S193 (z= 2)	CSRP1 179 - 193	GFGFGQGAGALVHS*E	p0639	CSRP1 p-S193 (z= 2)	3.00421	0.954419	2.94409	1.78656	1.97184	2.55313	1.12759	0.946654	1.14803	1.40605	2.09952	1.98692	0.321872	0.850882	0.952482	1.0486	1.05665	1.56772	2.197	1.73563	2.0951	1.63175	1.77764	0.476167	0.046379	0.0466177
HCLS1_HUMAN	Hematopoietic lineage cell-specific protein OS=Homo sapiens GN=HCLS1 PE=1 SV=2	GFGGQYGIQK	Phospho (Y)	567.755	35.0088	2	.000000400000.	2.85048	2.85048	2.85048	0.00577899	0.00577899	33.95	33.95	1	193	202	28.06	HCLS1 p-Y199 (z= 2)	HCLS1 193 - 202	GFGGQY*GIQK	p0640	HCLS1 p-Y199 (z= 2)	1.86478	0.897573	1.72422	2.1341	1.4875	3.1461	0.999793	1.83873	0.769938	1.18577	2.33796	0.922486	3.0312	1.69098	1.11251	2.25766	3.90607	1.8182	0.307117	0.225423	0.158394	0.217727	0.211835	0.144082	0.204993	0.484749
CNBP_HUMAN	Cellular nucleic acid-binding protein OS=Homo sapiens GN=CNBP PE=1 SV=1	GFQFVSSSLPDICYR	Phospho (ST)	928.41	72.5836	2	.00000000300000000.	1.92743	1.92743	1.92743	0.00109849	0.00109849	42.01	42.01	1	42	56	10.31	CNBP p-S50 (z= 2)	CNBP 42 - 56	GFQFVSSS*LPDICYR	p0642	CNBP p-S50 (z= 2)	1.97104	1.40077	0.894179	1.85109	5.07284	1.29067	1.26245	0.837793	1.08091	1.38026	2.03575	2.47965	1.81346	1.21995	1.79305	0.789411	2.43798	1.40942	0.506609	0.770261	0.375826	0.681619	0.754411	0.411367	0.616631	0.331051
PININ_HUMAN	Pinin OS=Homo sapiens GN=PNN PE=1 SV=4	GFSDSGGGPPAK	Phospho (ST)	578.738	29.4255	2	.00030000000000.	0.839492	0.839492	0.839492	0.0154204	0.0154204	27.04	27.04	1	64	75	15.65	PNN p-S67 (z= 2)	PNN 64 - 75	GFS*DSGGGPPAK	p0643	PNN p-S67 (z= 2)	3.72442	0.86192	2.18486	1.83868	1.50186	2.46586	0.557074	0.379514	0.245437	0.411017	0.855207	1.32965	2.8091	1.95946	1.43066	1.98646	5.31013	5.2705	1.10135	0.992335	1.6255	0.520419	0.724446	2.46718	1.13599	0.0999348
KS6A1_HUMAN	Ribosomal protein S6 kinase alpha-1 OS=Homo sapiens GN=RPS6KA1 PE=1 SV=2	GFSFVATGLMEDDGKPR	Phospho (ST)	953.927	69.4455	2	.0003000000000000000.	2.2599	-0.552515	1.01897	2.02381e-08	0.000122661	89.23	71.4475	4	378	394	45.88	RPS6KA1 p-S381 (z= 2)	RPS6KA1 378 - 394	GFS*FVATGLMEDDGKPR	p0644	RPS6KA1 p-S381 (z= 2)	1.44575	0.0013258	1.28689	1.85601	2.6658	1.75129	0.000760349	1.06053	1.70167	1.07375	1.79771	0.93909	0.00166006	0.00178696	4.77327	0.995012	1.977	1.29149	0.627486	0.597537	0.960215	0.879579	0.714979	0.402622	0.458787	0.000327252
POL_HTL32	Gag-Pro-Pol polyprotein OS=Human T-cell leukemia virus 3 (strain 2026ND) GN=gag-pro-pol PE=3 SV=3	GGGLASPRTILPLIPLSQQK	2 Phospho (ST)	552.288	29.6471	4	.0000003003000000000000.	0	-6.15069	-6.15069	0.0413737	0.0413737	23.94	23.94	1	420	439	8.04	gag-pro-pol p-S426 p-T429 (z= 4)	gag-pro-pol 420 - 439	GGGLAS*PRT*ILPLIPLSQQK	p0645	gag-pro-pol 420 - 439	0.19531	0.196623	0.818537	0.509369	0.312955	0.0852918	1.36799	1.02918	1.64551	2.04591	1.10663	1.06501	0.455115	0.655152	0.210622	0.551974	0.3303	0.108913	2.07397	1.73618	2.12802	2.56854	2.5928	1.79417	0.850034	0.90249
SHAN1_HUMAN	SH3 and multiple ankyrin repeat domains protein 1 OS=Homo sapiens GN=SHANK1 PE=1 SV=2	GGGLPPAPSPTSPASPQPPPAVAAPSEK	Phospho (ST)	881.439	48.6108	3	.000000000000300000000000000000.	6.08679	6.08679	6.08679	0.039906	0.039906	24.69	24.69	1	1123	1150	2.52	SHANK1 p-S1135 (z= 3)	SHANK1 1123 - 1150	GGGLPPAPSPTS*PASPQPPPAVAAPSEK	p0646	SHANK1 1123 - 1150	1.85408	2.35569	2.03317	0.828335	0.369926	1.25159	1.61535	2.26841	1.74117	1.0665	1.18385	0.243622	2.12227	2.63154	3.36665	1.449	0.279943	0.191836	0.193912	0.355891	0.155083	0.327443	0.228978	0.341538	0.348067	0.655624
COX7S_HUMAN	Cytochrome c oxidase subunit 7A3, mitochondrial OS=Homo sapiens GN=COX7AP2 PE=3 SV=1	GGIADALLHRATMILTVGGTAYAIYQLAVASFPNK	Phospho (ST); Phospho (Y)	1255.3	88.4451	3	.0000000000000000000000000400000300000.	5.69803	5.69803	5.69803	0.0407331	0.0407331	22.68	22.68	1	47	81	5	COX7AP2 p-Y72 p-S78 (z= 3)	COX7AP2 47 - 81	GGIADALLHRATMILTVGGTAYAIY*QLAVAS*FPNK	p0647	COX7AP2 47 - 81	0.122342	0.0999093	0.448315	0.106298	0.0391921	0.0402668	0.0480079	0.164576	0.234569	0.567158	0.14131	0.197077	0.163541	0.231142	0.335854	0.262945	0.105077	0.190152	2.05617	1.3458	1.3113	1.06563	1.22867	1.53971	1.32952	1.16907
NMT1_HUMAN	Glycylpeptide N-tetradecanoyltransferase 1 OS=Homo sapiens GN=NMT1 PE=1 SV=2	GGLSPANDTGAK	Phospho (ST)	584.258	30.5815	2	.00003000000000.	2.72267	-0.260609	1.28818	0.000393843	0.0160028	44.5	33.28	3	44	55	41.76	NMT1 p-S48 (z= 2)	NMT1 44 - 55	GGLS*PANDTGAK	p0648	NMT1 p-S48 (z= 2)	0.605032	0.485385	0.580279	0.293165	0.144486	0.575576	0.150158	0.18711	1.61336	0.335842	0.459458	0.34365	3.41943	5.78248	3.94228	4.18647	7.55572	2.19394	0.193008	1.93224	1.92158	1.8067	1.30746	1.85444	0.145502	0.364266
PTN7_HUMAN	Tyrosine-protein phosphatase non-receptor type 7 OS=Homo sapiens GN=PTPN7 PE=1 SV=3	GGMIQTAEQYQFLHHTLALYAGQLPEEPSP	Phospho (ST)	1136.2	80.899	3	.00000000000000000000000000000300.	0.589034	0.589034	0.589034	0.000395465	0.000395465	46.23	46.23	1	331	360	40.05	PTPN7 p-S360 (z= 3)	PTPN7 331 - 360	GGMIQTAEQYQFLHHTLALYAGQLPEEPS*P	p0649	PTPN7 p-S360 (z= 3)	1.4853	0.589559	0.861178	0.520266	1.78602	0.785413	0.602945	1.07322	1.33799	0.774037	1.4026	0.269837	0.898804	0.836281	1.00536	1.9079	1.09246	0.550087	0.705481	1.08664	0.589697	1.04322	1.12948	1.22104	0.772757	1.10119
ROA2_HUMAN	Heterogeneous nuclear ribonucleoproteins A2/B1 OS=Homo sapiens GN=HNRNPA2B1 PE=1 SV=2	GGNFGFGDSR	Phospho (ST)	547.211	44.983	2	.000000000300.	4.32531	4.32531	4.32531	0.00183859	0.00183859	36.44	36.44	1	204	213	28.94	HNRNPA2B1 p-S213 (z= 2)	HNRNPA2B1 204 - 213	GGNFGFGDS*R	p0651	HNRNPA2B1 p-S213 (z= 2)	0.108557	0.0564601	0.141007	1.23582	7.95657e-06	0.256976	0.920417	0.853117	0.411584	0.605835	0.0395592	0.0505389	0.142706	6.74635e-05	0.51374	0.127453	0.0602358	0.0479489	2.99594	0.0195022	0.0423842	0.329153	3.28	1.11116	3.02794	0.017865
ABCF1_HUMAN	ATP-binding cassette sub-family F member 1 OS=Homo sapiens GN=ABCF1 PE=1 SV=2	GGNVFAALIQDQSEEEEEEEKHPPKPAKPEK	Phospho (ST)	1180.89	59.6212	3	.000000000000030000000000000000000.	2.48951	0.370658	1.13996	1.22774e-08	0.000163027	91.31	68.1915	13	128	158	79.07	ABCF1 p-S141 (z= 3)	ABCF1 128 - 158	GGNVFAALIQDQS*EEEEEEEKHPPKPAKPEK	p0652	ABCF1 p-S141 (z= 3)	1.19887	0.471133	3.21236	0.43476	1.79672	0.965638	0.611914	0.262938	1.56569	0.202758	0.462984	0.134551	0.347313	0.402697	3.87903	1.21939	4.36013	1.75686	0.526622	0.434284	1.63596	0.469225	1.46962	0.800309	1.53144	0.146414
ABCF1_HUMAN	ATP-binding cassette sub-family F member 1 OS=Homo sapiens GN=ABCF1 PE=1 SV=2	GGNVFAALIQDQSEEEEEEEKHPPKPAKPEK	Phospho (ST)	885.922	57.9275	4	.000000000000030000000000000000000.	3.30992	-0.114136	1.64592	0.00187081	0.0202705	39.28	30.465	12	128	158	25.58	ABCF1 p-S141 (z= 4)	ABCF1 128 - 158	GGNVFAALIQDQS*EEEEEEEKHPPKPAKPEK	p0653	ABCF1 p-S141 (z= 4)	0.739026	0.546279	1.24693	1.13217	2.1557	0.976693	0.700358	0.6077	1.05001	1.2913	0.65791	0.255099	1.07961	0.456147	2.08782	2.42229	1.15208	0.646765	1.09237	0.85032	0.882054	1.06317	1.00367	0.117131	1.74352	1.80414
PAIRB_HUMAN	Plasminogen activator inhibitor 1 RNA-binding protein OS=Homo sapiens GN=SERBP1 PE=1 SV=2	GGSGSHNWGTVKDELTESPK	Phospho (ST)	722.656	46.3628	3	.0000000000000000003000.	0.327953	0.327953	0.327953	0.00129623	0.00129623	41.74	41.74	1	217	236	10.69	SERBP1 p-S235 (z= 3)	SERBP1 217 - 236	GGSGSHNWGTVKDELTES*PK	p0657	SERBP1 p-S235 (z= 3)	2.29287	1.20607	1.04535	4.3546	3.71375	2.87229	0.607772	0.751882	0.347197	3.64352	4.03674	1.56452	1.70241	0.586957	3.86721	1.48147	2.18397	0.286381	0.874015	1.12802	0.822653	0.557031	0.614886	0.307573	0.354232	0.169936
NOLC1_HUMAN	Nucleolar and coiled-body phosphoprotein 1 OS=Homo sapiens GN=NOLC1 PE=1 SV=2	GGSISVQVNSIKFDSE	Phospho (ST)	873.903	60.954	2	.000000000000000300.	4.18148	-0.378053	1.97503	0.000179312	0.00918558	50.24	38.485	10	684	699	33.31	NOLC1 p-S699 (z= 2)	NOLC1 684 - 699	GGSISVQVNSIKFDS*E	p0658	NOLC1 p-S699 (z= 2)	0.954682	1.29894	2.35375	2.10716	1.10939	1.41422	0.832386	0.891879	1.03179	1.01995	2.00014	1.09769	1.24817	1.32207	2.34809	2.41734	3.62492	2.1542	0.453584	0.582312	0.176604	0.925416	0.630792	0.469115	0.712442	0.499375
ZN828_HUMAN	Zinc finger protein 828 OS=Homo sapiens GN=ZNF828 PE=1 SV=2	GGSPDLWK	Phospho (ST)	470.204	46.8949	2	.0003000000.	2.29648	2.29648	2.29648	0.00241949	0.00241949	35.94	35.94	1	474	481	29.68	ZNF828 p-S477 (z= 2)	ZNF828 474 - 481	GGS*PDLWK	p0659	ZNF828 p-S477 (z= 2)	2.35923	2.27847	3.33502	2.62478	3.78303	2.42007	1.53511	0.812861	1.31146	1.44141	2.22705	1.8184	1.28388	0.950234	1.77222	2.31556	1.52667	2.71019	0.482696	0.261871	0.411683	0.70649	0.6033	0.283398	0.696773	0.402951
PARP4_HUMAN	Poly [ADP-ribose] polymerase 4 OS=Homo sapiens GN=PARP4 PE=1 SV=2	GGVEKLLDLSWTESCKPTATEPLFK	Phospho (ST)	722.359	64.4893	4	.000000000000003000000000000.	4.35953	4.35953	4.35953	0.041516	0.041516	25.04	25.04	1	1279	1303	2.86	PARP4 p-S1293 (z= 4)	PARP4 1279 - 1303	GGVEKLLDLSWTES*CKPTATEPLFK	p0660	PARP4 1279 - 1303	0.355511	0.745814	0.525972	0.655855	0.684223	1.37223	1.3566	0.342168	0.536705	0.95358	4.74103	1.56589	1.81008	0.000509753	0.74109	5.67396	0.265826	4.1786	0.513628	1.31386	0.774946	0.428871	1.39698	0.785299	0.424284	1.24056
PDS5B_HUMAN	Sister chromatid cohesion protein PDS5 homolog B OS=Homo sapiens GN=PDS5B PE=1 SV=1	GHTASESDEQQWPEEK	Phospho (ST)	969.382	35.7682	2	.000003000000000000.	0.187944	0.187944	0.187944	0.000173915	0.000173915	49.15	49.15	1	1253	1268	8.12	PDS5B p-S1258 (z= 2)	PDS5B 1253 - 1268	GHTAS*ESDEQQWPEEK	p0662	PDS5B 1253 - 1268	1.59308	1.5878	2.11029	0.828029	1.46498	1.26403	1.29145	1.4553	0.93663	0.146785	1.87557	0.850622	1.63903	0.00011612	2.8793	1.28316	0.682088	2.49839	0.0548708	0.114081	0.172517	0.12277	0.432265	0.149418	0.310962	0.23326
CD2AP_HUMAN	CD2-associated protein OS=Homo sapiens GN=CD2AP PE=1 SV=1	GIGFGDIFKEGSVK	Phospho (ST)	767.372	68.8121	2	.0000000000003000.	3.76647	-0.0959075	2.01983	1.28485e-07	0.000161339	81.02	60.4871	7	213	226	69.07	CD2AP p-S225 (z= 2)	CD2AP 213 - 226	GIGFGDIFKEGS*VK	p0663	CD2AP p-S225 (z= 2)	0.676095	0.561405	0.536147	0.566119	1.12528	0.79639	0.336264	0.319908	0.363674	0.276067	0.28774	0.307247	0.403292	0.365201	0.438502	0.273033	0.210087	0.329147	0.911327	1.00651	0.961141	1.03105	1.30377	1.24877	1.22	1.27225
ACTA_HUMAN	Actin, aortic smooth muscle OS=Homo sapiens GN=ACTA2 PE=1 SV=1	GILTLKYPIEHGIITNWDDMEK	Phospho (ST)	889.438	80.0361	3	.000030000000000000000000.	2.15248	2.15248	2.15248	0.00373637	0.00373637	35.69	35.69	1	65	86	27.18	ACTA2 p-T69 (z= 3)	ACTA2 65 - 86	GILT*LKYPIEHGIITNWDDMEK	p0664	ACTA2 p-T69 (z= 3)	1.29474	1.36953	1.12565	1.43793	2.71192	1.97263	0.238038	0.334584	0.313335	0.18675	0.331523	0.355052	0.190657	0.218489	0.418647	0.243036	0.518695	0.393997	1.23969	1.58652	1.45871	1.23228	1.11205	1.34158	2.44399	2.60731
ATX2L_HUMAN	Ataxin-2-like protein OS=Homo sapiens GN=ATXN2L PE=1 SV=2	GINGGPSRMSPK	Phospho (ST)	640.801	31.0097	2	.00000000003000.	9.82036	3.09946	6.80824	0.000583246	0.0345406	43.58	29.3829	7	400	411	18.24	ATXN2L p-S410 (z= 2)	ATXN2L 400 - 411	GINGGPSRMS*PK	p0665	ATXN2L p-S410 (z= 2)	3.59236	0.402925	2.97401	0.205148	4.01063e-05	1.19575	5.20526	0.000183639	7.06837	4.2767	7.61254	5.7737	0.441959	1.75709	0.000312903	9.46757e-05	0.226831	0.404389	1.4385	0.883044	0.642337	0.70303	1.09071	1.20265	0.491084	0.0812705
EIF3G_HUMAN	Eukaryotic translation initiation factor 3 subunit G OS=Homo sapiens GN=EIF3G PE=1 SV=2	GIPLATGDTSPEPELLPGAPLPPPK	Phospho (ST)	1272.66	73.9401	2	.000000000030000000000000000.	2.21917	1.59006	1.90461	0.000408105	0.00579019	43.76	36.47	2	33	57	9.41	EIF3G p-S43 (z= 2)	EIF3G 33 - 57	GIPLATGDTS*PEPELLPGAPLPPPK	p0667	EIF3G 33 - 57	0.000412535	0.546219	0.52967	0.00021853	1.79313	0.478285	0.32721	0.000347221	0.000342253	0.000261934	0.0859169	0.187247	0.863724	0.907888	0.838342	2.31086	4.32973	1.6142	1.06854	1.55245	1.45027	1.50906	3.04351	1.36548	0.186147	1.91098
EIF3G_HUMAN	Eukaryotic translation initiation factor 3 subunit G OS=Homo sapiens GN=EIF3G PE=1 SV=2	GIPLATGDTSPEPELLPGAPLPPPKEVINGNIK	Phospho (ST)	1137.94	75.6039	3	.00000000003000000000000000000000000.	2.9225	-0.155976	1.22201	6.82433e-12	5.86454e-06	117.68	83.4083	6	33	65	11.71	EIF3G p-S43 (z= 3)	EIF3G 33 - 65	GIPLATGDTS*PEPELLPGAPLPPPKEVINGNIK	p0668	EIF3G p-S43 (z= 3)	1.81547	0.701993	0.803175	0.889712	4.64185	3.85601	4.94527e-05	1.26178	1.42956	1.35216	1.10444	2.58306	3.17045	0.849937	1.15668	2.83623	7.80827	6.24557	1.00725	0.42823	0.388657	0.0899087	0.588206	0.495338	0.433342	0.372304
YTDC1_HUMAN	YTH domain-containing protein 1 OS=Homo sapiens GN=YTHDC1 PE=1 SV=3	GISPIVFDR	Phospho (ST)	542.267	60.5457	2	.00030000000.	5.84653	1.50483	3.0547	0.000848348	0.0102026	42.16	35.1467	9	306	314	33.84	YTHDC1 p-S309 (z= 2)	YTHDC1 306 - 314	GIS*PIVFDR	p0669	YTHDC1 p-S309 (z= 2)	2.1824	2.29611	2.5498	1.00119	1.47993	1.5849	2.10537	1.94077	2.31574	1.30665	2.88567	2.47477	3.04053	3.32357	3.909	1.32428	2.20633	2.30357	0.427943	0.334848	0.253299	0.321428	0.791599	0.445145	0.551447	0.347849
CBLB_HUMAN	E3 ubiquitin-protein ligase CBL-B OS=Homo sapiens GN=CBLB PE=1 SV=2	GIVRSPCGSPTGSPK	Phospho (ST)	790.374	28.1448	2	.00000000000003000.	5.85217	4.12927	5.05828	0.0113067	0.0377355	31.02	27.055	6	517	531	18.1	CBLB p-S530 (z= 2)	CBLB 517 - 531	GIVRSPCGSPTGS*PK	p0670	CBLB p-S530 (z= 2)	0.000398829	0.658128	0.579143	0.384299	10.1737	1.96595	0.326919	0.000335685	0.000330881	1.33105	6.08428	1.57417	0.000577473	0.615401	1.32527	3.25049	0.928124	0.376939	0.134159	0.157248	0.144635	0.189419	0.441867	0.218757	0.1371	0.596749
PUM2_HUMAN	Pumilio homolog 2 OS=Homo sapiens GN=PUM2 PE=1 SV=2	GKASPFEEDQNR	Phospho (ST)	729.308	30.0145	2	.00003000000000.	2.16257	-0.501168	0.829453	1.69633e-05	0.0120271	58.76	36.7827	11	133	144	49.3	PUM2 p-S137 (z= 2)	PUM2 133 - 144	GKAS*PFEEDQNR	p0672	PUM2 p-S137 (z= 2)	2.16055	1.57346	0.936465	1.54978	1.64075	2.69006	2.66685	0.128073	2.34367	2.1707	3.1409	2.63963	2.61796	3.06493	1.93392	2.06796	2.1292	3.0904	0.561259	0.318667	0.435087	0.409159	1.04934	0.492987	0.469947	0.634937
LYN_HUMAN	Tyrosine-protein kinase Lyn OS=Homo sapiens GN=LYN PE=1 SV=3	GKDSLSDDGVDLK	Phospho (ST)	714.816	41.6888	2	.000000300000000.	0.707472	-1.08573	-0.189127	0.0052119	0.0101118	35.49	33.285	2	8	20	12.16	LYN p-S14 (z= 2)	LYN 8 - 20	GKDSLS*DDGVDLK	p0673	LYN p-S14 (z= 2)	0.118192	0.51483	0.520834	0.606764	0.343612	0.230067	0.978249	1.28388	1.46645	1.4508	2.22256	2.73581	3.74806	5.32258	6.13671	4.71198	4.47305	6.65831	0.171519	0.102046	0.228758	0.0960244	0.213997	0.135392	0.815759	1.63527
NOLC1_HUMAN	Nucleolar and coiled-body phosphoprotein 1 OS=Homo sapiens GN=NOLC1 PE=1 SV=2	GKGSPRPQAPK	Phospho (ST)	601.807	21.7491	2	.0000300000000.	4.92675	0.466046	2.21069	0.00115964	0.0222942	39.81	30.1009	11	535	545	29.92	NOLC1 p-S539 (z= 2)	NOLC1 535 - 545	GKGS*PRPQAPK	p0674	NOLC1 p-S539 (z= 2)	2.64932	1.70488	3.00463	1.26258	0.380315	1.50029	1.37053	2.79109	2.31173	1.11338	2.11405	1.61361	2.34881	2.87007	1.60114	1.05962	1.32348	0.0612474	0.681369	0.581983	0.525246	0.502947	1.16903	0.901778	0.977109	1.04825
NOLC1_HUMAN	Nucleolar and coiled-body phosphoprotein 1 OS=Homo sapiens GN=NOLC1 PE=1 SV=2	GKGSPRPQAPK	Phospho (ST)	401.541	17.1722	3	.0000300000000.	5.07156	1.50133	3.19906	0.0292865	0.0504819	26.25	23.808	5	535	545	15.27	NOLC1 p-S539 (z= 3)	NOLC1 535 - 545	GKGS*PRPQAPK	p0675	NOLC1 p-S539 (z= 3)	3.49139	2.43637	1.88564	1.33719	0.157351	1.56024	1.51629	1.93206	1.61105	1.25346	1.21198	0.515448	3.05795	2.56747	0.766926	1.70264	0.048642	1.36165	1.42441	0.980914	0.329024	0.757941	0.718366	0.49664	1.1641	1.45446
FA83H_HUMAN	Protein FAM83H OS=Homo sapiens GN=FAM83H PE=1 SV=2	GLEPSGAPRPNLTQR	Phospho (ST)	558.282	44.557	3	.00000000000003000.	7.2107	7.2107	7.2107	0.0358809	0.0358809	26.08	26.08	1	533	547	20.73	FAM83H p-T546 (z= 3)	FAM83H 533 - 547	GLEPSGAPRPNLT*QR	p0676	FAM83H p-T546 (z= 3)	1.17926	1.15135	1.4025	1.05297	1.27323	1.19706	1.05127	1.49307	1.07905	1.42706	0.920463	0.229787	1.70726	1.2096	1.52972	1.57723	1.28384	0.789732	0.810706	0.684591	0.955092	1.02553	0.936749	0.245909	1.21037	1.58902
NAT9_HUMAN	N-acetyltransferase 9 OS=Homo sapiens GN=NAT9 PE=2 SV=1	GLGTEAVLAMLSYGVTTLGLTK	Phospho (ST)	569.551	64.671	4	.000000000000000003000000.	5.83157	5.83157	5.83157	0.0213737	0.0213737	24.66	24.66	1	119	140	6.81	NAT9 p-T136 (z= 4)	NAT9 119 - 140	GLGTEAVLAMLSYGVTT*LGLTK	p0677	NAT9 119 - 140	0.0582056	4.73665e-05	0.0851775	2.16981e-05	0.028613	0.0282182	0.392151	0.181826	0.352672	0.555334	0.26278	0.0607079	0.97687	0.193506	0.791572	0.790314	0.672533	0.577987	1.6636	1.79563	1.30853	2.02101	1.62739	2.8942	0.9161	1.16064
NIBL1_HUMAN	Niban-like protein 1 OS=Homo sapiens GN=FAM129B PE=1 SV=2	GLLAQGLRPESPPPAGPLLNGAPAGESPQPK	Phospho (ST)	1032.87	64.2977	3	.000000000003000000000000000000000.	3.84805	3.84805	3.84805	6.46877e-05	6.46877e-05	50.12	50.12	1	642	672	32.19	FAM129B p-S653 (z= 3)	FAM129B 642 - 672	GLLAQGLRPES*PPPAGPLLNGAPAGESPQPK	p0678	FAM129B p-S653 (z= 3)	0.505624	0.908185	0.803629	0.966684	1.34641	1.83208	5.75266e-05	0.0825007	0.188835	0.189132	0.0857821	0.0541474	2.56814	1.73716	2.64489	3.36391	5.40375	5.11296	2.47908e-05	0.0624342	2.14871e-05	0.0459486	0.0213328	0.0195598	2.20387e-05	2.47592e-05
KLF2_HUMAN	Krueppel-like factor 2 OS=Homo sapiens GN=KLF2 PE=1 SV=2	GLLTPPASPLELLEAKPK	Phospho (ST)	652.026	56.2015	3	.00000000300000000000.	0	-2.26261	-2.26261	0.0465039	0.0465039	19.71	19.71	1	241	258	3.82	KLF2 p-S249 (z= 3)	KLF2 241 - 258	GLLTPPAS*PLELLEAKPK	p0679	KLF2 241 - 258	0.873674	0.779582	0.614957	0.868104	1.24158	1.38141	0.956886	0.931961	0.742615	1.11819	1.18674	1.19952	1.11119	1.13662	1.0943	1.43953	2.06683	1.23464	1.29243	1.17459	1.09144	1.18895	1.33154	1.26452	1.34046	1.30514
MCM2_HUMAN	DNA replication licensing factor MCM2 OS=Homo sapiens GN=MCM2 PE=1 SV=4	GLLYDSDEEDEERPAR	Phospho (ST)	987.413	47.0189	2	.000000300000000000.	4.5463	-0.715226	1.90551	1.27257e-07	0.00312889	81.82	51.6839	141	134	149	50.17	MCM2 p-S140 (z= 2)	MCM2 134 - 149	GLLYDS*DEEDEERPAR	p0680	MCM2 p-S140 (z= 2)	2.36669	2.5482	2.46717	2.60802	3.42536	4.42194	2.2275	1.86373	2.19866	0.0162522	3.56623	3.16445	8.26347e-06	1.53772	0.0203719	2.31628	1.48606	5.04197	0.565496	0.00335657	0.66026	0.34816	5.24544e-07	0.262879	0.327716	0.387703
MCM2_HUMAN	DNA replication licensing factor MCM2 OS=Homo sapiens GN=MCM2 PE=1 SV=4	GLLYDSDEEDEERPAR	Phospho (ST)	658.609	45.2434	3	.000000300000000000.	1.6033	-1.71178	0.155805	0.00226861	0.025335	39.42	31.0713	16	134	149	21.04	MCM2 p-S140 (z= 3)	MCM2 134 - 149	GLLYDS*DEEDEERPAR	p0681	MCM2 p-S140 (z= 3)	2.3809	1.47788	2.38533	1.8397	2.92542	3.54681	1.84273	1.57186	1.73408	2.00994	2.65328	2.07803	1.14347	0.993818	1.5221	2.71868	1.66349	3.47705	0.593463	0.521957	0.511981	0.481447	0.455571	0.00228536	0.402335	0.361284
MCM2_HUMAN	DNA replication licensing factor MCM2 OS=Homo sapiens GN=MCM2 PE=1 SV=4	GLLYDSDEEDEERPARK	Phospho (ST)	1051.46	43.1729	2	.0000003000000000000.	1.23423	0.94864	1.09144	0.00230074	0.0272053	39.52	32.75	2	134	150	26.86	MCM2 p-S140 (z= 2)	MCM2 134 - 150	GLLYDS*DEEDEERPARK	p0682	MCM2 p-S140 (z= 2)	3.47329	1.20513	3.57346	3.42395	5.02481	6.60559	1.94078	2.05997	2.71452	2.19166	0.0961063	1.50051	0.208764	0.321879	1.21998	2.89223	3.76682	0.129991	0.394987	0.117773	0.679533	0.183502	0.0627515	0.249588	0.131876	0.167874
MCM2_HUMAN	DNA replication licensing factor MCM2 OS=Homo sapiens GN=MCM2 PE=1 SV=4	GLLYDSDEEDEERPARK	Phospho (ST)	701.308	40.4504	3	.0000003000000000000.	3.4209	-0.391737	1.42831	0.000853042	0.0181353	43.85	33.2288	24	134	150	21.65	MCM2 p-S140 (z= 3)	MCM2 134 - 150	GLLYDS*DEEDEERPARK	p0683	MCM2 p-S140 (z= 3)	2.40423	1.73547	2.43564	2.43893	2.54628	3.20566	2.38661	1.71987	1.89127	2.68236	2.53056	1.87746	1.21289	0.757531	1.79828	2.98295	3.29711	1.70451	0.559439	0.417562	0.586628	0.458309	0.342575	0.0205804	0.361075	0.375599
LARP1_HUMAN	La-related protein 1 OS=Homo sapiens GN=LARP1 PE=1 SV=2	GLSASLPDLDSENWIEVK	Phospho (ST)	1026.98	78.5091	2	.00000300000000000000.	4.58685	-0.0916204	2.25358	3.27468e-07	0.00369455	77.67	51.6629	49	544	561	20.99	LARP1 p-S549 (z= 2)	LARP1 544 - 561	GLSAS*LPDLDSENWIEVK	p0685	LARP1 p-S549 (z= 2)	1.3487	1.32819	1.61943	1.05527e-05	3.66192e-06	0.716057	1.21779	1.36458	1.78255	1.29498	2.08168	1.88101	2.52558	3.06394	2.37863	2.67711	2.27915	3.02964	0.893779	1.42496	1.1357	0.885827	1.20881	0.707374	0.50517	5.68616e-06
KLK10_HUMAN	Kallikrein-10 OS=Homo sapiens GN=KLK10 PE=1 SV=2	GLTCSSITILSPK	2 Phospho (ST)	768.839	51.061	2	.000000003003000.	0	-5.80727	-5.80727	0.0357382	0.0357382	25.82	25.82	1	187	199	16.93	KLK10 p-T195 p-S198 (z= 2)	KLK10 187 - 199	GLTCSSIT*ILS*PK	p0687	KLK10 p-T195 p-S198 (z= 2)	1.42699	1.29746	1.61566	1.08021	1.20315	1.39976	0.772877	0.673555	0.770378	0.494103	0.891601	0.647346	1.31619	1.49846	1.90984	0.882508	1.26443	1.93205	0.467345	0.465341	0.410793	0.461889	0.754768	0.296324	0.289075	0.323853
CT004_HUMAN	Uncharacterized protein C20orf4 OS=Homo sapiens GN=C20orf4 PE=1 SV=2	GLTVLRWSTLR	Phospho (ST)	691.377	49.1406	2	.0000000030000.	8.06307	6.33937	7.25916	0.0295868	0.0459882	23.74	22.08	4	85	95	7.93	C20orf4 p-S93 (z= 2)	C20orf4 85 - 95	GLTVLRWS*TLR	p0688	C20orf4 85 - 95	1.05849	0.576008	0.667188	0.104193	0.150842	0.426461	1.41263	0.802555	0.961394	0.357194	0.675219	0.294604	0.784247	0.540353	0.669866	0.429091	0.20751	0.203005	0.586875	0.471598	0.854426	0.584656	0.879086	0.363914	1.27067	0.783064
RIMS2_HUMAN	Regulating synaptic membrane exocytosis protein 2 OS=Homo sapiens GN=RIMS2 PE=1 SV=2	GLVVKPGSK	Phospho (ST)	482.765	23.5073	2	.00000000300.	0	-1.2444	-1.2444	0.0084	0.0084	30	30	1	1281	1289	17.67	RIMS2 p-S1289 (z= 2)	RIMS2 1281 - 1289	GLVVKPGS*K	p0690	RIMS2 p-S1289 (z= 2)	2.30031	0.845289	0.547392	1.08121	0.0566303	0.805141	1.77666	2.04798	1.32863	1.55871	1.52059	1.06777	0.980475	0.000104726	9.63622e-05	0.985374	0.337401	0.0583433	4.72983	2.84878	2.44355	0.584363	0.933694	1.92633	0.901349	1.1601
DPYL2_HUMAN	Dihydropyrimidinase-related protein 2 OS=Homo sapiens GN=DPYSL2 PE=1 SV=1	GLYDGPVCEVSVTPK	Phospho (ST)	850.885	55.0434	2	.00000000000003000.	0.608912	-0.23827	0.185321	0.000910989	0.00594646	43.1	37.635	2	497	511	22.26	DPYSL2 p-T510 (z= 2)	DPYSL2 497 - 511	GLYDGPVCEVSVT*PK	p0691	DPYSL2 p-T510 (z= 2)	4.03213	2.72733	3.61407	3.17819	2.92084	5.77469	1.85475	1.92324	0.000133727	2.73639	3.90794	2.56071	0.000233388	1.7272	1.11139	1.28789	1.40237	2.25041	4.60671e-05	0.539478	3.99281e-05	0.157465	1.11029	0.301222	0.171421	0.0959736
RRP15_HUMAN	RRP15-like protein OS=Homo sapiens GN=RRP15 PE=1 SV=2	GMDGSTNETASSR	3 Phospho (ST)	388.87	50.5453	4	.000003300003000.	8.96066	8.96066	8.96066	0.00523492	0.00523492	23.78	23.78	1	216	228	7.94	RRP15 p-S221 (z= 4)	RRP15 216 - 228	GMDGS*TNETASSR	p0693	RRP15 216 - 228	0.0633359	0.131388	0.0875973	0.4078	1.21783e-05	0.115024	0.145255	0.0818026	0.094428	0.114628	0.0341687	0.0783815	1.00723	0.435237	0.353638	0.0486708	0.528337	0.395521	1.68284	1.84391	1.3216	1.45412	1.38636	1.28702	1.28301	0.987508
DHAK_HUMAN	Bifunctional ATP-dependent dihydroxyacetone kinase/FAD-AMP lyase (cyclizing) OS=Homo sapiens GN=DAK PE=1 SV=1	GMLTGVIAGAVFTSPAVGSILAAIRAVAQAGTVGTLLIVK	3 Phospho (ST)	1009.28	91.1479	4	.000000000000003000030000000000003000000000.	0.389528	0.389528	0.389528	0.0440808	0.0440808	19.79	19.79	1	70	109	9.25	DAK p-S84 (z= 4)	DAK 70 - 109	GMLTGVIAGAVFTS*PAVGSILAAIRAVAQAGTVGTLLIVK	p0697	DAK 70 - 109	0.245239	0.13582	0.136666	0.0398363	0.324148	0.0481323	0.0852787	0.12978	0.123351	0.227983	0.207326	0.192825	0.310671	0.1496	1.07224	0.0850435	0.448341	0.108634	0.559854	0.559691	0.861093	1.20183	0.462577	0.600825	1.24213	0.941264
AMPD1_HUMAN	AMP deaminase 1 OS=Homo sapiens GN=AMPD1 PE=1 SV=1	GMNTFLFRPHCGEAGALTHLMTAFMIADDISHGLNLK	2 Oxidation (M); Phospho (ST)	1400.32	73.9691	3	.002000000000000000000200000000030000000.	0	-1.36305	-1.36305	0.0240622	0.0240622	27.74	27.74	1	563	599	13.54	AMPD1 p-S594 (z= 3) + oxidation	AMPD1 563 - 599	GMNTFLFRPHCGEAGALTHLMTAFMIADDIS*HGLNLK	p0698	AMPD1 p-S594 (z= 3) + oxidation	3.33387	0.00267909	0.00233304	0.00122726	1.64439	6.52581	0.00153647	0.00194999	0.00192209	0.00147102	0.901692	5.40276	0.00335454	0.00361097	4.71145	3.64934	1.80018	2.43287	0.000662133	0.000689922	0.456759	0.00083485	1.2212	1.51659	0.000588627	0.000661289
HDGF_HUMAN	Hepatoma-derived growth factor OS=Homo sapiens GN=HDGF PE=1 SV=1	GNAEGSSDEEGKLVIDEPAK	2 Phospho (ST)	1102.96	47.2885	2	.0000003300000000000000.	3.0741	0.260902	2.07587	0.000280876	0.0049435	47.61	38.9267	3	127	146	46.01	HDGF p-S133 p-S134 (z= 2)	HDGF 127 - 146	GNAEGS*S*DEEGKLVIDEPAK	p0700	HDGF p-S133 p-S134 (z= 2)	4.33551	0.454917	1.72514	2.61854	2.38618	0.555497	1.55034	0.322595	1.54034	0.27004	4.11043	2.98844	0.477223	3.75565	11.3045	3.05545	1.73751	5.95883	6.28813e-05	0.140279	5.45016e-05	0.127885	2.02223e-05	0.0447201	0.106826	6.28012e-05
MCM2_HUMAN	DNA replication licensing factor MCM2 OS=Homo sapiens GN=MCM2 PE=1 SV=4	GNDPLTSSPGR	Phospho (ST)	590.755	33.536	2	.0000000030000.	6.73336	-0.744389	2.79747	0.000106043	0.0153355	49.43	32.3688	50	20	30	10.26	MCM2 p-S28 (z= 2)	MCM2 20 - 30	GNDPLTSS*PGR	p0701	MCM2 p-S28 (z= 2)	1.76463	1.64141	0.524846	1.85223	3.10632	1.48157	1.66387	1.78618	2.23237	1.80621	4.27416	3.27298	0.996239	1.5067	1.41336	2.06833	3.07434	1.50983	0.497202	0.640391	0.530141	0.47181	0.781107	0.559761	4.25716e-06	0.325973
MCCD1_HUMAN	Mitochondrial coiled-coil domain protein 1 OS=Homo sapiens GN=MCCD1 PE=2 SV=2	GNGKMTSPPR	Phospho (ST)	562.754	36.5492	2	.000000030000.	7.45888	7.45888	7.45888	0.0196934	0.0196934	27.1	27.1	1	48	57	8.34	MCCD1 p-S55 (z= 2)	MCCD1 48 - 57	GNGKMTS*PPR	p0702	MCCD1 48 - 57	1.40238	0.509957	0.805031	1.12655	1.36944	2.28382	0.858384	0.863493	0.600913	0.912038	1.36334	1.31846	1.38773	1.9002	1.19375	4.4746	2.3432	1.81609	1.04755	0.601176	0.592018	0.577096	0.972395	0.64635	0.824986	0.380121
CHSP1_HUMAN	Calcium-regulated heat stable protein 1 OS=Homo sapiens GN=CARHSP1 PE=1 SV=2	GNVVPSPLPTRR	Phospho (ST)	686.859	42.0497	2	.00000030000000.	2.59166	0.069257	1.61964	0.0436418	0.0533859	24.69	23.8833	3	36	47	22.19	CARHSP1 p-S42 (z= 2)	CARHSP1 36 - 47	GNVVPS*PLPTRR	p0704	CARHSP1 p-S42 (z= 2)	1.37982	1.17998	1.48129	1.34462	1.95095	2.46541	1.5229	1.93048	2.16389	1.80315	3.52269	2.97686	1.85461	2.01132	2.39827	2.25296	3.13676	3.68627	0.276331	0.290049	0.327112	0.315021	0.317294	0.422723	0.252655	0.103249
CD97_HUMAN	CD97 antigen OS=Homo sapiens GN=CD97 PE=1 SV=4	GPFTYISPSNTELTLMIQERGDK	Phospho (ST)	670.065	60.0849	4	.0000000003000000000000000.	0	-8.71152	-8.71152	0.0464174	0.0464174	26.2	26.2	1	348	370	6.99	CD97 p-S357 (z= 4)	CD97 348 - 370	GPFTYISPS*NTELTLMIQERGDK	p0705	CD97 348 - 370	0.394865	1.14175	0.448854	1.58338	2.19549	1.92736	0.541866	0.917872	0.421558	0.969695	2.16429	1.22191	0.372643	0.954984	0.510726	1.2824	2.37137	1.16197	0.791317	1.1203	0.680534	2.13162	0.964604	2.03583	0.373349	0.585403
MDC1_HUMAN	Mediator of DNA damage checkpoint protein 1 OS=Homo sapiens GN=MDC1 PE=1 SV=3	GPGAPGLAHLQESQAGSDTDVEEGKAPQAVPLEK	Phospho (ST)	866.667	52.9947	4	.000000000000000003000000000000000000.	2.09493	2.09493	2.09493	1.81664e-06	1.81664e-06	69.24	69.24	1	360	393	3.1	MDC1 p-S377 (z= 4)	MDC1 360 - 393	GPGAPGLAHLQESQAGS*DTDVEEGKAPQAVPLEK	p0706	MDC1 360 - 393	0.347031	0.849045	0.632178	1.23097	1.74981	0.801507	0.219431	0.39399	6.8144e-05	0.374923	0.474853	0.0726945	1.44166	1.52126	3.3576	5.71778	5.26663	6.02078	0.484611	0.681672	0.433398	1.2093	1.16836	0.689406	0.726345	0.945321
TWF2_HUMAN	Twinfilin-2 OS=Homo sapiens GN=TWF2 PE=1 SV=2	GPGENGDDS	Phospho (ST)	464.144	56.5706	2	.00000000030.	8.35607	8.35607	8.35607	0.00977663	0.00977663	20.31	20.31	1	341	349	12.13	TWF2 p-S350 (z= 2)	TWF2 341 - 349	GPGENGDDS*	p0707	TWF2 p-S350 (z= 2)	2.38626	4.02872	2.57164	2.59373	2.02024	0.300625	1.29921	2.83241	2.22487	1.19156	0.27183	1.3343	2.67323	4.1338	2.83776	0.720398	1.81977	0.35578	0.426126	0.600106	0.397418	0.413774	0.343485	0.117484	0.340725	0.443913
FA21A_HUMAN	WASH complex subunit FAM21A OS=Homo sapiens GN=FAM21A PE=1 SV=3	GPIAQWADGAISPNGHRPQLR	Phospho (ST)	774.382	54.8494	3	.00000000000030000000000.	0.294381	0.294381	0.294381	8.63408e-05	8.63408e-05	51.86	51.86	1	1064	1084	45.68	FAM21A p-S1076 (z= 3)	FAM21A 1064 - 1084	GPIAQWADGAIS*PNGHRPQLR	p0708	FAM21A p-S1076 (z= 3)	3.10332	1.26804	0.933004	2.40496	0.672996	0.493182	0.763709	0.751348	0.939349	1.79771	0.672865	0.829288	2.59106	1.56218	1.26042	1.58989	1.76085	2.16976	1.12665	0.758229	1.05929	0.433626	0.768879	0.314	0.692336	0.737797
LAP2A_HUMAN	Lamina-associated polypeptide 2, isoform alpha OS=Homo sapiens GN=TMPO PE=1 SV=2	GPPDFSSDEEREPTPVLGSGAAAAGR	2 Phospho (ST)	910.72	56.2148	3	.0000003300000000000000000000.	8.59861	-0.10736	1.72383	1.00293e-09	0.00513276	102.54	50.6169	29	61	86	34.06	TMPO p-S67 p-S68 (z= 3)	TMPO 61 - 86	GPPDFS*S*DEEREPTPVLGSGAAAAGR	p0710	TMPO p-S67 p-S68 (z= 3)	1.67339	0.223613	1.57806	0.875929	6.22331	0.278484	0.938063	1.44821	0.072673	1.32417	4.72272	1.63161	2.69702	0.209329	2.67235	3.33956	2.39134	7.56943	0.0654315	0.559523	0.325159	0.485389	0.0526852	0.248032	0.0331735	0.0773791
LAP2A_HUMAN	Lamina-associated polypeptide 2, isoform alpha OS=Homo sapiens GN=TMPO PE=1 SV=2	GPPDFSSDEEREPTPVLGSGAAAAGR	Phospho (ST)	884.066	50.1678	3	.0000000000000030000000000000.	9.96906	-0.834224	1.71603	7.15075e-08	0.00474454	84.51	53.0665	84	61	86	29.27	TMPO p-T75 (z= 3)	TMPO 61 - 86	GPPDFSSDEEREPT*PVLGSGAAAAGR	p0711	TMPO p-T75 (z= 3)	0.604195	0.564973	1.75068	0.912087	1.78664	1.55246	1.00024	0.8703	0.731878	0.751901	1.47353	1.71328	1.78941	3.37803	3.50399	0.799054	0.841825	1.63112	0.307922	0.794435	0.623448	0.75868	0.479324	1.14623	0.949488	0.346396
ATX2L_HUMAN	Ataxin-2-like protein OS=Homo sapiens GN=ATXN2L PE=1 SV=2	GPPQSPVFEGVYNNSR	Phospho (ST)	914.413	58.2479	2	.000003000000000000.	6.34658	3.01839	5.21529	0.000196455	0.000938475	49.41	43.8833	3	107	122	44.54	ATXN2L p-S112 (z= 2)	ATXN2L 107 - 122	GPPQS*PVFEGVYNNSR	p0712	ATXN2L p-S112 (z= 2)	1.16727	0.947263	0.867964	0.649936	1.31747	1.39142	1.13634	0.999133	0.637718	0.713073	0.757288	1.33477	1.85765	1.30386	1.8954	2.10372	2.47151	1.45484	0.30198	0.341919	0.468902	0.390676	0.491038	0.680428	0.481675	1.68383
SNW1_HUMAN	SNW domain-containing protein 1 OS=Homo sapiens GN=SNW1 PE=1 SV=1	GPPSPPAPVMHSPSR	2 Phospho (ST)	837.352	45.4198	2	.00003000000030000.	4.33314	1.27221	2.99797	0.0108977	0.0209887	31.18	29.0967	3	221	235	13.07	SNW1 p-S225 p-S233 (z= 2)	SNW1 221 - 235	GPPS*PPAPVMHS*PSR	p0713	SNW1 p-S225 p-S233 (z= 2)	5.19775	0.000128007	1.07549	2.13346	5.82227	0.705059	7.34123e-05	0.302991	2.47539	7.02855e-05	3.72796	1.08442	0.847722	0.000172532	2.34756	3.40849	0.436379	9.39246	0.40631	0.601569	2.74207e-05	0.236742	0.742817	0.331246	0.113173	0.183733
SNW1_HUMAN	SNW domain-containing protein 1 OS=Homo sapiens GN=SNW1 PE=1 SV=1	GPPSPPAPVMHSPSRK	2 Phospho (ST)	601.269	36.3084	3	.000030000000003000.	2.19682	2.19682	2.19682	0.0489003	0.0489003	25.86	25.86	1	221	236	1.34	SNW1 p-S225 p-S235 (z= 3)	SNW1 221 - 236	GPPS*PPAPVMHSPS*RK	p0714	SNW1 221 - 236	4.05428	2.31777	4.04446	2.05033	3.11294	2.61084	1.85218	1.39463	1.23278	1.29582	1.81855	1.47676	2.11081	2.55762	1.90378	3.02711	0.212118	3.51495	0.548319	0.423887	0.332427	0.535126	0.355468	0.0971978	0.233839	0.289078
NOP2_HUMAN	Putative ribosomal RNA methyltransferase NOP2 OS=Homo sapiens GN=NOP2 PE=1 SV=2	GPQPPTVSPIR	Phospho (ST)	614.811	41.952	2	.0000000030000.	5.36002	-1.54774	2.12052	0.000796403	0.0229945	42.34	29.8379	19	779	789	14.22	NOP2 p-S787 (z= 2)	NOP2 779 - 789	GPQPPTVS*PIR	p0715	NOP2 p-S787 (z= 2)	0.83963	0.719272	0.855731	0.500719	0.915927	1.48203	0.486376	0.788275	0.343367	0.311639	0.404143	0.866368	0.99944	0.977546	1.26484	1.00616	0.457028	1.40222	2.11501	1.99922	1.8946	1.23514	1.8532	1.43592	0.966751	0.937824
HXD9_HUMAN	Homeobox protein Hox-D9 OS=Homo sapiens GN=HOXD9 PE=2 SV=4	GPSPGPSGPANGR	Phospho (ST)	615.762	47.762	2	.000000030000000.	0	-8.75472	-8.75472	0.0255368	0.0255368	25.95	25.95	1	134	146	20.85	HOXD9 p-S141 (z= 2)	HOXD9 134 - 146	GPSPGPS*GPANGR	p0716	HOXD9 p-S141 (z= 2)	1.1758	0.767651	1.30406	1.51218	1.87022	1.10499	0.27739	5.37559e-05	0.332969	0.242384	0.478393	0.365459	1.97019	1.9683	9.1595e-05	1.63444	1.52884	3.60004	0.894158	0.864501	1.0871	1.13782	1.30286	0.761434	0.682679	0.994413
ARI1A_HUMAN	AT-rich interactive domain-containing protein 1A OS=Homo sapiens GN=ARID1A PE=1 SV=3	GPSPSPVGSPASVAQSR	Phospho (ST)	830.891	45.2412	2	.0003000000000000000.	3.12273	0.266906	1.76626	2.19872e-06	0.0111477	68.87	42.57	7	694	710	14.62	ARID1A p-S697 (z= 2)	ARID1A 694 - 710	GPS*PSPVGSPASVAQSR	p0717	ARID1A p-S697 (z= 2)	1.2939	1.05792	0.551854	0.954325	3.45104e-05	0.64301	3.21749	3.03694	1.91205	1.08177	0.318622	1.61659	3.35306	5.46629	6.01061	0.172219	2.55084	0.302848	0.0914288	0.128922	0.291705	0.259984	0.722064	0.461934	0.333416	0.35764
HSPB1_HUMAN	Heat shock protein beta-1 OS=Homo sapiens GN=HSPB1 PE=1 SV=2	GPSWDPFR	Phospho (ST)	521.215	63.2428	2	.0003000000.	4.23965	0.29892	2.47593	0.000810855	0.00294298	40.38	35.995	4	13	20	33.01	HSPB1 p-S16 (z= 2)	HSPB1 13 - 20	GPS*WDPFR	p0718	HSPB1 p-S16 (z= 2)	4.09072	2.93337	6.59849	2.76528	1.14404	1.34045	1.05434	0.661691	1.00525	1.1765	1.06524	2.49366	0.701939	0.954964	4.09126	3.43431	8.39177	6.46593	1.88634e-05	0.0250798	0.00323722	0.028398	0.0239985	0.0134563	1.67693e-05	1.88393e-05
HSPB1_HUMAN	Heat shock protein beta-1 OS=Homo sapiens GN=HSPB1 PE=1 SV=2	GPSWDPFRDWYPHSR	Phospho (ST)	661.619	71.0175	3	.00030000000000000.	3.06585	-0.627704	1.14086	3.67321e-05	0.00960144	56.73	43.0783	6	13	27	51.52	HSPB1 p-S16 (z= 3)	HSPB1 13 - 27	GPS*WDPFRDWYPHSR	p0719	HSPB1 p-S16 (z= 3)	0.00332292	4.56879	0.00334621	0.00176023	1.00342	1.44266	0.00220371	0.00279682	4.14347	0.00210985	0.000741257	0.691949	0.00481133	6.69143	7.25312	0.00144191	2.32536	0.000714896	0.000949679	0.000989536	0.000823123	0.0011974	0.000305411	0.000757984	2.48041	0.000948469
CT151_HUMAN	Uncharacterized protein C20orf151 OS=Homo sapiens GN=C20orf151 PE=2 SV=3	GQDTPKPAGQHGSLSPAAAHTASPEPPTQSGPLTR	2 Phospho (ST)	902.416	82.38	4	.0000300000000000000000000000000000300.	1.26025	1.26025	1.26025	0.0347106	0.0347106	27.36	27.36	1	452	486	10.48	C20orf151 p-T456 p-T486 (z= 4)	C20orf151 452 - 486	GQDT*PKPAGQHGSLSPAAAHTASPEPPTQSGPLT*R	p0720	C20orf151 p-T456 p-T486 (z= 4)	0.239969	0.0352359	0.558899	0.0249718	0.659399	0.256216	0.347702	0.153972	0.232528	0.282625	0.1985	0.0964375	0.565205	0.0847192	0.396156	0.376093	0.25971	0.0884499	1.21743	1.49117	1.49876	1.40759	0.375984	1.30626	1.30706	1.54411
PER2_HUMAN	Period circadian protein homolog 2 OS=Homo sapiens GN=PER2 PE=1 SV=2	GQPSERTAPGLR	Phospho (ST)	450.22	36.8904	3	.00000003000000.	5.33081	4.50715	4.91898	0.0205021	0.0210261	29.07	29.02	2	768	779	10.5	PER2 p-T775 (z= 3)	PER2 768 - 779	GQPSERT*APGLR	p0721	PER2 p-T775 (z= 3)	2.1175	1.79145	1.65897	0.404195	1.15106	0.863003	0.90221	0.996738	0.845352	0.493392	0.605467	0.420448	2.22212	2.11158	1.31082	1.13285	1.20574	1.07679	1.0112	0.886382	0.530536	1.09978	0.761643	0.704685	0.853186	1.0037
SFRS9_HUMAN	Splicing factor, arginine/serine-rich 9 OS=Homo sapiens GN=SFRS9 PE=1 SV=1	GRDSPYQSR	Phospho (ST)	573.242	21.4593	2	.00003000000.	4.90707	0.171259	2.76217	0.0010072	0.0277297	40.16	27.6265	23	201	209	26.28	SFRS9 p-S205 (z= 2)	SFRS9 201 - 209	GRDS*PYQSR	p0723	SFRS9 p-S205 (z= 2)	3.73521	0.485252	9.77951e-05	2.66222	0.16502	1.17464	3.76968	4.07893	6.25162	4.66156	0.332126	3.19589	5.29989	3.59608	3.46294	1.3909	0.802355	2.44879	0.334091	0.370897	0.276864	0.338505	0.53248	0.485775	0.0662491	0.184668
TBCD4_HUMAN	TBC1 domain family member 4 OS=Homo sapiens GN=TBC1D4 PE=1 SV=2	GRLGSVDSFER	Phospho (ST)	651.795	45.6018	2	.0000030000000.	0	-1.07178	-1.07178	0.041801	0.041801	25.52	25.52	1	584	594	17.32	TBC1D4 p-S589 (z= 2)	TBC1D4 584 - 594	GRLGS*VDSFER	p0724	TBC1D4 p-S589 (z= 2)	2.37466	1.28879	4.48344	3.24057	3.77072	2.65674	3.35062	3.77409	4.38103	2.89173	3.66839	4.25862	0.25356	0.242869	0.387523	0.0859788	0.152936	0.651873	0.458763	0.58889	0.689036	1.04063	0.452324	0.785128	0.122918	0.141676
RALY_HUMAN	RNA-binding protein Raly OS=Homo sapiens GN=RALY PE=1 SV=1	GRLSPVPVPR	Phospho (ST)	579.315	48.6344	2	.000030000000.	5.7426	-2.17705	1.93219	1.24414e-05	0.00651924	58.23	40.8127	100	132	141	57.65	RALY p-S136 (z= 2)	RALY 132 - 141	GRLS*PVPVPR	p0725	RALY p-S136 (z= 2)	1.8802	1.93857	2.24307	1.75699	1.88801	2.68125	1.71306	1.66852	1.73552	1.52749	1.93318	1.97878	1.239	1.33407	1.56551	1.06014	1.17176	1.83185	0.363443	0.249965	0.243084	0.41269	0.515295	0.352282	0.833579	0.791875
RALY_HUMAN	RNA-binding protein Raly OS=Homo sapiens GN=RALY PE=1 SV=1	GRLSPVPVPR	Phospho (ST)	386.546	46.7652	3	.000030000000.	6.04867	1.82083	3.51975	0.034504	0.0528729	23.57	21.93	6	132	141	20.27	RALY p-S136 (z= 3)	RALY 132 - 141	GRLS*PVPVPR	p0726	RALY p-S136 (z= 3)	2.60524	1.90319	2.29199	1.61751	1.36342	1.63381	2.1831	1.66937	1.41344	1.82311	1.49672	1.95377	1.62548	1.05206	1.12558	1.2558	1.07052	1.36046	0.446173	0.312733	0.233534	0.440519	0.333927	0.277415	1.07989	1.02955
SMCA2_HUMAN	Probable global transcription activator SNF2L2 OS=Homo sapiens GN=SMARCA2 PE=1 SV=2	GRPPAEKLSPNPPK	Phospho (ST)	523.273	37.1664	3	.0000000003000000.	1.5069	1.5069	1.5069	0.00285437	0.00285437	36.5	36.5	1	1369	1382	26.83	SMARCA2 p-S1378 (z= 3)	SMARCA2 1369 - 1382	GRPPAEKLS*PNPPK	p0728	SMARCA2 p-S1378 (z= 3)	6.00545	3.81056	1.70819	1.91986	2.6396	2.39352	1.91395	1.2023	1.13879	1.18688	0.663307	1.07342	2.23306	1.79518	1.29455	2.29555	0.396173	2.0375	0.100518	0.168234	0.12921	0.159565	0.166078	0.0916214	0.166629	0.173503
HNRL1_HUMAN	Heterogeneous nuclear ribonucleoprotein U-like protein 1 OS=Homo sapiens GN=HNRNPUL1 PE=1 SV=2	GRSPQPPAEEDEDDFDDTLVAIDTYNCDLHFK	Phospho (ST)	1263.87	77.1192	3	.0003000000000000000000000000000000.	2.98844	-0.4957	1.17799	7.2885e-10	0.00403921	103.89	51.9941	22	192	223	53.9	HNRNPUL1 p-S195 (z= 3)	HNRNPUL1 192 - 223	GRS*PQPPAEEDEDDFDDTLVAIDTYNCDLHFK	p0730	HNRNPUL1 p-S195 (z= 3)	0.796802	1.52824	1.28447	2.06071	4.062	4.69271	1.64485	1.5691	0.123185	2.35502	3.42186	2.39986	1.1337	2.54572	2.08182	2.67489	4.47152	4.03273	0.212146	0.341978	0.267295	0.183515	0.156864	0.101415	0.504718	0.513743
HNRL1_HUMAN	Heterogeneous nuclear ribonucleoprotein U-like protein 1 OS=Homo sapiens GN=HNRNPUL1 PE=1 SV=2	GRSPQPPAEEDEDDFDDTLVAIDTYNCDLHFK	Phospho (ST)	948.156	76.9633	4	.0003000000000000000000000000000000.	8.8333	-0.996152	2.2078	7.30962e-09	0.00224609	94.16	67.3615	13	192	223	78.67	HNRNPUL1 p-S195 (z= 4)	HNRNPUL1 192 - 223	GRS*PQPPAEEDEDDFDDTLVAIDTYNCDLHFK	p0731	HNRNPUL1 p-S195 (z= 4)	1.64056	1.18405	1.77224	1.58439	4.11966	1.71682	1.39705	1.94847	2.11263	3.70669	3.94656	2.18523	1.88472	0.566187	2.35072	3.26206	1.39599	0.230394	0.42865	0.369742	0.404158	0.542811	0.414962	0.496866	0.33832	0.576575
PTSS1_HUMAN	Phosphatidylserine synthase 1 OS=Homo sapiens GN=PTDSS1 PE=1 SV=1	GSEDSPPKHAGNNESHSSR	Phospho (ST)	1036.93	19.223	2	.000000000000000300000.	2.7951	-0.293942	1.34711	0.000578273	0.015489	43.73	32.43	7	438	456	8.37	PTDSS1 p-S453 (z= 2)	PTDSS1 438 - 456	GSEDSPPKHAGNNES*HSSR	p0733	PTDSS1 438 - 456	11.2221	0.0123005	0.0107117	6.18693	0.00195531	2.90592	0.00705436	0.00895299	0.00882488	0.0067539	3.59251	0.604211	0.0154017	0.016579	0.015255	0.00461576	1.24705	7.42839	0.00304005	0.00316763	1.55724	0.00383304	0.44572	1.10606	0.00270256	0.00303617
PTSS1_HUMAN	Phosphatidylserine synthase 1 OS=Homo sapiens GN=PTDSS1 PE=1 SV=1	GSEDSPPKHAGNNESHSSR	Phospho (ST)	691.62	22.2608	3	.000003000000000000000.	1.70621	1.70621	1.70621	0.0149821	0.0149821	29.45	29.45	1	438	456	5.52	PTDSS1 p-S443 (z= 3)	PTDSS1 438 - 456	GSEDS*PPKHAGNNESHSSR	p0734	PTDSS1 438 - 456	0.00766132	0.00885939	0.00771503	0.00405839	0.00140831	0.00513193	0.00508088	0.00644836	0.00635609	0.00486447	0.284201	1.68075	8.68583	0.011941	0.0109874	4.40826	2.1867	0.00164826	2.00347	0.00228148	0.00189779	0.00276073	1.58999	0.600174	0.00194651	0.00218679
HUWE1_HUMAN	E3 ubiquitin-protein ligase HUWE1 OS=Homo sapiens GN=HUWE1 PE=1 SV=3	GSGTASDDEFENLR	Phospho (ST)	789.31	49.9902	2	.0000003000000000.	2.1819	0.634274	1.40809	0.000417317	0.00142567	43.86	40.225	2	1902	1915	13.33	HUWE1 p-S1908 (z= 2)	HUWE1 1902 - 1915	GSGTAS*DDEFENLR	p0737	HUWE1 p-S1908 (z= 2)	1.07401	1.6576	0.826537	1.16714	2.12484	0.335733	2.00069	2.49086	0.149846	1.83224	4.13368	3.39743	0.000155574	1.68204	2.19598	3.95896	0.433972	7.10061	0.190389	0.570788	0.914696	0.986786	1.07409	0.62925	0.285404	3.06687e-05
RTN1_HUMAN	Reticulon-1 OS=Homo sapiens GN=RTN1 PE=1 SV=1	GSISEDELITAIK	Phospho (ST)	728.354	66.4564	2	.003000000000000.	0.788483	0.252287	0.520385	0.00541357	0.0297548	34.84	29.835	2	349	361	4.52	RTN1 p-S351 (z= 2)	RTN1 349 - 361	GS*ISEDELITAIK	p0738	RTN1 349 - 361	0.220557	0.32537	0.960366	0.548286	0.312681	1.25509	0.143322	0.925296	0.90642	0.61682	0.189696	1.41727	0.363522	0.425739	0.397051	0.304302	0.602254	0.558122	0.748225	0.969775	1.00635	0.678235	0.501749	1.52902	1.17504	0.50246
RASL3_HUMAN	RAS protein activator like-3 OS=Homo sapiens GN=RASAL3 PE=1 SV=2	GSLSMGPAPR	Phospho (ST)	526.735	36.4034	2	.000030000000.	2.97112	-1.1565	1.55721	0.000308203	0.0212112	45.24	30.8089	9	840	849	16.46	RASAL3 p-S844 (z= 2)	RASAL3 840 - 849	GSLS*MGPAPR	p0739	RASAL3 p-S844 (z= 2)	11.3218	1.15574	0.000210336	0.000110644	3.83949e-05	2.07966	0.517375	0.000175802	0.962955	2.95852	6.63613	9.63432	0.332069	0.871063	0.30644	1.80728	0.527352	2.25291	0.217469	0.136467	0.361144	0.87896	1.91975e-05	0.265679	5.3068e-05	5.96188e-05
SFRS9_HUMAN	Splicing factor, arginine/serine-rich 9 OS=Homo sapiens GN=SFRS9 PE=1 SV=1	GSPHYFSPFRPY	2 Phospho (ST)	807.816	73.8323	2	.00300003000000.	3.03232	3.03232	3.03232	0.0276331	0.0276331	25.94	25.94	1	210	221	6.9	SFRS9 p-S212 p-S217 (z= 2)	SFRS9 210 - 221	GS*PHYFS*PFRPY	p0740	SFRS9 210 - 221	0.000199616	2.31917	6.095	3.60727	3.66935e-05	2.00362	0.000132383	2.88761	0.000165608	1.30521	4.04036	1.37225	0.268797	2.54499	4.78226	3.95921	5.82185	10.3373	0.137604	5.9444e-05	4.94471e-05	7.19311e-05	1.83468e-05	0.02297	5.07164e-05	5.6977e-05
SFRS9_HUMAN	Splicing factor, arginine/serine-rich 9 OS=Homo sapiens GN=SFRS9 PE=1 SV=1	GSPHYFSPFRPY	Phospho (ST)	767.832	63.3255	2	.00300000000000.	9.45256	-4.25329	2.36857	8.51317e-06	0.00626436	62.46	43.2328	72	210	221	51.54	SFRS9 p-S212 (z= 2)	SFRS9 210 - 221	GS*PHYFSPFRPY	p0741	SFRS9 p-S212 (z= 2)	2.19466	2.47227	2.60835	1.97073	4.6739	3.38595	1.69121	1.69247	2.0238	1.07207	1.45227	2.08922	1.43584	1.70244	0.294381	0.0190601	3.64502	4.80312	0.634306	0.472377	0.585445	0.0865857	0.0590935	0.308116	0.291404	0.410911
SFRS9_HUMAN	Splicing factor, arginine/serine-rich 9 OS=Homo sapiens GN=SFRS9 PE=1 SV=1	GSPHYFSPFRPY	Phospho (ST)	512.225	63.2128	3	.00300000000000.	4.55188	1.87201	3.48091	0.0219643	0.0371855	28.81	26.6375	4	210	221	11.22	SFRS9 p-S212 (z= 3)	SFRS9 210 - 221	GS*PHYFSPFRPY	p0742	SFRS9 p-S212 (z= 3)	1.92458	1.26528	2.00319	1.82262	3.66486	2.79153	1.62821	1.39194	0.946149	1.15564	2.85874	1.59409	1.63594	1.23808	1.57203	3.03145	3.41001	3.54183	0.575035	0.519177	0.454818	0.654041	0.417017	0.299029	0.252158	0.465016
ANK3_HUMAN	Ankyrin-3 OS=Homo sapiens GN=ANK3 PE=1 SV=3	GSPKSPK	Phospho (ST)	390.689	27.425	2	.000003000.	6.08061	2.15433	3.92501	0.0281492	0.0427278	25.57	23.4467	3	1972	1978	9.34	ANK3 p-S1977 (z= 2)	ANK3 1972 - 1978	GSPKS*PK	p0744	ANK3 1972 - 1978	7.933	4.56899	1.50285	1.15808	0.145346	2.55654	2.75103	2.43191	2.38892	1.31419	0.125665	0.128709	1.89867	1.84639	0.383195	0.637057	0.588552	0.903846	0.165954	0.278093	0.231259	0.15801	0.261775	0.0946175	0.821876	0.640498
S1PBP_HUMAN	S100P-binding protein OS=Homo sapiens GN=S100PBP PE=1 SV=1	GSQILLDTPR	Phospho (ST)	590.292	35.482	2	.000000003000.	0	-1.72498	-1.72498	0.0304426	0.0304426	26.42	26.42	1	87	96	18.5	S100PBP p-T95 (z= 2)	S100PBP 87 - 96	GSQILLDT*PR	p0745	S100PBP p-T95 (z= 2)	0.869345	0.773216	0.810765	0.29283	0.757157	0.452809	1.22384	0.782241	0.471925	0.557876	1.03235	0.934464	0.8977	0.557691	0.743111	0.781008	1.16636	0.700438	1.61447	0.766209	0.77682	0.939506	1.20827	0.439556	2.13937	0.809706
SO1A2_HUMAN	Solute carrier organic anion transporter family member 1A2 OS=Homo sapiens GN=SLCO1A2 PE=2 SV=1	GSSFVPALIILILLR	Phospho (ST)	423.749	43.8218	4	.00030000000000000.	0	-7.37862	-6.24317	0.0165367	0.0180483	20.12	19.41	2	610	624	0	SLCO1A2 p-S613 (z= 4)	SLCO1A2 610 - 624	GSS*FVPALIILILLR	p0746	SLCO1A2 610 - 624	0.708216	0.880463	0.61894	0.0498683	1.8353	2.07039	0.330273	0.385784	0.283349	0.20607	0.621822	0.752656	0.91839	0.699109	0.117099	1.24935	1.80402	0.105709	2.90561	0.203	2.72125	2.43906	2.91643	2.38061	1.27237	1.27442
CAF1B_HUMAN	Chromatin assembly factor 1 subunit B OS=Homo sapiens GN=CHAF1B PE=1 SV=1	GSSPGPRPVEGTPASR	Phospho (ST)	816.383	35.1926	2	.000300000000000000.	2.24621	0.149011	1.30676	0.0234168	0.0306576	28.66	27.656	5	408	423	5.58	CHAF1B p-S411 (z= 2)	CHAF1B 408 - 423	GSS*PGPRPVEGTPASR	p0747	CHAF1B 408 - 423	3.29607	3.11332	3.1897	0.3186	3.47454	4.18982	2.62092	2.28799	2.70655	8.08899e-05	3.54248	1.85967	1.54248	1.87702	0.665233	0.154513	2.93626	1.19592	0.483378	0.376649	0.24795	0.120783	0.44399	0.658885	0.337727	0.551053
CAF1B_HUMAN	Chromatin assembly factor 1 subunit B OS=Homo sapiens GN=CHAF1B PE=1 SV=1	GSSPGPRPVEGTPASR	Phospho (ST)	544.591	35.2005	3	.000300000000000000.	4.2416	1.86847	3.05503	0.00785229	0.0108226	33.38	31.985	2	408	423	9.49	CHAF1B p-S411 (z= 3)	CHAF1B 408 - 423	GSS*PGPRPVEGTPASR	p0748	CHAF1B 408 - 423	3.04451	2.20164	1.99931	2.16685	1.94012	3.34275	2.37648	2.03777	2.16626	2.22567	1.56491	1.7172	1.46763	1.88367	0.405998	3.19052	2.4281	1.62953	0.598903	0.522968	0.285703	0.22969	0.328519	0.22015	0.717504	0.885788
ZN318_HUMAN	Zinc finger protein 318 OS=Homo sapiens GN=ZNF318 PE=1 SV=2	GSSRGESR	Phospho (ST)	458.189	30.5871	2	.0003000000.	2.89272	2.89272	2.89272	0.0484431	0.0484431	21.84	21.84	1	108	115	7.93	ZNF318 p-S111 (z= 2)	ZNF318 108 - 115	GSS*RGESR	p0749	ZNF318 108 - 115	2.83574	1.40382	1.73463	0.907381	1.29805	1.44034	0.980908	1.56339	1.19801	0.532883	0.844612	0.715628	2.01975	1.88546	0.904369	0.764509	0.723899	1.80161	0.754008	0.16553	0.687039	1.21996	1.60347	0.754797	0.594691	0.547476
CN021_HUMAN	Pumilio domain-containing protein C14orf21 OS=Homo sapiens GN=C14orf21 PE=1 SV=1	GSSVDGSPLLLFLRDQTSSR	Phospho (ST)	554.521	40.0645	4	.0000000000000000000300.	0	-7.0459	-7.0459	0.0467878	0.0467878	24.65	24.65	1	311	330	4.85	C14orf21 p-S330 (z= 4)	C14orf21 311 - 330	GSSVDGSPLLLFLRDQTSS*R	p0750	C14orf21 311 - 330	0.481621	0.375841	0.227835	0.0884647	0.172775	0.229745	0.0931422	0.277301	0.25668	0.150375	0.0196293	0.132855	0.867426	0.680082	0.587912	0.531327	0.293055	0.493301	1.66252	1.42154	1.67818	2.03962	1.41051	1.33548	0.87611	1.0279
TOP2A_HUMAN	DNA topoisomerase 2-alpha OS=Homo sapiens GN=TOP2A PE=1 SV=3	GSVPLSSSPPATHFPDETEITNPVPK	Phospho (ST)	928.778	66.594	3	.0000000030000000000000000000.	3.80517	-0.193655	1.40074	0.000950706	0.0301401	42.6	29.8523	13	1386	1411	9.84	TOP2A p-S1394 (z= 3)	TOP2A 1386 - 1411	GSVPLSSS*PPATHFPDETEITNPVPK	p0752	TOP2A 1386 - 1411	2.71964	2.30611	1.36125	2.80099	3.93006	4.88648	0.422571	0.100014	0.734715	0.649415	1.567	1.60837	0.871215	0.327156	0.588065	1.09021	1.5114	1.59031	0.645287	1.04028	0.695293	0.569	0.53447	0.402857	0.0405118	0.527761
PLSL_HUMAN	Plastin-2 OS=Homo sapiens GN=LCP1 PE=1 SV=5	GSVSDEEMMELR	Oxidation (M); Phospho (ST)	739.786	44.5648	2	.00300000020000.	6.29621	1.54513	3.92067	0.00175558	0.00343084	37.17	34.56	2	4	15	10.57	LCP1 p-S6 (z= 2) + oxidation	LCP1 4 - 15	GS*VSDEEMMELR	p0754	LCP1 p-S6 (z= 2) + oxidation	3.57901	3.01205	4.18609	2.65779	0.395912	3.1266	0.000166787	0.000211677	0.000208648	0.13781	0.640066	0.186049	1.75226	3.40788	4.96515	9.99798	6.13441	7.94904	7.18763e-05	7.48928e-05	6.22979e-05	0.200554	2.3115e-05	0.0334679	0.149416	0.403502
PLSL_HUMAN	Plastin-2 OS=Homo sapiens GN=LCP1 PE=1 SV=5	GSVSDEEMMELR	Phospho (ST)	731.786	53.7899	2	.00300000000000.	9.66224	-1.65441	1.70897	2.17981e-06	0.00415925	65.91	45.8194	80	4	15	25.95	LCP1 p-S6 (z= 2)	LCP1 4 - 15	GS*VSDEEMMELR	p0755	LCP1 p-S6 (z= 2)	1.09364e-05	7.48431	11.397	4.07614	2.01033e-06	3.82625	7.25284e-06	9.20489e-06	9.07317e-06	6.94392e-06	2.43962e-06	6.02042e-06	3.57854	1.70455e-05	9.25245	4.74562e-06	2.1385	2.35286e-06	3.12558e-06	0.356019	0.357647	0.497825	1.00517e-06	0.201916	1.09836	1.57725
HNRPK_HUMAN	Heterogeneous nuclear ribonucleoprotein K OS=Homo sapiens GN=HNRNPK PE=1 SV=1	GSYGDLGGPIITTQVTIPK	Phospho (ST)	999.006	69.6654	2	.003000000000000000000.	2.84119	-0.966438	0.73497	4.89129e-09	3.33588e-05	93.44	73.612	5	378	396	51.81	HNRNPK p-S380 (z= 2)	HNRNPK 378 - 396	GS*YGDLGGPIITTQVTIPK	p0756	HNRNPK p-S380 (z= 2)	0.665078	0.158015	1.03415	0.262246	0.817425	1.57992	5.12415	3.47321	3.044	3.56646	10.27	10.3911	0.00012974	1.65257	3.204	1.22154	0.985102	1.48737	0.166558	2.66833e-05	0.123054	3.22885e-05	8.23556e-06	0.0482811	2.27657e-05	0.0800782
HNRPK_HUMAN	Heterogeneous nuclear ribonucleoprotein K OS=Homo sapiens GN=HNRNPK PE=1 SV=1	GSYGDLGGPIITTQVTIPK	Phospho (Y)	999.004	64.8213	2	.000400000000000000000.	0.326154	0.326154	0.326154	0.00470192	0.00470192	33.75	33.75	1	378	396	1.97	HNRNPK p-Y381 (z= 2)	HNRNPK 378 - 396	GSY*GDLGGPIITTQVTIPK	p0757	HNRNPK 378 - 396	0.662518	0.157407	1.03017	0.261237	0.814279	1.57384	5.10442	3.45984	3.03228	3.55273	10.2305	10.3511	0.00012924	1.64621	3.19167	1.21683	0.98131	1.48165	0.165917	2.65806e-05	0.12258	3.21643e-05	8.20386e-06	0.0480953	2.2678e-05	0.07977
NOP2_HUMAN	Putative ribosomal RNA methyltransferase NOP2 OS=Homo sapiens GN=NOP2 PE=1 SV=2	GTDTQTPAVLSPSKTQATLKPK	Phospho (ST)	783.742	45.8524	3	.000000000003000000000000.	3.67046	-0.507198	1.15761	1.66526e-05	0.00878751	57.23	37.5917	29	722	743	22.78	NOP2 p-S733 (z= 3)	NOP2 722 - 743	GTDTQTPAVLS*PSKTQATLKPK	p0758	NOP2 p-S733 (z= 3)	1.69108	0.875566	0.843659	1.99602	2.37574	3.51592	0.608124	0.418616	0.315064	0.608074	0.927151	1.06669	1.80526	1.01961	1.00565	2.06884	2.76708	2.98958	1.76217	1.69911	0.890799	0.723227	1.25331	1.34769	0.417232	0.905115
PAK2_HUMAN	Serine/threonine-protein kinase PAK 2 OS=Homo sapiens GN=PAK2 PE=1 SV=3	GTEAPAVVTEEEDDDEETAPPVIAPRPDHTK	Phospho (ST)	1132.51	52.8228	3	.000000000000000000300000000000000.	1.71306	1.71306	1.71306	3.67148e-06	3.67148e-06	67.07	67.07	1	161	191	2.47	PAK2 p-T179 (z= 3)	PAK2 161 - 191	GTEAPAVVTEEEDDDEET*APPVIAPRPDHTK	p0759	PAK2 161 - 191	1.21339	1.80229	2.1246	1.25118	0.0695225	2.0315	1.33854	1.21298	1.80369	1.28467	1.2534	0.675689	2.53407	2.20188	0.00177256	1.56715	1.26154	1.26413	0.741094	0.720101	1.44357	0.00044538	0.835637	1.29949	0.621768	0.000352788
TAF1_HUMAN	Transcription initiation factor TFIID subunit 1 OS=Homo sapiens GN=TAF1 PE=1 SV=2	GTFGGNIIQHSIPAVELR	Phospho (ST)	663.668	80.9122	3	.00000000000300000000.	0	-3.93163	-3.93163	0.0184027	0.0184027	28.07	28.07	1	582	599	17.67	TAF1 p-S593 (z= 3)	TAF1 582 - 599	GTFGGNIIQHS*IPAVELR	p0760	TAF1 p-S593 (z= 3)	4.84237	4.04117	3.85125	0.111294	4.82513	2.94757	1.0641	1.69118	1.31979	1.11865	1.26314	1.07894	1.11249	0.703734	1.16457	0.526635	0.584574	7.58783e-06	0.486259	0.386767	0.322266	0.364933	0.165996	0.399962	0.269066	0.193116
GEPH_HUMAN	Gephyrin OS=Homo sapiens GN=GPHN PE=1 SV=1	GTHMGPSEIGLLATVGVTEVEVNK	Phospho (ST)	630.306	50.5966	4	.00000003000000000000000000.	0	-9.7557	-9.7557	0.0366922	0.0366922	25.8	25.8	1	474	497	12.55	GPHN p-S481 (z= 4)	GPHN 474 - 497	GTHMGPS*EIGLLATVGVTEVEVNK	p0761	GPHN p-S481 (z= 4)	1.06395	0.914624	1.2494	0.976082	1.08135	0.998957	0.726064	0.892984	0.846854	0.940159	0.577072	0.696912	0.657954	0.909124	0.977831	0.664181	0.647814	0.593096	0.828157	1.2151	1.28443	1.34236	1.23441	1.29357	0.840447	1.07164
YD026_HUMAN	Putative death domain-containing protein FLJ16686 OS=Homo sapiens PE=2 SV=2	GTIVVYKVPK	Phospho (Y)	592.334	62.1332	2	.000000400000.	9.59791	9.59791	9.59791	0.022678	0.022678	23.39	23.39	1	735	744	15.35	PHGDH p-Y741 (z= 2)	PHGDH 735 - 744	GTIVVY*KVPK	p0762	PHGDH p-Y741 (z= 2)	0.793689	0.871827	0.406232	0.724063	0.90553	0.834801	0.195947	0.538147	0.619783	0.465159	0.694706	0.536973	0.807354	0.929205	1.13535	0.658015	1.01546	0.963557	0.859921	0.870372	1.16849	0.884088	1.0861	1.02131	0.504931	0.656921
DOCK3_HUMAN	Dedicator of cytokinesis protein 3 OS=Homo sapiens GN=DOCK3 PE=1 SV=1	GTLGSMPSTVHIGQSMDVVK	3 Phospho (ST)	571.738	35.976	4	.0030000003000003000000.	4.24018	4.24018	4.24018	0.0430427	0.0430427	25.62	25.62	1	814	833	4.94	DOCK3 p-T816 (z= 4)	DOCK3 814 - 833	GT*LGSMPSTVHIGQSMDVVK	p0763	DOCK3 814 - 833	3.94839	5.51448	6.26111	2.09513	20.9094	6.45476	0.499606	0.386968	0.000279641	0.196148	0.0190233	0.270799	0.000488046	0.000525354	0.821295	0.358053	0.316439	0.718206	0.129375	0.172746	0.108126	0.155834	0.115276	0.113564	0.252719	0.137003
C2CD3_HUMAN	C2 domain-containing protein 3 OS=Homo sapiens GN=C2CD3 PE=1 SV=3	GTLPLSR	Phospho (ST)	412.205	33.0624	2	.000000300.	0	-7.62044	-7.62044	0.00201555	0.00201555	37.37	37.37	1	1129	1135	13.08	C2CD3 p-S1135 (z= 2)	C2CD3 1129 - 1135	GTLPLS*R	p0764	C2CD3 p-S1135 (z= 2)	1.52464	1.18141	1.66634	1.97717	0.596302	1.15765	1.8655	1.46632	1.5133	2.21623	0.538637	0.62909	1.38527	1.69729	0.866838	2.64043	1.36078	1.3251	0.896389	1.47158	0.95197	0.959391	0.958817	1.03656	0.966682	1.05722
GOT1A_HUMAN	Vesicle transport protein GOT1A OS=Homo sapiens GN=GOLT1A PE=2 SV=1	GTSFLLGGVVIVLLR	Phospho (ST)	406.737	36.5437	4	.00300000000000000.	0.421463	0.421463	0.421463	0.0469287	0.0469287	16.61	16.61	1	67	81	5.83	GOLT1A p-T69 (z= 4)	GOLT1A 67 - 81	GT*SFLLGGVVIVLLR	p0766	GOLT1A 67 - 81	0.375493	0.34615	0.265842	0.568409	0.452532	0.639749	0.781608	0.53743	0.921981	1.15464	0.848373	0.984314	1.44651	1.50892	1.21555	1.56115	1.25414	1.29304	1.5726	1.53358	1.66266	1.68618	1.22523	1.12002	1.6574	1.5155
UFD1_HUMAN	Ubiquitin fusion degradation protein 1 homolog OS=Homo sapiens GN=UFD1L PE=1 SV=3	GVEPSPSPIKPGDIK	Phospho (ST)	800.902	45.6744	2	.00000003000000000.	3.07789	-1.88525	-0.191277	0.00266651	0.0252714	36.88	28.8014	14	241	255	16.6	UFD1L p-S248 (z= 2)	UFD1L 241 - 255	GVEPSPS*PIKPGDIK	p0769	UFD1L p-S248 (z= 2)	0.429657	0.000172277	0.977707	1.10096	2.77549	2.42262	0.485239	0.000125393	0.638015	0.119566	1.33678	0.816851	0.000215711	0.000232201	0.392323	0.648601	0.60383	1.10085	2.34	3.28926	2.50827	4.73887	1.75202	1.69448	1.71485	2.61257
RUSC2_HUMAN	Iporin OS=Homo sapiens GN=RUSC2 PE=1 SV=2	GVGASEGGEEEEEEEETEEVAEAAGGSGRAR	Phospho (ST)	1063.1	40.2604	3	.000000000000000003000000000000000.	3.58442	2.07797	2.91679	0.00909586	0.0267838	32.23	28.3673	11	1231	1261	18.67	RUSC2 p-T1248 (z= 3)	RUSC2 1231 - 1261	GVGASEGGEEEEEEEET*EEVAEAAGGSGRAR	p0770	RUSC2 p-T1248 (z= 3)	0.000192427	16.5682	0.000193776	2.66515	3.53721e-05	3.20563	0.000127615	14.7164	0.000159644	0.00012218	2.49845	0.273801	0.00027862	0.000299919	0.000275967	7.95313	1.21028	1.52738	0.0896421	0.0913987	0.498924	6.93406e-05	1.76861e-05	0.113345	0.117678	0.239748
CTL2_HUMAN		GVLMVGNETTYEDGHGSRK	Phospho (ST)	710.644	47.6929	3	.000000000030000000000.	0	-7.88151	-7.88151	0.0269879	0.0269879	28.51	28.51	1	181	199	4.66	CTL2 p-T191 (z= 3)	CTL2 181 - 199	GVLMVGNETT*YEDGHGSRK	p0771	CTL2 181 - 199	2.50667	2.07313	2.78802	3.43709	3.50263	4.32957	2.71053	2.2152	2.24712	9.36092e-06	1.19908	0.0215948	1.40383	1.10513	1.97127	1.33422	3.45527	0.0698088	0.780506	0.646562	0.736387	0.478134	0.441972	0.010243	0.376699	0.452964
PCBP2_HUMAN	Poly(rC)-binding protein 2 OS=Homo sapiens GN=PCBP2 PE=1 SV=1	GVTIPYRPKPSSSPVIFAGGQDR	Phospho (ST)	837.094	55.0756	3	.0000000000030000000000000.	3.26003	-0.112828	1.39868	3.51067e-06	0.00720814	64.04	38.3671	24	177	199	7.89	PCBP2 p-S188 (z= 3)	PCBP2 177 - 199	GVTIPYRPKPS*SSPVIFAGGQDR	p0772	PCBP2 177 - 199	1.05127	0.953818	1.0877	0.462411	0.745503	0.721001	3.24405	2.70843	2.88141	2.27233	4.60574	3.45958	2.29381	0.789733	1.92915	1.65874	2.28359	2.44346	0.484679	0.661799	0.509634	0.755094	0.88774	0.928202	0.346434	0.52769
CAD24_HUMAN	Cadherin-24 OS=Homo sapiens GN=CDH24 PE=1 SV=1	GWVPLLVAEWSAPAAPPQRSPVGSAVGIPQDSSAQASR	4 Phospho (ST)	1040.72	67.9767	4	.0000000000030000000030003000000000000300.	1.86037	1.86037	1.86037	0.0142166	0.0142166	30.89	30.89	1	463	500	8.79	CDH24 p-S474 (z= 4)	CDH24 463 - 500	GWVPLLVAEWS*APAAPPQRSPVGSAVGIPQDSSAQASR	p0775	CDH24 463 - 500	0.000224237	0.000259303	0.000225809	0.080432	0.249665	0.232099	0.226189	0.415631	0.821155	0.494759	0.48956	0.461935	0.000324678	0.464132	0.534798	9.73031e-05	0.217486	0.30552	0.672648	0.419571	0.530352	0.388824	0.500116	0.425421	0.954891	1.88135
KCD11_HUMAN	BTB/POZ domain-containing protein KCTD11 OS=Homo sapiens GN=KCTD11 PE=1 SV=1	GYGETALLR	Phospho (ST)	530.243	44.0379	2	.00000300000.	0	-8.979	-8.979	0.0230695	0.0230695	27.07	27.07	1	50	58	13.76	KCTD11 p-T55 (z= 2)	KCTD11 50 - 58	GYGET*ALLR	p0776	KCTD11 p-T55 (z= 2)	1.39599	1.30586	0.488524	0.988829	2.74666	1.84479	0.474175	0.775694	0.408941	0.395639	1.77308	1.60219	2.3833	0.280474	3.34784	3.3244	1.54144	5.55779	0.785238	0.232577	0.866335	0.582575	0.943801	0.468063	1.06168	0.447933
K1370_HUMAN	Uncharacterized protein KIAA1370 OS=Homo sapiens GN=KIAA1370 PE=2 SV=2	GYRVPPSGTIQVTLFNPNK	Phospho (ST); Phospho (Y)	562.771	61.2398	4	.004000000000030000000.	1.52644	1.52644	1.52644	0.00619436	0.00619436	34.41	34.41	1	948	966	20.62	KIAA1370 p-Y950 p-T961 (z= 4)	KIAA1370 948 - 966	GY*RVPPSGTIQVT*LFNPNK	p0778	KIAA1370 p-Y950 p-T961 (z= 4)	1.76213	1.56487	2.27731	4.53813	0.205968	0.605525	0.142372	2.99196	1.93968	2.65221	0.186255	1.3313	0.000216461	0.000233008	0.269729	0.919815	0.548434	0.149462	4.2726e-05	1.03823	1.19955	5.38711e-05	0.685469	0.487226	1.34057	1.80101
F135B_HUMAN	Protein FAM135B OS=Homo sapiens GN=FAM135B PE=2 SV=2	GYYQIRVTLK	Phospho (Y)	440.891	44.2867	3	.000400000000.	0	-9.91323	-9.91323	0.0391836	0.0391836	25.34	25.34	1	26	35	0	FAM135B p-Y29 (z= 3)	FAM135B 26 - 35	GYY*QIRVTLK	p0779	FAM135B 26 - 35	1.6958	0.27683	0.95648	1.6134	3.47594e-05	0.757096	0.318653	0.000159156	0.395649	0.375438	0.203837	0.133078	1.88863	0.000294724	0.000271187	1.43307	0.253975	0.596048	2.43766	1.90917	1.36846	2.0542	1.51064	1.22386	1.74233	2.28071
MOL1A_HUMAN	Mps one binder kinase activator-like 1A OS=Homo sapiens GN=MOBKL1A PE=1 SV=3	HAEATLGSGNLR	Phospho (ST)	653.302	38.6957	2	.00000300000000.	5.58488	0.0199297	1.84425	0.00139577	0.0336827	40.09	29.6625	4	31	42	21.05	MOBKL1A p-T36 (z= 2)	MOBKL1A 31 - 42	HAEAT*LGSGNLR	p0780	MOBKL1A p-T36 (z= 2)	0.744746	2.69596	1.16586	1.0975	0.934376	0.63176	0.927844	1.45422	0.000506863	0.711693	1.15517	0.732037	1.01199	1.82733	0.940637	0.81362	0.68113	1.30888	4.4689	3.40401	1.79607	0.863662	0.48617	1.31744	0.218089	0.267408
DNJB6_HUMAN	DnaJ homolog subfamily B member 6 OS=Homo sapiens GN=DNAJB6 PE=1 SV=2	HAPHCLSEEEGEQDRPR	Phospho (ST)	709.629	34.7442	3	.0000000300000000000.	2.05798	-0.0164639	1.00524	8.23787e-07	0.00913981	72.38	41.772	5	271	287	65.98	DNAJB6 p-S278 (z= 3)	DNAJB6 271 - 287	HAPHCLS*EEEGEQDRPR	p0782	DNAJB6 p-S278 (z= 3)	1.35165	1.57355	1.39412	0.000482156	0.88247	0.974851	1.40103	0.000766096	1.38722	2.14814	3.42878	1.34387	0.0013179	0.00141865	0.00130535	0.000394964	0.171395	1.02376	0.399564	0.00027105	0.000225467	0.568076	0.202858	0.248925	0.145781	0.000259802
UNG_HUMAN	Uracil-DNA glycosylase OS=Homo sapiens GN=UNG PE=1 SV=2	HAPSPEPAVQGTGVAGVPEESGDAAAIPAK	Phospho (ST)	964.126	51.9462	3	.00003000000000000000000000000000.	2.829	0.0463771	1.0068	1.99081e-06	0.00644999	69.01	46.595	4	20	49	23.39	UNG p-S24 (z= 3)	UNG 20 - 49	HAPS*PEPAVQGTGVAGVPEESGDAAAIPAK	p0784	UNG p-S24 (z= 3)	0.000356944	0.000412762	0.62328	0.000189082	0.561127	0.197569	0.00023672	6.07554	0.000296132	9.94463	5.29921	15.7745	0.000516828	0.000556335	0.000511906	5.88748	2.06372	6.49318	0.000102013	0.000106295	8.84189e-05	0.000128624	0.341914	0.0570616	9.06886e-05	0.000101883
HMHA1_HUMAN	Minor histocompatibility protein HA-1 OS=Homo sapiens GN=HMHA1 PE=1 SV=2	HASAAGFPLSGAASWTLGRSHR	Phospho (ST)	580.026	44.0908	4	.000000000000000030000000.	0	-7.71867	-6.81195	0.0459757	0.0510954	25.73	25.17	2	71	92	3.11	HMHA1 p-T87 (z= 4)	HMHA1 71 - 92	HASAAGFPLSGAASWT*LGRSHR	p0785	HMHA1 71 - 92	0.807511	3.93806	5.13383	4.04729	1.70185	2.60476	1.17139	0.211512	0.210957	0.177775	3.49708e-05	0.295281	5.24887	1.63536	0.24641	6.80263e-05	4.17021	1.88349	1.11295	4.66841e-05	3.88331e-05	0.242346	0.290614	0.388289	0.300748	0.573205
TBCD4_HUMAN	TBC1 domain family member 4 OS=Homo sapiens GN=TBC1D4 PE=1 SV=2	HASAPSHVQPSDSEK	Phospho (ST)	552.907	25.6692	3	.00030000000000000.	1.41995	0.677057	1.0485	0.0300035	0.0312877	27.31	27.165	2	339	353	13.9	TBC1D4 p-S342 (z= 3)	TBC1D4 339 - 353	HAS*APSHVQPSDSEK	p0787	TBC1D4 p-S342 (z= 3)	2.67112	0.00439436	0.00382675	2.69743	4.40148	8.91579	2.36141	0.00319846	2.219	2.45144	2.29898	6.19585	0.00550227	0.00592287	0.00544987	3.04897	0.511234	0.000817559	0.00108606	1.01734	0.000941328	0.00136936	1.08658	0.351274	1.27348	1.5641
LAP2B_HUMAN	Lamina-associated polypeptide 2, isoforms beta/gamma OS=Homo sapiens GN=TMPO PE=1 SV=2	HASPILPITEFSDIPR	Phospho (ST)	936.967	75.6277	2	.000300000000000000.	0.686461	-0.0721185	0.223478	8.48348e-05	0.00287189	51.92	40.59	3	304	319	40.63	TMPO p-S307 (z= 2)	TMPO 304 - 319	HAS*PILPITEFSDIPR	p0788	TMPO p-S307 (z= 2)	0.0012624	0.00145981	1.52804	0.91615	0.594647	1.12074	2.26296	1.3186	0.00104733	0.000801545	0.962818	0.757728	3.16036	5.60564	2.31557	0.93563	1.17632	2.19896	0.799148	1.13757	0.844117	1.2023	0.681779	1.24359	0.624238	0.888212
BUD13_HUMAN	BUD13 homolog OS=Homo sapiens GN=BUD13 PE=1 SV=1	HDSPDLAPNVTYSLPR	Phospho (ST)	931.429	58.3095	2	.000300000000000000.	0.622836	-0.0435287	0.289654	0.000930675	0.00343348	42.5	38.43	2	269	284	28.4	BUD13 p-S272 (z= 2)	BUD13 269 - 284	HDS*PDLAPNVTYSLPR	p0790	BUD13 p-S272 (z= 2)	1.68463	3.04509	4.54307	1.30669	0.743647	0.253008	4.6141	2.10385	3.53894	1.15604	1.18346	1.547	5.11174	1.18077	4.8495	1.48591	2.51408	1.97834	0.2728	0.115829	0.221598	0.396622	0.249778	0.222252	0.119653	0.191635
SRRT_HUMAN	Serrate RNA effector molecule homolog OS=Homo sapiens GN=SRRT PE=1 SV=1	HELSPPQKR	Phospho (ST)	586.287	29.3852	2	.00003000000.	3.91779	1.21822	2.27185	9.55802e-05	0.0164218	50.97	32.1389	9	71	79	39.62	SRRT p-S75 (z= 2)	SRRT 71 - 79	HELS*PPQKR	p0791	SRRT p-S75 (z= 2)	0.000679195	0.000785407	0.000683956	1.70246	5.78342	4.42882	0.511691	0.492201	0.740979	0.527415	1.85939	8.51105	0.000983422	0.0010586	2.74716	1.04538	4.19657	11.238	0.340472	0.246351	0.517855	0.270689	0.264858	0.213721	0.194651	0.215577
FAT4_HUMAN	Protocadherin Fat 4 OS=Homo sapiens GN=FAT4 PE=2 SV=2	HFEVQSSKVPNLSLIK	Phospho (ST)	635.998	50.9877	3	.000000300000000000.	0	-3.48929	-3.48929	0.0185355	0.0185355	27.21	27.21	1	406	421	9.1	FAT4 p-S412 (z= 3)	FAT4 406 - 421	HFEVQS*SKVPNLSLIK	p0792	FAT4 406 - 421	2.96537	2.68914	3.20094	1.5163	2.07376	2.07425	1.02849	1.49669	1.57103	0.774203	1.2944	1.01866	0.848487	0.731105	0.767327	0.536474	0.805306	1.39506	0.531709	0.524399	0.347824	0.276913	0.550961	0.440894	0.344935	0.394072
ZN154_HUMAN	Zinc finger protein 154 OS=Homo sapiens GN=ZNF154 PE=2 SV=3	HFRSNVGR	Phospho (ST)	526.746	52.4325	2	.0000300000.	4.54599	4.54599	4.54599	0.00927702	0.00927702	30.64	30.64	1	66	73	22.02	ZNF154 p-S70 (z= 2)	ZNF154 66 - 73	HFRS*NVGR	p0793	ZNF154 p-S70 (z= 2)	0.599218	0.000466509	0.526907	0.729367	1.19512	1.14305	0.50432	0.860333	1.42378	0.682635	1.42828	1.12264	2.4684	0.000628777	0.710475	2.53623	7.18751	4.37496	1.59317	2.26816	1.68605	0.559391	1.73043	0.946244	0.851958	1.14701
TR150_HUMAN	Thyroid hormone receptor-associated protein 3 OS=Homo sapiens GN=THRAP3 PE=1 SV=2	HGLAHDEMKSPR	Phospho (ST)	729.324	29.8667	2	.00000000003000.	3.05362	1.65313	2.35337	0.000104304	0.000282519	51.2	47.99	2	689	700	47.58	THRAP3 p-S699 (z= 2)	THRAP3 689 - 700	HGLAHDEMKS*PR	p0795	THRAP3 p-S699 (z= 2)	0.00331457	0.00383291	0.00333781	1.79134	2.68208	8.0537	0.00219818	0.0027898	0.00274988	2.44338	0.662623	1.52387	0.00479925	0.00516612	2.23323	2.76872	7.24938	3.36655	0.000947295	0.000987052	0.389729	0.0011944	1.37181	0.962608	0.000842133	0.000946088
TR150_HUMAN	Thyroid hormone receptor-associated protein 3 OS=Homo sapiens GN=THRAP3 PE=1 SV=2	HGLAHDEMKSPR	Phospho (ST)	486.551	31.5735	3	.00000000003000.	0.811462	0.152407	0.481935	0.0459026	0.0525193	25.04	24.445	2	689	700	16.65	THRAP3 p-S699 (z= 3)	THRAP3 689 - 700	HGLAHDEMKS*PR	p0796	THRAP3 p-S699 (z= 3)	0.000838128	0.000969194	0.936001	0.452819	0.939026	0.839633	1.86872	1.27912	2.96701	0.989286	0.905283	0.943695	1.1553	3.71618	1.05174	5.44661	9.17549	5.46663	0.360978	0.401337	0.271143	0.410441	0.247276	0.281874	0.571965	0.391379
F122A_HUMAN	Protein FAM122A OS=Homo sapiens GN=FAM122A PE=1 SV=1	HGLLLPASPVR	Phospho (ST)	620.336	54.5685	2	.0000000030000.	2.99276	-8.64898	-0.0912483	4.0579e-05	0.00128973	52.81	42.065	8	69	79	52.81	FAM122A p-S77 (z= 2)	FAM122A 69 - 79	HGLLLPAS*PVR	p0797	FAM122A p-S77 (z= 2)	1.34898	0.526004	0.000279475	0.294911	3.04284	4.22959	1.65977	0.00023359	0.000230248	3.479	0.437454	6.04151	1.47717	1.05031	0.468464	1.18165	1.21349	1.96063	0.801738	1.88044	1.38257	1.4071	0.831099	1.04278	1.33246	1.10094
ZF106_HUMAN	Zinc finger protein 106 homolog OS=Homo sapiens GN=ZFP106 PE=1 SV=1	HGTKIGTLGSATTELLSGSTR	4 Phospho (ST)	602.501	27.73	4	.00030003000000000003300.	2.52206	2.52206	2.52206	0.0230524	0.0230524	28.6	28.6	1	600	620	10.6	ZFP106 p-T603 (z= 4)	ZFP106 600 - 620	HGT*KIGTLGSATTELLSGSTR	p0798	ZFP106 p-T603 (z= 4)	0.0179207	5.33305	4.49009	4.15237	2.334	0.00640506	2.63816	3.58837	3.08406	4.24861	0.0595564	2.2704	0.16664	5.12662	2.95484	0.151301	0.0401948	1.40788	0.0395006	0.0210641	0.0297322	0.0740587	0.0147501	0.017506	0.0307573	1.11114
TRIO_HUMAN	Triple functional domain protein OS=Homo sapiens GN=TRIO PE=1 SV=2	HHPPVLVSSAASSQAEADKMSGTSTPGPSLPPPGAAPEAGPSAPSR	6 Phospho (ST)	1217.23	45.2423	4	.000000000000330000000303330000000000000000000000.	0	-5.85006	-5.85006	0.0104436	0.0104436	31.38	31.38	1	2347	2392	12.1	TRIO p-S2359 (z= 4)	TRIO 2347 - 2392	HHPPVLVSSAAS*SQAEADKMSGTSTPGPSLPPPGAAPEAGPSAPSR	p0799	TRIO p-S2359 (z= 4)	0.00200505	0.0023186	0.00201911	0.00106212	0.000368569	0.00134308	0.00132972	0.0016876	0.00166346	0.00127308	0.000447275	0.00110377	0.00290316	3.7751	0.00287552	0.000870052	0.63043	0.000431369	0.000573037	0.000597087	0.804347	1.54473	2.54093	0.738752	1.17167	0.897378
NOP58_HUMAN	Nucleolar protein 58 OS=Homo sapiens GN=NOP58 PE=1 SV=1	HIKEEPLSEEEPCTSTAIASPEK	2 Phospho (ST)	914.727	47.2006	3	.0000000030000000000030000.	0.88065	0.88065	0.88065	0.0165334	0.0165334	30.75	30.75	1	495	517	11.44	NOP58 p-S503 p-S515 (z= 3)	NOP58 495 - 517	HIKEEPLS*EEEPCTSTAIAS*PEK	p0801	NOP58 p-S503 p-S515 (z= 3)	1.68792	2.73578	1.73844	1.54865	0.000227808	1.2852	0.000821884	1.53438	0.00102816	0.000786878	0.796116	3.2394	2.11561	0.00193158	0.00177732	2.07794	2.02728	7.96618	0.696332	0.50634	0.000306988	0.000446577	0.000113905	0.200608	0.580931	0.608072
SMC1A_HUMAN	Structural maintenance of chromosomes protein 1A OS=Homo sapiens GN=SMC1A PE=1 SV=2	HKTVALDGTLFQK	Phospho (ST)	769.399	42.467	2	.000000000300000.	8.12477	8.12477	8.12477	0.012782	0.012782	29.02	29.02	1	636	648	23.53	SMC1A p-T645 (z= 2)	SMC1A 636 - 648	HKTVALDGT*LFQK	p0803	SMC1A p-T645 (z= 2)	0.41196	0.649743	0.327635	0.981714	1.34114	0.618699	0.545988	0.487404	0.32682	0.445014	0.571398	0.396105	0.170457	0.0835734	0.314051	0.424886	0.0453327	0.180002	0.622784	0.848194	0.802239	1.13891	0.386236	0.438108	1.1499	1.39032
MDN1_HUMAN	Midasin OS=Homo sapiens GN=MDN1 PE=1 SV=2	HLAGLAELLPESRR	Phospho (ST)	411.22	48.0979	4	.0000000000003000.	5.72326	5.72326	5.72326	0.0408774	0.0408774	23.57	23.57	1	3142	3155	8.56	MDN1 p-S3154 (z= 4)	MDN1 3142 - 3155	HLAGLAELLPES*RR	p0804	MDN1 3142 - 3155	0.299312	5.50005e-05	4.78961e-05	0.290525	0.249892	1.25531	0.24452	0.458319	0.416141	0.605407	0.729448	0.754355	1.05656	1.26004	1.22044	1.512	2.02066	1.67192	2.78423	0.445606	2.87341	2.33875	2.45503	2.00767	1.33061	0.859014
RBM15_HUMAN	Putative RNA-binding protein 15 OS=Homo sapiens GN=RBM15 PE=1 SV=2	HLDRSPESDRPR	Phospho (ST)	772.853	25.6835	2	.00000300000000.	0.523421	0.523421	0.523421	0.0396388	0.0396388	26.06	26.06	1	652	663	4.77	RBM15 p-S657 (z= 2)	RBM15 652 - 663	HLDRS*PESDRPR	p0805	RBM15 652 - 663	6.46962e-05	7.48133e-05	6.51497e-05	0.0248674	0.0981605	0.050805	1.70726	5.44533e-05	2.49311	1.88976	0.228272	1.05308	7.38499	12.3637	7.43632	4.81007	1.09365	0.581764	0.097701	0.255582	0.0386386	0.909559	0.436651	1.31842	0.177129	1.84664e-05
RBM15_HUMAN	Putative RNA-binding protein 15 OS=Homo sapiens GN=RBM15 PE=1 SV=2	HLDRSPESDRPR	Phospho (ST)	515.572	27.6476	3	.00000300000000.	1.81513	1.81513	1.81513	0.0113195	0.0113195	31.53	31.53	1	652	663	13.69	RBM15 p-S657 (z= 3)	RBM15 652 - 663	HLDRS*PESDRPR	p0806	RBM15 p-S657 (z= 3)	1.55284	2.86642	0.946823	0.861352	2.64332	10.42	0.399674	0.522197	0.000589605	0.401577	0.912842	0.57371	1.5591	0.00110767	0.776641	1.79203	1.90025	4.88352	0.00020311	0.000211635	0.000176043	0.217422	0.598715	0.136131	0.220295	0.254173
ZN638_HUMAN	Zinc finger protein 638 OS=Homo sapiens GN=ZNF638 PE=1 SV=2	HLEAADKGHSPAQKPK	Phospho (ST)	897.443	24.5574	2	.000000000030000000.	4.10627	3.37002	3.73814	0.000874657	0.00363098	42.24	37.93	2	596	611	35.53	ZNF638 p-S606 (z= 2)	ZNF638 596 - 611	HLEAADKGHS*PAQKPK	p0807	ZNF638 p-S606 (z= 2)	6.51663	0.00282659	0.00246148	0.00129483	0.0943574	1.10299	0.00162106	0.00205735	0.00202791	0.00155201	0.152912	0.909668	0.00353923	0.00380978	1.67915	0.00106068	0.768216	2.92126	0.000698587	0.692966	2.762	0.000880813	5.60328	10.2736	0.712947	0.584202
VPRBP_HUMAN	Protein VPRBP OS=Homo sapiens GN=VPRBP PE=1 SV=3	HLPSPPTLDSIITEYLR	Phospho (ST)	1016.51	93.9546	2	.0000300000000000000.	2.10043	1.1157	1.57524	0.00215744	0.0148408	37.98	31.6	3	997	1013	15.95	VPRBP p-S1001 (z= 2)	VPRBP 997 - 1013	HLPS*PPTLDSIITEYLR	p0808	VPRBP p-S1001 (z= 2)	1.38101	1.18839	4.29429	0.471463	0.978871	1.35201	1.8616	1.72097	2.83225	2.06934	2.71908	1.559	1.46637	1.6692	1.2764	1.16788	2.97543	3.12749	0.419669	0.348936	0.746784	0.390318	0.471194	0.410536	0.966322	0.927823
CYTSB_HUMAN	Cytospin-B OS=Homo sapiens GN=CYTSB PE=1 SV=1	HLRTPSTKPK	Phospho (ST)	622.831	39.4618	2	.000030000000.	2.43558	1.40635	2.0925	0.0235197	0.038446	26.04	24.3033	3	146	155	2.57	CYTSB p-T150 (z= 2)	CYTSB 146 - 155	HLRT*PSTKPK	p0809	CYTSB 146 - 155	0.681223	0.000644641	1.08906	4.38229	14.4028	10.1198	0.000369703	0.000469206	0.000462492	1.49582	0.304963	0.33253	0.000807168	0.00086887	0.927164	2.68704	2.08263	0.790843	0.481311	0.250175	0.302359	0.000200881	0.788845	0.293483	0.45464	0.25459
TBC25_HUMAN		HMLRPAGGGGSTFEDAVDHLATASQGPGGGGRLLR	Oxidation (M); 3 Phospho (ST)	926.162	92.7591	4	.0020000000003000000000303000000000000.	4.20092	4.20092	4.20092	0.0201853	0.0201853	29.85	29.85	1	469	503	13.38	TBC25 p-T481 (z= 4) + oxidation	TBC25 469 - 503	HMLRPAGGGGST*FEDAVDHLATASQGPGGGGRLLR	p0810	TBC25 p-T481 (z= 4) + oxidation	1.24636	1.90507	1.94608	0.828523	3.4522	3.5415	1.54827	0.589856	1.14494	1.80953	3.57353	3.49721	2.71322	1.17183	1.41636	0.858039	6.48674	6.34531	0.228638	0.469618	0.279894	0.22249	0.168198	0.355106	0.260234	0.263247
TFP11_HUMAN	Tuftelin-interacting protein 11 OS=Homo sapiens GN=TFIP11 PE=1 SV=1	HNVPDDGLPLQSQQLPQSGK	Phospho (ST)	560.27	47.8645	4	.0000000000003000000000.	0.912362	0.912362	0.912362	0.039984	0.039984	26.26	26.26	1	289	308	11.86	TFIP11 p-S301 (z= 4)	TFIP11 289 - 308	HNVPDDGLPLQS*QQLPQSGK	p0811	TFIP11 p-S301 (z= 4)	1.88497	1.51909	2.23711	3.91914	1.06989	3.18346	1.21392	1.30408	1.11206	2.29602	1.32654	1.66234	0.654701	0.596126	0.598044	0.701651	1.5329	0.366761	1.232	1.03	0.929521	1.47106	0.884708	0.738663	0.513823	1.16184
PSG2_HUMAN	Pregnancy-specific beta-1-glycoprotein 2 OS=Homo sapiens GN=PSG2 PE=2 SV=2	HSGLYVCSVRNSATGEESSTSLTVK	Phospho (ST)	917.083	61.5241	3	.000000000000000000003000000.	0	-9.95264	-7.99863	0.0283156	0.0389408	29.04	27.65	2	295	319	3.92	PSG2 p-T315 (z= 3)	PSG2 295 - 319	HSGLYVCSVRNSATGEESST*SLTVK	p0813	PSG2 295 - 319	3.58207	1.63234	0.0988169	0.0536495	3.30317	2.75626	0.0950246	4.73312e-05	0.366341	0.0698397	0.11566	1.91743	0.316166	0.221309	1.20292	0.109344	2.87431	3.69629	0.0613614	2.07069	0.378893	2.02639e-05	0.102358	0.0389121	0.0490916	1.02099
SEM6D_HUMAN	Semaphorin-6D OS=Homo sapiens GN=SEMA6D PE=1 SV=1	HSISAMPK	Oxidation (M); Phospho (ST)	483.711	38.4496	2	.0000302000.	1.51646	1.24714	1.3818	0.0168857	0.0264518	27.12	25.475	2	972	979	0	SEMA6D p-S976 (z= 2) + oxidation	SEMA6D 972 - 979	HSIS*AMPK	p0814	SEMA6D 972 - 979	1.27252	1.81789	1.24718	1.28398	1.52352	1.68879	1.29092	1.4658	1.3032	1.74349	1.61613	1.47602	1.15983	1.12003	1.02185	1.61674	1.64579	1.65652	0.966112	0.713524	0.684071	0.765127	1.11898	0.784686	0.634676	0.770647
MTG8_HUMAN	Protein CBFA2T1 OS=Homo sapiens GN=RUNX1T1 PE=1 SV=2	HSTMPDSPVDVK	Phospho (ST)	696.799	40.7615	2	.00000003000000.	3.35517	1.86047	2.60782	0.00382426	0.00432924	34.93	34.375	2	35	46	14.81	RUNX1T1 p-S42 (z= 2)	RUNX1T1 35 - 46	HSTMPDS*PVDVK	p0816	RUNX1T1 p-S42 (z= 2)	1.39906	2.19202	3.33627	0.305488	1.24423	0.128014	3.28241	1.5645	0.246087	0.716889	1.00986	0.156945	2.51828	0.425136	2.29247	0.10147	0.939376	0.207022	1.10367	0.0683412	0.642117	0.47745	0.767146	0.228883	0.77404	0.346395
RBP2_HUMAN	E3 SUMO-protein ligase RanBP2 OS=Homo sapiens GN=RANBP2 PE=1 SV=2	HSTPSPTR	Phospho (ST)	481.71	20.9857	2	.0000030000.	4.11169	1.9898	2.79417	0.0122316	0.0350447	28.57	24.9433	3	777	784	7.14	RANBP2 p-S782 (z= 2)	RANBP2 777 - 784	HSTPS*PTR	p0817	RANBP2 777 - 784	0.00471863	0.00545653	0.00475171	1.18767	4.02898	3.07963	2.38455	0.00397156	0.00391473	4.71779	0.722087	25.1892	4.81672	0.00735449	0.00676717	1.37322	2.03902	1.36744	0.00134857	0.00140517	0.00116886	0.00170035	0.000433692	0.00107636	0.00119886	0.00134685
HNRH1_HUMAN	Heterogeneous nuclear ribonucleoprotein H OS=Homo sapiens GN=HNRNPH1 PE=1 SV=4	HTGPNSPDTANDGFVR	Phospho (ST)	882.872	37.3756	2	.000000300000000000.	3.63547	-1.07046	1.02537	4.61547e-06	0.0105983	64.58	35.7294	17	99	114	11.91	HNRNPH1 p-S105 (z= 2)	HNRNPH1 99 - 114	HTGPNS*PDTANDGFVR	p0818	HNRNPH1 p-S105 (z= 2)	0.372973	0.890067	2.20034	3.153	3.41683	5.02373	0.877051	0.968226	2.55415	2.65373	5.25917	4.76847	1.34977	1.05779	0.631825	2.5564	1.28414	2.10556	0.883571	0.533165	0.296665	0.610981	0.586371	0.677575	0.490728	0.208237
HNRH1_HUMAN	Heterogeneous nuclear ribonucleoprotein H OS=Homo sapiens GN=HNRNPH1 PE=1 SV=4	HTGPNSPDTANDGFVR	Phospho (ST)	588.917	38.2269	3	.000000300000000000.	1.18272	-4.65154	-0.487041	0.000581408	0.0269296	43.61	29.655	6	99	114	12.86	HNRNPH1 p-S105 (z= 3)	HNRNPH1 99 - 114	HTGPNS*PDTANDGFVR	p0819	HNRNPH1 p-S105 (z= 3)	0.45893	1.16144	3.0203	3.41982	4.52348	2.09733	0.62155	1.63683	3.06256	5.24846	4.73568	5.83105	0.000215606	0.000232087	1.39535	1.26581	0.822514	5.37649	2.67469	4.43431e-05	0.563254	5.36581e-05	0.641906	0.0627958	0.777083	0.108552
PDIA2_HUMAN	Protein disulfide-isomerase A2 OS=Homo sapiens GN=PDIA2 PE=1 SV=2	HTLGLALR	Phospho (ST)	480.76	36.3842	2	.0030000000.	9.9864	9.9864	9.9864	0.0480445	0.0480445	24.17	24.17	1	50	57	6.35	PDIA2 p-T52 (z= 2)	PDIA2 50 - 57	HT*LGLALR	p0821	PDIA2 50 - 57	0.240877	0.386965	0.233564	0.494096	0.56745	0.663863	0.524398	0.699622	0.659716	1.11902	0.871719	0.755418	0.982892	1.22308	0.606202	1.41542	1.57156	1.10515	0.132195	2.3086	1.9182	2.89561	1.99155	2.53452	1.07986	1.03586
SESN1_HUMAN	Sestrin-1 OS=Homo sapiens GN=SESN1 PE=1 SV=2	HYIGIMAAAR	Phospho (Y)	394.856	45.7861	3	.004000000000.	3.33969	3.33969	3.33969	0.0447062	0.0447062	25.11	25.11	1	118	127	17.3	SESN1 p-Y120 (z= 3)	SESN1 118 - 127	HY*IGIMAAAR	p0822	SESN1 p-Y120 (z= 3)	0.164611	0.636008	0.141236	0.221236	0.0841521	0.219814	0.484541	9.36142e-05	0.337448	0.590101	2.48111e-05	0.23537	0.916174	0.477763	0.248356	4.82632e-05	0.226787	0.311525	2.27898	2.21298	1.78311	3.34735	3.26485	2.56111	0.75501	0.605983
HDAC2_HUMAN	Histone deacetylase 2 OS=Homo sapiens GN=HDAC2 PE=1 SV=2	IACDEEFSDSEDEGEGGRR	2 Phospho (ST)	1159.4	38.3283	2	.000000003030000000000.	1.78911	-0.887005	0.638095	6.80055e-05	0.00165263	49.87	41.7283	6	415	433	42.42	HDAC2 p-S423 p-S425 (z= 2)	HDAC2 415 - 433	IACDEEFS*DS*EDEGEGGRR	p0823	HDAC2 p-S423 p-S425 (z= 2)	1.90781	0.228421	3.49772	0.214325	10.1877	8.35591	0.228978	0.0774529	5.65097e-05	1.78818	5.89783	4.52472	9.8624e-05	0.000106163	2.27925	2.48821	2.26688	8.92012	0.0388752	2.02838e-05	0.0292908	0.0294536	6.26041e-06	0.0162753	1.73057e-05	1.9442e-05
HDAC2_HUMAN	Histone deacetylase 2 OS=Homo sapiens GN=HDAC2 PE=1 SV=2	IACDEEFSDSEDEGEGGRR	2 Phospho (ST)	773.271	38.0544	3	.000000003030000000000.	1.28151	0.763557	1.02254	3.04481e-05	0.000115043	53.26	49.21	2	415	433	48.22	HDAC2 p-S423 p-S425 (z= 3)	HDAC2 415 - 433	IACDEEFS*DS*EDEGEGGRR	p0824	HDAC2 p-S423 p-S425 (z= 3)	0.000195325	0.00022587	0.000196694	0.000103468	19.7246	3.28757	0.000129537	0.0001644	0.000162048	0.000124019	4.35719e-05	0.000107525	0.000282816	0.000304435	4.38831	10.8438	3.28992	12.1953	5.58233e-05	5.81661e-05	4.83841e-05	7.03848e-05	1.79524e-05	4.45552e-05	4.96261e-05	5.57521e-05
HDAC1_HUMAN	Histone deacetylase 1 OS=Homo sapiens GN=HDAC1 PE=1 SV=1	IACEEEFSDSEEEGEGGRK	2 Phospho (ST)	1159.42	37.308	2	.000000003030000000000.	2.2505	2.2505	2.2505	0.0109266	0.0109266	28.7	28.7	1	414	432	21.41	HDAC1 p-S422 p-S424 (z= 2)	HDAC1 414 - 432	IACEEEFS*DS*EEEGEGGRK	p0825	HDAC1 p-S422 p-S424 (z= 2)	1.03697	0.289828	2.08936	0.592288	6.11983	4.32659	0.332854	0.365865	1.75629	0.342788	5.30174	3.95987	3.50208	0.230636	0.671688	5.5366	2.4947	12.0786	3.6177e-05	0.217464	0.0979247	0.682975	1.16343e-05	0.166404	3.21609e-05	0.0558223
PTN12_HUMAN	Tyrosine-protein phosphatase non-receptor type 12 OS=Homo sapiens GN=PTPN12 PE=1 SV=2	IADGVNEINTENMISSIEPEKQDSPPPKPPR	Phospho (ST)	1161.56	65.286	3	.000000000000000000000000300000000.	1.52284	1.52284	1.52284	3.21051e-05	3.21051e-05	56.38	56.38	1	309	339	10.74	PTPN12 p-S333 (z= 3)	PTPN12 309 - 339	IADGVNEINTENMISSIEPEKQDS*PPPKPPR	p0826	PTPN12 p-S333 (z= 3)	4.84016	2.07202	2.99146	5.56798	7.7618	9.50334	0.922539	1.37008	1.22526	1.15411	2.36973	1.7535	0.477473	0.625682	0.625627	0.325963	0.789309	0.898498	0.334635	0.185217	0.195125	0.190272	0.246207	0.180323	0.570197	0.186579
PTN12_HUMAN	Tyrosine-protein phosphatase non-receptor type 12 OS=Homo sapiens GN=PTPN12 PE=1 SV=2	IADGVNEINTENMISSIEPEKQDSPPPKPPR	Phospho (ST)	871.42	64.0516	4	.000000000000000000000000300000000.	2.09269	-0.296986	1.05869	3.88664e-06	0.0061675	65.55	45.832	5	309	339	18.78	PTPN12 p-S333 (z= 4)	PTPN12 309 - 339	IADGVNEINTENMISSIEPEKQDS*PPPKPPR	p0827	PTPN12 p-S333 (z= 4)	3.11466	3.70947	4.06913	5.62697	8.81483	8.54856	1.90174	0.908615	1.86745	1.67433	3.4115	2.80771	0.309772	0.79547	0.329775	0.16617	0.236815	0.330216	0.138928	0.0737703	0.0736755	0.0752853	0.0879019	0.165741	0.22548	0.110008
RMD1_HUMAN	Regulator of microtubule dynamics protein 1 OS=Homo sapiens GN=FAM82B PE=1 SV=1	IANAYIIK	Phospho (Y)	493.262	50.0969	2	.0000040000.	3.00861	3.00861	3.00861	0.0174765	0.0174765	26.74	26.74	1	184	191	10.44	FAM82B p-Y189 (z= 2)	FAM82B 184 - 191	IANAY*IIK	p0828	FAM82B p-Y189 (z= 2)	0.384456	0.694671	0.515524	0.485539	0.829789	0.427133	0.421309	0.479795	0.470815	0.164784	0.819968	0.628198	0.44668	0.396692	0.289362	0.351509	0.524906	0.835786	1.5498	0.667292	0.943596	0.948719	1.5696	1.45293	1.19608	0.860097
I4E1B_HUMAN	Eukaryotic translation initiation factor 4E type 1B OS=Homo sapiens GN=EIF4E1B PE=2 SV=3	IAVWTREAENQAGVLHVGR	Phospho (ST)	547.281	36.6226	4	.000003000000000000000.	5.43959	5.43959	5.43959	0.0167705	0.0167705	28.51	28.51	1	188	206	15.19	EIF4E1B p-T193 (z= 4)	EIF4E1B 188 - 206	IAVWT*REAENQAGVLHVGR	p0829	EIF4E1B p-T193 (z= 4)	0.00165782	0.00191707	0.00166945	0.000878189	0.000304742	0.00111049	0.00109944	0.00139535	0.00137539	0.00105262	0.000369818	0.000912624	0.0024004	0.0025839	0.00237755	0.00071938	0.00146059	0.000356666	0.000473801	0.000493686	8.16148	7.95965	4.13936	8.71391	6.72282	0.000473197
HNRPD_HUMAN	Heterogeneous nuclear ribonucleoprotein D0 OS=Homo sapiens GN=HNRNPD PE=1 SV=1	IDASKNEEDEGHSNSSPR	Phospho (ST)	1026.42	22.4145	2	.00000000000003000000.	3.20456	-0.306219	1.67081	1.58185e-05	0.00173692	60.17	44.8177	22	68	85	10.61	HNRNPD p-S81 (z= 2)	HNRNPD 68 - 85	IDASKNEEDEGHS*NSSPR	p0830	HNRNPD p-S81 (z= 2)	0.315479	1.68442	1.81529	0.377274	0.248292	0.740134	2.37764	3.75186	4.50662	2.14915	2.20507	1.41531	2.31315	6.43936	0.470923	0.84569	0.256669	1.72098	0.947502	0.330983	0.134294	0.233825	2.58184	2.40399	0.633346	0.230478
HNRPD_HUMAN	Heterogeneous nuclear ribonucleoprotein D0 OS=Homo sapiens GN=HNRNPD PE=1 SV=1	IDASKNEEDEGHSNSSPR	Phospho (ST)	684.618	19.9909	3	.00000000000000003000.	3.56734	0.524667	2.15815	0.011346	0.0335505	31.27	27.3633	6	68	85	8.93	HNRNPD p-S84 (z= 3)	HNRNPD 68 - 85	IDASKNEEDEGHSNSS*PR	p0831	HNRNPD 68 - 85	0.361911	2.34801	1.12282	0.843877	0.78973	0.0320725	2.35889	4.25239	2.92532	2.39333	1.57856	0.925411	6.00288	7.60829	2.61415	0.602511	2.81007	0.0325598	0.156677	0.977011	0.0982788	0.165159	0.0197496	0.237291	0.332305	0.318116
TR150_HUMAN	Thyroid hormone receptor-associated protein 3 OS=Homo sapiens GN=THRAP3 PE=1 SV=2	IDISPSTFR	Phospho (ST)	558.263	61.521	2	.00003000000.	8.02771	-1.94975	2.47245	0.000421802	0.0180366	45.61	31.4544	70	679	687	31.24	THRAP3 p-S683 (z= 2)	THRAP3 679 - 687	IDIS*PSTFR	p0832	THRAP3 p-S683 (z= 2)	1.5237	1.25352	2.10005	1.23776	1.64195	2.37028	1.6927	1.98159	1.35461	1.11159	2.57045	2.04248	1.25718	1.51384	1.76321	1.38557	1.97646	1.9995	0.668263	0.667597	0.56504	0.739592	0.878502	0.566916	0.477596	0.652749
TR150_HUMAN	Thyroid hormone receptor-associated protein 3 OS=Homo sapiens GN=THRAP3 PE=1 SV=2	IDISPSTFRK	Phospho (ST)	622.309	46.531	2	.000030000000.	0.362948	0.362948	0.362948	0.047484	0.047484	23.99	23.99	1	679	688	9.34	THRAP3 p-S683 (z= 2)	THRAP3 679 - 688	IDIS*PSTFRK	p0833	THRAP3 679 - 688	2.16003	2.21652	2.97323	0.763065	1.92958	1.26699	1.77094	3.04405	1.62652	0.502474	2.52108	2.64084	1.83116	1.37627	1.74808	0.881724	2.05066	3.68326	0.547871	0.346366	0.782251	0.768625	0.788037	0.547432	0.545164	0.466366
KCNQ3_HUMAN	Potassium voltage-gated channel subfamily KQT member 3 OS=Homo sapiens GN=KCNQ3 PE=1 SV=2	IDMIFTPGPPSTPK	Oxidation (M); Phospho (ST)	798.867	48.7722	2	.0002003000000000.	0	-7.63543	-7.63543	0.033769	0.033769	26.85	26.85	1	568	581	13.02	KCNQ3 p-T574 (z= 2) + oxidation	KCNQ3 568 - 581	IDMIFT*PGPPSTPK	p0835	KCNQ3 p-T574 (z= 2) + oxidation	0.49491	0.702139	0.489763	0.376564	0.491524	0.429636	0.848693	0.912067	0.653461	0.498044	0.44063	0.407887	0.841323	0.848541	1.14271	0.417022	0.686426	0.996276	0.789728	1.30384	1.06964	1.52462	1.8402	1.1924	1.18299	1.39233
HS90B_HUMAN	Heat shock protein HSP 90-beta OS=Homo sapiens GN=HSP90AB1 PE=1 SV=4	IEDVGSDEEDDSGKDK	Phospho (ST)	909.352	28.178	2	.000000300000000000.	9.09449	-1.01173	1.67383	2.35341e-09	0.00293526	96.89	55.1091	137	250	265	50.97	HSP90AB1 p-S256 (z= 2)	HSP90AB1 250 - 265	IEDVGS*DEEDDSGKDK	p0836	HSP90AB1 p-S256 (z= 2)	1.05731	3.09897	3.19721	1.6513	2.08097	0.473351	2.3533	2.11802	3.70058	2.45495	2.45834	1.74092	3.87585	5.06839	2.86662	0.632747	2.61922	5.0035	0.155567	0.209914	0.258146	0.24267	0.420342	0.182754	0.240088	0.313705
SHLB1_HUMAN	Endophilin-B1 OS=Homo sapiens GN=SH3GLB1 PE=1 SV=1	IEEFVYEKLDR	Phospho (Y)	760.857	47.9667	2	.0000004000000.	1.54636	1.54636	1.54636	0.0211553	0.0211553	29.25	29.25	1	75	85	18.55	SH3GLB1 p-Y81 (z= 2)	SH3GLB1 75 - 85	IEEFVY*EKLDR	p0838	SH3GLB1 p-Y81 (z= 2)	1.19639	1.54389	1.57251	1.11718	0.814988	2.12878	0.801842	0.991133	1.42377	1.3297	0.000219637	0.757796	0.00142561	0.00153459	1.54053	0.737313	1.64925	1.23071	0.433626	0.576436	0.992648	1.2173	0.540794	0.436578	0.675741	0.60591
RSF1_HUMAN	Remodeling and spacing factor 1 OS=Homo sapiens GN=RSF1 PE=1 SV=2	IESDEEEDFENVGK	Phospho (ST)	860.337	50.2437	2	.0003000000000000.	1.15032	1.15032	1.15032	0.037385	0.037385	24.88	24.88	1	1343	1356	24.88	RSF1 p-S1346 (z= 2)	RSF1 1343 - 1356	IES*DEEEDFENVGK	p0840	RSF1 p-S1346 (z= 2)	1.14637	1.35048	0.837183	1.5113	1.9184	3.21722	2.76692	3.31198	2.37809	3.96023	5.9415	5.74473	2.0006	1.94152	2.22854	2.55865	3.69597	5.04862	0.0810369	0.114666	0.103722	0.118392	0.0836987	0.0843595	0.167207	4.82897e-05
HS105_HUMAN	Heat shock protein 105 kDa OS=Homo sapiens GN=HSPH1 PE=1 SV=1	IESPKLER	Phospho (ST)	526.264	30.4597	2	.0003000000.	4.14654	-3.35457	1.60829	0.000613628	0.0219213	42.69	30.315	34	807	814	33.8	HSPH1 p-S810 (z= 2)	HSPH1 807 - 814	IES*PKLER	p0841	HSPH1 p-S810 (z= 2)	1.58481	1.18183	1.50163	2.11192	1.52611	2.77645	0.418604	0.408354	0.581983	0.603867	0.750633	0.607058	0.504026	0.510636	0.370697	1.24507	0.794031	2.13376	1.66658	1.3599	1.3355	1.31307	1.53377	1.01745	1.0154	0.913962
NID1_HUMAN	Nidogen-1 OS=Homo sapiens GN=NID1 PE=1 SV=3	IEVAKLDGTQR	Phospho (ST)	655.328	26.5302	2	.0000000003000.	1.25932	-2.54615	-0.643418	0.0194509	0.0396927	28.43	26.065	2	1045	1055	10.12	NID1 p-T1054 (z= 2)	NID1 1045 - 1055	IEVAKLDGT*QR	p0843	NID1 p-T1054 (z= 2)	0.00189451	2.34632	0.00190779	0.7274	0.769283	1.244	1.64716	1.95015	0.00157175	2.88094	8.01407	2.41568	2.41668	0.0029528	0.00271699	0.000822085	0.403991	0.000407587	0.000541445	0.000564169	0.431096	1.71216	0.51367	0.359168	0.736446	0.669455
SMUF1_HUMAN	E3 ubiquitin-protein ligase SMURF1 OS=Homo sapiens GN=SMURF1 PE=1 SV=2	IEVSREEIFEESYR	Phospho (ST); Phospho (Y)	649.271	33.3337	3	.0000000000003400.	0	-2.20744	-1.32817	0.0197175	0.0405401	28.62	26.15	3	401	414	17.81	SMURF1 p-S413 p-Y414 (z= 3)	SMURF1 401 - 414	IEVSREEIFEES*Y*R	p0844	SMURF1 p-S413 p-Y414 (z= 3)	3.32793	2.90967	2.485	1.09112	1.70842	0.41661	2.50664	3.99593	3.33122	3.14723	2.50321	1.3753	3.76437	4.55159	2.68149	1.27736	2.7101	3.43721	0.219614	0.248949	0.200504	0.253568	0.169959	0.0561219	0.260964	0.489829
BOP1_HUMAN	Ribosome biogenesis protein BOP1 OS=Homo sapiens GN=BOP1 PE=1 SV=2	IGDEYAEDSSDEEDIR	2 Phospho (ST)	1001.85	46.8745	2	.000000000330000000.	3.55651	0.359199	1.60815	5.64601e-07	1.61849e-05	69.34	60.1383	6	118	133	54.29	BOP1 p-S127 p-S128 (z= 2)	BOP1 118 - 133	IGDEYAEDS*S*DEEDIR	p0848	BOP1 p-S127 p-S128 (z= 2)	1.16992	2.16974	0.167744	1.34585	4.57173	5.69154	0.44901	0.0726516	0.996228	0.929785	0.679263	3.78197	0.202288	4.44613	2.74833	5.53017	4.01201	14.0388	1.63373e-05	1.7023e-05	1.41601e-05	2.05989e-05	0.0288916	0.00482744	1.45236e-05	1.63165e-05
CDC2_HUMAN	Cell division control protein 2 homolog OS=Homo sapiens GN=CDC2 PE=1 SV=2	IGEGTYGVVYK	Phospho (ST)	633.299	47.445	2	.0000030000000.	6.84969	6.84969	6.84969	0.0140813	0.0140813	29.5	29.5	1	10	20	2.26	CDC2 p-T15 (z= 2)	CDC2 10 - 20	IGEGT*YGVVYK	p0849	CDC2 10 - 20	1.69018	3.8306	0.980622	1.30584	1.87664	1.62274	0.992659	0.907097	1.08295	1.65221	1.45769	1.85592	1.23329	1.00041	1.76939	0.664384	0.999786	1.06718	0.497783	0.67731	0.772025	0.697006	1.18825	0.811967	0.504931	0.480568
CDC2_HUMAN	Cell division control protein 2 homolog OS=Homo sapiens GN=CDC2 PE=1 SV=2	IGEGTYGVVYK	Phospho (ST); Phospho (Y)	673.279	50.5448	2	.0000034000000.	1.36701	1.36701	1.36701	0.0284468	0.0284468	25.63	25.63	1	10	20	18.5	CDC2 p-T15 p-Y16 (z= 2)	CDC2 10 - 20	IGEGT*Y*GVVYK	p0850	CDC2 p-T15 p-Y16 (z= 2)	3.79791	1.72727	4.09298	1.33645	4.63524	2.62231	2.54087	2.11686	1.03375	0.936303	3.20281	2.7191	1.02942	2.48639	3.78615	2.79163	2.82546	4.19055	0.313934	0.2301	0.299626	0.238757	0.116683	0.207505	0.0349554	3.62509e-05
CDC2_HUMAN	Cell division control protein 2 homolog OS=Homo sapiens GN=CDC2 PE=1 SV=2	IGEGTYGVVYK	Phospho (Y)	633.296	42.0731	2	.0000004000000.	6.7548	-1.31112	1.78676	0.00153911	0.0209291	39.25	29.4006	16	10	20	11.98	CDC2 p-Y16 (z= 2)	CDC2 10 - 20	IGEGTY*GVVYK	p0851	CDC2 p-Y16 (z= 2)	1.50085	3.41851	0.875129	1.16536	1.67475	1.40313	0.885879	0.809513	1.61479	1.47447	1.30087	1.65627	1.10061	1.44981	1.4767	0.592911	0.892231	0.952377	0.942081	0.604447	0.68897	0.622023	1.06042	0.724617	0.775594	0.428869
NKAP_HUMAN	NF-kappa-B-activating protein OS=Homo sapiens GN=NKAP PE=1 SV=1	IGELGAPEVWGLSPK	Phospho (ST)	816.906	68.6215	2	.00000000000003000.	3.31106	-1.6773	1.0765	0.000464491	0.00419344	45.12	37.2445	22	137	151	34.08	NKAP p-S150 (z= 2)	NKAP 137 - 151	IGELGAPEVWGLS*PK	p0852	NKAP p-S150 (z= 2)	2.20032	1.41027	1.90018	1.17484	2.04475	2.9162	0.90616	0.859995	0.894093	0.650026	1.77071	1.26212	2.24553	2.00893	2.89074	2.5216	4.52156	3.50654	0.522952	0.366263	0.483794	0.53736	0.0150476	0.63842	0.436723	0.532514
RRMJ1_HUMAN	Putative ribosomal RNA methyltransferase 1 OS=Homo sapiens GN=FTSJ1 PE=1 SV=2	IGGQGSGHVVAVDLQAMAPLPGVVQIQGDITQLSTAK	Phospho (ST)	1245.97	83.9769	3	.000000000000000000000000000000030000000.	0	-4.5573	-3.7139	0.0120043	0.0161759	27.81	26.525	2	63	99	3.27	FTSJ1 p-T94 (z= 3)	FTSJ1 63 - 99	IGGQGSGHVVAVDLQAMAPLPGVVQIQGDIT*QLSTAK	p0853	FTSJ1 63 - 99	0.00020532	0.000237427	0.358314	0.000108763	3.77419e-05	0.059822	0.165713	0.331628	0.216332	1.17146	0.335771	0.370155	0.000297287	0.000320013	0.874536	8.90945e-05	0.198961	0.318485	2.94502	1.53853	1.78234	1.41595	1.69625	2.37893	2.72283	1.88001
ODBA_HUMAN	2-oxoisovalerate dehydrogenase subunit alpha, mitochondrial OS=Homo sapiens GN=BCKDHA PE=1 SV=2	IGHHSTSDDSSAYR	Phospho (ST)	806.825	24.1661	2	.0000030000000000.	2.28215	-1.04366	1.07664	4.22106e-05	0.0185967	54.68	36.7857	7	333	346	12.44	BCKDHA p-S338 (z= 2)	BCKDHA 333 - 346	IGHHS*TSDDSSAYR	p0855	BCKDHA p-S338 (z= 2)	0.00178291	2.38953	0.00179541	1.98996	0.898354	1.00673	1.46617	2.01385	8.56877	7.5971	4.97151	4.26427	0.00258152	0.00277885	1.30404	0.000773658	1.1623	0.412143	0.00050955	0.000530935	0.000441646	0.000642466	0.578782	0.0968431	0.000452983	0.0005089
RBM39_HUMAN	RNA-binding protein 39 OS=Homo sapiens GN=RBM39 PE=1 SV=2	IGLPHSIK	Phospho (ST)	472.754	44.5343	2	.0000003000.	6.24381	-2.34131	2.66374	0.000117144	0.0159746	50.05	33.5381	27	112	119	40.95	RBM39 p-S118 (z= 2)	RBM39 112 - 119	IGLPHS*IK	p0856	RBM39 p-S118 (z= 2)	0.616524	0.740271	2.30318	2.53991	2.86283	6.72894	0.739907	0.505446	0.550988	1.24264	0.831784	1.15454	1.2539	2.38278	1.11455	2.54693	2.51232	5.97629	0.102003	0.142408	0.168396	0.281422	0.286038	0.143229	0.664165	1.2408
ABCBA_HUMAN		IGNVRTVR	Phospho (ST)	497.766	44.9736	2	.0000003000.	4.36631	2.27274	3.31952	0.030338	0.0383395	25.99	24.325	2	358	365	9.43	ABCBA p-T364 (z= 2)	ABCBA 358 - 365	IGNVRT*VR	p0857	ABCBA 358 - 365	1.6202	2.35493	2.03956	2.76037	2.21516	3.50207	0.318887	0.485238	0.285811	0.625251	0.446679	0.683926	0.108966	0.500952	0.53688	0.46335	0.453163	0.395264	1.19344	1.06695	1.46064	1.16384	0.91953	0.740461	1.64021	2.41715
RL12_HUMAN	60S ribosomal protein L12 OS=Homo sapiens GN=RPL12 PE=1 SV=1	IGPLGLSPK	Phospho (ST)	481.262	60.2354	2	.00000003000.	5.84169	-1.88339	2.12435	1.17458e-05	0.012573	60.02	35.0084	55	32	40	50.39	RPL12 p-S39 (z= 2)	RPL12 32 - 40	IGPLGLS*PK	p0858	RPL12 p-S39 (z= 2)	0.116517	1.54628	2.20418	0.530718	0.847684	0.889315	1.40369	1.50637	0.8948	0.661855	1.58264	0.832278	1.60082	1.18552	1.2658	0.553252	1.19789	0.524407	0.228725	0.350988	0.380846	0.365937	0.489595	0.342051	1.91356	1.38737
ORC6_HUMAN	Origin recognition complex subunit 6 OS=Homo sapiens GN=ORC6L PE=1 SV=1	IGQQVDREPGDVATPPR	Phospho (ST)	957.958	39.2957	2	.0000000000000030000.	0	-0.0679242	-0.0679242	0.0325471	0.0325471	27.33	27.33	1	182	198	27.33	ORC6L p-T196 (z= 2)	ORC6L 182 - 198	IGQQVDREPGDVAT*PPR	p0859	ORC6L p-T196 (z= 2)	1.18004	9.75079	7.87708	5.01516	0.942821	4.12767	0.000644102	4.16004	1.05796	2.78549	1.07353	1.51296	0.00140626	0.00151376	0.00139287	0.000421444	0.240522	1.4382	0.000277573	0.000289222	0.601698	0.000349978	1.68364	0.381057	0.498452	0.787025
ORC6_HUMAN	Origin recognition complex subunit 6 OS=Homo sapiens GN=ORC6L PE=1 SV=1	IGQQVDREPGDVATPPR	Phospho (ST)	638.975	36.6035	3	.0000000000000030000.	1.75766	1.75766	1.75766	0.00364584	0.00364584	36.57	36.57	1	182	198	31.86	ORC6L p-T196 (z= 3)	ORC6L 182 - 198	IGQQVDREPGDVAT*PPR	p0860	ORC6L p-T196 (z= 3)	2.85969	2.2009	1.73398	2.10334	0.216432	1.54487	1.85909	2.08594	0.867086	2.89011	1.75285	1.57585	0.252314	0.160426	0.000147615	0.102013	0.10943	0.141657	1.6552	1.68494	1.14319	0.97765	0.678076	0.362229	0.808191	0.777114
ZN281_HUMAN	Zinc finger protein 281 OS=Homo sapiens GN=ZNF281 PE=1 SV=1	IGSGFLSGGGGTGSSGGSGSGGGGSGGGGGGGSSGR	6 Phospho (ST)	528.664	53.0482	6	.00000000000000330030300003000000030000.	0	-4.7831	-3.34277	0.0214802	0.0223109	19.11	17.94	2	3	38	11.3	ZNF281 p-S17 (z= 6)	ZNF281 3 - 38	IGSGFLSGGGGTGS*SGGSGSGGGGSGGGGGGGSSGR	p0861	ZNF281 p-S17 (z= 6)	2.69682	0.866882	0.872841	0.418583	1.24669	2.21363	1.27682	0.864936	0.635816	1.52846	0.51532	0.469418	3.7436	4.05886	0.942215	0.908876	1.9915	2.29531	1.36457	0.718967	0.268583	1.30453	0.513297	0.695	0.686324	0.557438
CU096_HUMAN	Uncharacterized protein C21orf96 OS=Homo sapiens GN=C21orf96 PE=2 SV=1	IGTQTIIPIR	Phospho (ST)	596.33	84.8379	2	.000003000000.	1.62769	1.62769	1.62769	0.00116429	0.00116429	38.09	38.09	1	25	34	22.09	C21orf96 p-T30 (z= 2)	C21orf96 25 - 34	IGTQT*IIPIR	p0862	C21orf96 p-T30 (z= 2)	0.913751	0.423537	0.751241	0.468981	0.241968	0.483209	0.835353	0.576376	1.23381	0.431289	0.486826	0.781319	0.645997	0.330661	0.474676	0.423368	0.259842	0.179546	0.357137	0.291264	0.266783	0.692683	0.63334	0.258654	1.12853	9.87186e-05
PYR1_HUMAN	CAD protein OS=Homo sapiens GN=CAD PE=1 SV=3	IHRASDPGLPAEEPK	Phospho (ST)	848.908	35.7849	2	.00000300000000000.	0.906357	-0.379173	0.407646	9.99991e-05	0.00637193	52.33	39.1586	7	1855	1869	46.76	CAD p-S1860 (z= 2)	CAD 1855 - 1869	IHRAS*DPGLPAEEPK	p0863	CAD p-S1860 (z= 2)	3.7029	5.20076	6.0815	0.000118829	0.225721	2.53517	0.952411	1.50083	0.000186106	0.000142431	0.163633	0.436205	1.83676	1.3279	3.24348	4.80561	1.86897	4.82611e-05	0.675023	1.12821	1.16041	0.272492	0.574351	0.209948	1.15951	1.69339
PYR1_HUMAN	CAD protein OS=Homo sapiens GN=CAD PE=1 SV=3	IHRASDPGLPAEEPK	Phospho (ST)	566.275	33.5506	3	.00000300000000000.	4.01048	-1.27905	2.0822	2.16778e-06	0.00966567	68.88	42.232	25	1855	1869	50.56	CAD p-S1860 (z= 3)	CAD 1855 - 1869	IHRAS*DPGLPAEEPK	p0864	CAD p-S1860 (z= 3)	3.07847	2.9328	2.6894	1.94046	1.57007	2.04051	1.39138	1.52483	1.15372	1.39087	0.0254987	0.915543	2.04007	1.75221	1.92318	2.74341	2.83507	1.88232	0.569683	0.415609	0.563576	0.72978	0.37923	0.181953	0.861565	1.26711
BRD4_HUMAN	Bromodomain-containing protein 4 OS=Homo sapiens GN=BRD4 PE=1 SV=2	IHSPIIR	Phospho (ST)	458.245	31.0538	2	.000300000.	8.8695	-1.97819	2.62094	0.00079973	0.00775437	40.47	32.3071	38	1115	1121	28.46	BRD4 p-S1118 (z= 2)	BRD4 1115 - 1121	IHS*PIIR	p0865	BRD4 p-S1118 (z= 2)	3.60075	2.45797	3.41702	1.53203	0.115107	1.85381	2.93302	3.17176	3.2584	2.67516	0.0901439	2.93531	1.11342	1.45101	0.111736	2.49105	0.0865406	0.884363	1.38174	0.925488	0.9078	0.857075	1.06047	0.782851	0.830228	0.723914
HNRPK_HUMAN	Heterogeneous nuclear ribonucleoprotein K OS=Homo sapiens GN=HNRNPK PE=1 SV=1	IILDLISESPIK	Phospho (ST)	710.889	73.3962	2	.00000000030000.	0	-0.584605	-0.584605	4.84431e-05	4.84431e-05	51.84	51.84	1	208	219	13.23	HNRNPK p-S217 (z= 2)	HNRNPK 208 - 219	IILDLISES*PIK	p0867	HNRNPK p-S217 (z= 2)	0.00219162	0.00253435	0.00220699	1.7275	0.000402865	0.289191	0.00145345	0.00184464	0.00181824	0.00139155	0.205938	1.22863	0.0031733	7.11869	0.00314309	0.000951011	1.18781	0.000471508	0.536013	0.000652646	1.37188	0.000789744	1.11856	0.723573	0.682759	0.000625561
HNRPK_HUMAN	Heterogeneous nuclear ribonucleoprotein K OS=Homo sapiens GN=HNRNPK PE=1 SV=1	IILDLISESPIKGR	Phospho (ST)	817.451	70.334	2	.0000000003000000.	3.63527	-1.42325	0.866591	6.24517e-07	0.00580681	70.24	42.4919	21	208	221	13.27	HNRNPK p-S217 (z= 2)	HNRNPK 208 - 221	IILDLISES*PIKGR	p0868	HNRNPK p-S217 (z= 2)	0.784266	0.697004	0.700669	0.722047	1.68059	1.52473	0.629793	0.498491	0.480032	0.438477	0.831499	0.61919	0.566392	0.802025	0.975176	0.806665	1.72249	1.24119	0.981793	0.779355	1.05215	0.850408	1.26999	1.06708	0.797491	0.825624
HNRPK_HUMAN	Heterogeneous nuclear ribonucleoprotein K OS=Homo sapiens GN=HNRNPK PE=1 SV=1	IILDLISESPIKGR	Phospho (ST)	545.304	69.0825	3	.0000000003000000.	3.96842	-2.81098	1.82411	0.000107096	0.0153631	47.73	30.4543	14	208	221	20.15	HNRNPK p-S217 (z= 3)	HNRNPK 208 - 221	IILDLISES*PIKGR	p0869	HNRNPK p-S217 (z= 3)	1.30984	0.573548	1.24524	0.837312	2.00889	1.98495	0.974967	0.537795	0.861929	0.710037	1.73062	0.94991	1.00068	0.790835	1.0373	1.15464	2.23914	1.85988	1.40291	0.985612	0.714455	0.851993	0.76501	0.549493	1.26504	0.0598238
NF2L1_HUMAN	Nuclear factor erythroid 2-related factor 1 OS=Homo sapiens GN=NFE2L1 PE=1 SV=1	IINLPVEEFNELLSK	Phospho (ST)	613.312	48.3292	3	.00000000000000300.	0	-8.26986	-8.26986	0.0477928	0.0477928	24.79	24.79	1	630	644	4.29	NFE2L1 p-S644 (z= 3)	NFE2L1 630 - 644	IINLPVEEFNELLS*K	p0871	NFE2L1 630 - 644	0.330814	0.405276	0.183258	0.263767	0.0936692	0.227917	2.18639	2.17289	1.59789	1.52403	1.09147	2.11947	1.41249	1.70473	1.75791	2.27555	2.25737	3.24152	0.69136	0.57773	0.254923	1.08876	0.649404	1.03292	0.917368	0.839317
HNRPK_HUMAN	Heterogeneous nuclear ribonucleoprotein K OS=Homo sapiens GN=HNRNPK PE=1 SV=1	IIPTLEEGLQLPSPTATSQLPLESDAVECLNYQHYK	Phospho (ST)	1034.51	81.9439	4	.00000000000000030000000000000000000000.	3.8938	-0.0732948	1.67642	0.00139768	0.0194847	38.86	29.3692	12	104	139	5.49	HNRNPK p-T119 (z= 4)	HNRNPK 104 - 139	IIPTLEEGLQLPSPT*ATSQLPLESDAVECLNYQHYK	p0873	HNRNPK 104 - 139	0.455014	0.584631	1.0294	1.11076	2.07479	2.4968	0.324325	0.481996	0.555631	0.529442	0.708127	0.73672	1.29398	0.82879	0.740149	1.3455	2.53242	2.22806	0.758929	1.12889	0.661421	0.905414	0.888054	1.66282	0.618708	1.02575
RFC1_HUMAN	Replication factor C subunit 1 OS=Homo sapiens GN=RFC1 PE=1 SV=4	IIYDSDSESEETLQVK	2 Phospho (ST)	1008.41	55.8468	2	.000003030000000000.	1.96396	1.96396	1.96396	0.00677485	0.00677485	33.65	33.65	1	65	80	3.11	RFC1 p-S70 p-S72 (z= 2)	RFC1 65 - 80	IIYDS*DS*ESEETLQVK	p0874	RFC1 65 - 80	0.370558	0.404552	2.96746	1.98569	6.90152	7.92594	1.34276	0.342721	2.60129	1.80645	6.24866	5.86707	1.73994	0.18895	0.80379	1.45431	1.8204	6.0047	0.0656488	0.0727543	0.137322	0.0764484	0.106944	0.0765212	0.103011	0.0477262
RFC1_HUMAN	Replication factor C subunit 1 OS=Homo sapiens GN=RFC1 PE=1 SV=4	IIYDSDSESEETLQVK	Phospho (ST); Phospho (Y)	1008.41	55.705	2	.000400000300000000.	2.26175	2.26175	2.26175	0.000488787	0.000488787	45.15	45.15	1	65	80	0	RFC1 p-Y68 p-S74 (z= 2)	RFC1 65 - 80	IIY*DSDSES*EETLQVK	p0875	RFC1 65 - 80	0.372097	0.406233	2.97979	1.99394	6.9302	7.95888	1.34834	0.344145	2.6121	1.81396	6.27463	5.89144	1.74717	0.189735	0.80713	1.46035	1.82797	6.02965	0.0659216	0.0730566	0.137893	0.076766	1.00617e-05	0.0589427	0.103439	0.0479245
ANR12_HUMAN	Ankyrin repeat domain-containing protein 12 OS=Homo sapiens GN=ANKRD12 PE=1 SV=3	IKPPYANRLSTSHLR	Phospho (ST)	916.975	72.5496	2	.00000000000030000.	0	-5.82008	-5.82008	0.0266038	0.0266038	25.22	25.22	1	1273	1287	3.19	ANKRD12 p-S1285 (z= 2)	ANKRD12 1273 - 1287	IKPPYANRLSTS*HLR	p0879	ANKRD12 1273 - 1287	0.522344	0.627324	1.00534	0.260477	0.264033	1.57355	0.610652	0.680075	0.161545	0.434533	0.855191	0.586	0.353014	1.40466	1.06132	0.651446	1.26764	2.52895	1.09176	0.579893	0.723794	0.532557	0.442765	0.2743	1.70875	0.800272
RN214_HUMAN	RING finger protein 214 OS=Homo sapiens GN=RNF214 PE=1 SV=2	ILEKLLTR	Phospho (ST)	533.308	32.9681	2	.0000000300.	0.592711	0.592711	0.592711	0.0235663	0.0235663	23.31	23.31	1	558	565	20.97	RNF214 p-T565 (z= 2)	RNF214 558 - 565	ILEKLLT*R	p0881	RNF214 p-T565 (z= 2)	0.0354702	1.68135	0.0397669	0.0117118	3.9698	6.02001	0.0417148	0.0374021	0.0738407	1.02694	2.42727	3.5711	0.0204276	4.00529	0.055156	0.0543934	11.6587	12.2233	0.00902892	0.0162412	0.088004	0.0591485	0.149234	0.0847455	0.0141251	0.06398
CDK13_HUMAN	Cell division protein kinase 13 OS=Homo sapiens GN=CDK13 PE=1 SV=2	ILELTPEPDRPR	Phospho (ST)	758.384	49.5669	2	.00000300000000.	2.06898	-0.703747	0.330087	0.000583943	0.00704603	43.34	35.092	10	1242	1253	36.91	CDK13 p-T1247 (z= 2)	CDK13 1242 - 1253	ILELT*PEPDRPR	p0882	CDK13 p-T1247 (z= 2)	1.36779	0.887812	1.46326	1.73184	1.81097	2.77536	1.73739	2.43216	1.6685	1.84906	2.18658	2.03862	1.49993	1.01514	1.17054	2.12557	2.1096	3.10962	1.14376	0.792104	0.911102	0.492854	1.30953	0.307232	0.559112	0.729307
SEPT7_HUMAN	Septin-7 OS=Homo sapiens GN=SEPT7 PE=1 SV=2	ILEQQNSSRTLEK	Phospho (ST)	813.401	32.8441	2	.000000000030000.	2.31907	-0.585925	0.767076	0.000225951	0.016527	48.7	33.1108	12	417	429	8.23	SEPT7 p-T427 (z= 2)	SEPT7 417 - 429	ILEQQNSSRT*LEK	p0883	SEPT7 417 - 429	0.00175134	0.00202521	0.00176361	0.000927725	5.72275	34.3297	0.00116146	0.00147406	0.00145297	4.66925	0.000390678	0.778987	0.0025358	0.00272965	0.00251166	0.000759958	0.00154297	0.000376784	0.000500526	0.000521533	1.09694	0.000631089	1.39236	5.18719	0.000444961	0.000499889
LARP1_HUMAN	La-related protein 1 OS=Homo sapiens GN=LARP1 PE=1 SV=2	ILIVTQTPHYMR	Phospho (ST)	776.394	53.7891	2	.00000003000000.	4.8537	-1.51731	1.54985	2.45595e-05	0.00443165	57.59	44.1276	17	643	654	23.11	LARP1 p-T650 (z= 2)	LARP1 643 - 654	ILIVTQT*PHYMR	p0885	LARP1 p-T650 (z= 2)	0.909183	0.648123	0.687356	1.47138	1.321	1.28135	1.10894	1.13077	1.91467	1.93405	2.57521	2.9609	1.04256	1.22976	1.11012	1.26479	2.03508	1.92681	1.35619	1.26213	0.961862	1.02446	1.49404	1.17262	0.683481	0.501304
RL4_HUMAN	60S ribosomal protein L4 OS=Homo sapiens GN=RPL4 PE=1 SV=5	ILKSPEIQR	Phospho (ST)	582.315	35.794	2	.00003000000.	7.12529	-2.1813	2.22257	0.0431326	0.0482996	24.24	23.43	4	292	300	21.57	RPL4 p-S296 (z= 2)	RPL4 292 - 300	ILKS*PEIQR	p0886	RPL4 p-S296 (z= 2)	1.41519	1.27337	1.06794	1.21807	1.19444	1.68153	0.637608	0.0930568	0.43675	0.466089	0.461986	0.59812	1.52331	1.55399	1.87472	2.21291	2.33447	3.04828	1.42305	1.5616	1.40028	1.08974	1.32795	0.890033	0.842436	0.647528
STK10_HUMAN	Serine/threonine-protein kinase 10 OS=Homo sapiens GN=STK10 PE=1 SV=1	ILRLSTFEK	Phospho (ST)	593.816	61.6031	2	.00000030000.	0.45799	0.45799	0.45799	0.0214687	0.0214687	27.27	27.27	1	9	17	1.78	STK10 p-T15 (z= 2)	STK10 9 - 17	ILRLST*FEK	p0889	STK10 9 - 17	0.743007	0.516869	1.0882	1.44553	0.878712	1.65608	0.709591	1.33076	1.30425	0.415412	1.3622	1.36769	0.873808	1.29933	1.33963	1.60414	1.40051	0.921005	0.759718	0.622435	0.746161	0.801784	0.238527	0.994382	1.31222	1.12039
HLX_HUMAN	H2.0-like homeobox protein OS=Homo sapiens GN=HLX PE=1 SV=3	ILSAEFDPK	Phospho (ST)	550.259	47.0901	2	.00030000000.	2.86845	2.86845	2.86845	0.0216838	0.0216838	27.52	27.52	1	181	189	7.82	HLX p-S184 (z= 2)	HLX 181 - 189	ILS*AEFDPK	p0890	HLX 181 - 189	0.581407	0.685076	0.000209475	0.674042	2.1844	11.1656	0.163337	0.225631	0.199155	0.1964	0.17081	0.623907	1.71777	0.364095	0.519682	3.35444	5.53628	0.531845	0.11682	0.0837506	0.16994	0.0969527	0.0949448	0.116186	0.113144	5.93749e-05
AAK1_HUMAN	AP2-associated protein kinase 1 OS=Homo sapiens GN=AAK1 PE=1 SV=2	ILSDVTHSAVFGVPASK	Phospho (ST)	904.455	70.2174	2	.0003000000000000000.	4.91671	1.50756	2.69928	1.69546e-08	0.000401338	89.23	59.2433	3	635	651	42.53	AAK1 p-S638 (z= 2)	AAK1 635 - 651	ILS*DVTHSAVFGVPASK	p0891	AAK1 p-S638 (z= 2)	1.72413	2.35069	0.949143	1.08545	4.903	4.73474	0.565129	0.550651	0.277699	0.33183	1.00186	0.971742	3.45635	0.612818	1.61023	4.40428	6.52614	7.34098	0.228622	0.436468	0.369344	0.160071	0.244129	1.07206	0.0804342	0.09645
ARHG2_HUMAN	Rho guanine nucleotide exchange factor 2 OS=Homo sapiens GN=ARHGEF2 PE=1 SV=4	ILSQSTDSLNMR	Phospho (ST)	722.831	53.6814	2	.00000300000000.	3.00627	1.66246	2.33437	0.00458819	0.00658442	35.13	33.835	2	170	181	10.88	ARHGEF2 p-S175 (z= 2)	ARHGEF2 170 - 181	ILSQS*TDSLNMR	p0892	ARHGEF2 p-S175 (z= 2)	0.602105	0.545211	0.756734	0.52468	1.16037	0.990239	0.360066	0.509438	0.422395	0.963263	0.66913	0.521043	0.386314	0.550686	0.614196	1.11752	1.24958	0.960093	1.17425	1.7267	1.38533	1.74775	2.05007	1.53377	0.943593	0.696679
VPS8_HUMAN	Vacuolar protein sorting-associated protein 8 homolog OS=Homo sapiens GN=VPS8 PE=1 SV=2	ILVIGLKPSLK	Phospho (ST)	420.926	63.5565	3	.0000000003000.	0	-5.8567	-5.8567	0.0247276	0.0247276	16.86	16.86	1	326	336	12.27	VPS8 p-S335 (z= 3)	VPS8 326 - 336	ILVIGLKPS*LK	p0893	VPS8 p-S335 (z= 3)	0.000176973	0.24394	0.000178214	9.37468e-05	0.188876	0.0722151	0.146238	0.180234	0.000146823	0.184506	0.0984583	0.101601	0.234975	0.000275831	0.000253803	7.67939e-05	0.0693733	0.180624	0.473817	0.167747	0.327569	0.349532	0.314741	0.560325	0.622564	0.280655
CDYL1_HUMAN	Chromodomain Y-like protein OS=Homo sapiens GN=CDYL PE=1 SV=2	ILVPKSPVK	Phospho (ST)	530.815	39.1103	2	.00000030000.	4.16567	-1.40241	1.92496	0.00105477	0.0417022	36.97	22.7586	7	196	204	17.15	CDYL p-S202 (z= 2)	CDYL 196 - 204	ILVPKS*PVK	p0894	CDYL p-S202 (z= 2)	2.06749	1.7836	1.93185	2.55737	2.05733	0.0639749	0.917186	0.995878	1.07285	1.42818	1.13123	1.27132	0.35957	0.197325	0.222646	0.75539	0.494086	1.4026	0.411255	0.21706	0.306566	0.231275	0.261295	0.16753	0.488591	0.307335
ZN648_HUMAN	Zinc finger protein 648 OS=Homo sapiens GN=ZNF648 PE=1 SV=1	INETQGSPGASRALGSLPSGLAHK	2 Phospho (ST)	836.734	61.885	3	.00003000000000003000000000.	8.84221	8.84221	8.84221	0.010736	0.010736	31.84	31.84	1	110	133	6.48	ZNF648 p-T114 p-S126 (z= 3)	ZNF648 110 - 133	INET*QGSPGASRALGS*LPSGLAHK	p0895	ZNF648 110 - 133	0.146152	0.183977	0.349902	0.112763	0.286794	0.208127	0.164308	8.84349e-05	0.119161	0.170585	0.13243	0.340416	0.772837	0.396984	0.885273	0.13646	0.127974	0.459195	0.327673	0.342395	0.434234	0.25515	0.266863	0.241717	0.894686	1.65467
PRIC1_HUMAN	Prickle-like protein 1 OS=Homo sapiens GN=PRICKLE1 PE=1 SV=2	INGGEVAVFASR	Phospho (ST)	650.31	67.2022	2	.00000000000300.	1.61943	1.61943	1.61943	0.038714	0.038714	25.72	25.72	1	133	144	9.64	PRICKLE1 p-S144 (z= 2)	PRICKLE1 133 - 144	INGGEVAVFAS*R	p0896	PRICKLE1 133 - 144	0.928229	1.1153	0.859349	0.828182	1.61511	1.19138	0.923287	0.791194	1.41493	0.656601	1.35343	0.985176	1.04601	1.2866	1.57632	0.785554	1.31665	1.5033	0.586122	0.6867	0.540843	0.638739	1.02642	0.81092	0.48388	0.643528
PPIL4_HUMAN	Peptidyl-prolyl cis-trans isomerase-like 4 OS=Homo sapiens GN=PPIL4 PE=1 SV=1	INHTVILDDPFDDPPDLLIPDRSPEPTR	Phospho (ST)	1093.2	79.6107	3	.000000000000000000000000000300.	2.74158	2.74158	2.74158	0.0463906	0.0463906	23.69	23.69	1	156	183	1.41	PPIL4 p-T183 (z= 3)	PPIL4 156 - 183	INHTVILDDPFDDPPDLLIPDRSPEPT*R	p0897	PPIL4 156 - 183	2.17822	4.33671	4.47448	4.5062	6.8844	9.1632	0.629758	0.35377	0.000250328	0.389679	0.863844	2.17081	0.000436888	3.92358	1.85552	2.79168	0.292953	4.12406	8.62346e-05	0.420156	7.47428e-05	0.185165	0.185253	0.131794	0.1984	8.61247e-05
TA2R9_HUMAN	Taste receptor type 2 member 9 OS=Homo sapiens GN=TAS2R9 PE=1 SV=1	INKVMLAILLGSFLISLIISVPK	2 Phospho (ST)	441.256	53.3412	6	.0000000000003000300000000.	7.0059	7.0059	7.0059	0.0429536	0.0429536	13.67	13.67	1	126	148	2.53	TAS2R9 p-S138 p-S142 (z= 6)	TAS2R9 126 - 148	INKVMLAILLGS*FLIS*LIISVPK	p0898	TAS2R9 126 - 148	2.54346	0.000979095	0.000852626	0.000448512	0.000155639	0.424336	3.37694	0.00071264	0.673642	0.000537596	0.522616	0.762423	0.00122594	0.00131966	1.44012	0.575112	1.35606	0.651579	0.542522	0.437458	0.5028	0.379852	0.697032	0.959725	0.478423	0.800905
KIF2C_HUMAN	Kinesin-like protein KIF2C OS=Homo sapiens GN=KIF2C PE=1 SV=2	IPAPKESLR	Phospho (ST)	545.788	34.9707	2	.00000003000.	2.78002	2.78002	2.78002	0.00993531	0.00993531	30.82	30.82	1	100	108	12.6	KIF2C p-S107 (z= 2)	KIF2C 100 - 108	IPAPKES*LR	p0901	KIF2C p-S107 (z= 2)	1.28423	1.2795	2.38281	3.14064	2.01047	5.89988	0.352367	0.369856	0.466222	0.226753	0.633629	0.540014	0.881763	0.431692	0.258	0.548603	0.64496	0.818984	0.207236	0.211266	0.18862	0.114697	0.202721	0.14738	1.98621	1.79884
DOCK8_HUMAN	Dedicator of cytokinesis protein 8 OS=Homo sapiens GN=DOCK8 PE=1 SV=3	IPELYKPIFR	Phospho (Y)	678.361	90.7843	2	.000004000000.	0.812722	0.812722	0.812722	0.0291624	0.0291624	24.87	24.87	1	2065	2074	23.98	DOCK8 p-Y2070 (z= 2)	DOCK8 2065 - 2074	IPELY*KPIFR	p0902	DOCK8 p-Y2070 (z= 2)	0.00194954	1.36392	3.92838	1.20206	1.10448	0.81259	1.18301	1.16995	2.69621	0.788504	1.03845	0.392589	0.00282279	1.64387	4.25538	0.722455	1.28653	1.09428	1.45534	2.15909	0.709414	1.29613	0.688424	1.11961	0.769727	0.275258
NBN_HUMAN	Nibrin OS=Homo sapiens GN=NBN PE=1 SV=1	IPNYQLSPTKLPSINK	Phospho (ST)	631.67	59.5253	3	.000000030000000000.	3.25161	1.85625	2.62264	0.00185821	0.0225321	36.23	28.1533	3	426	441	5.7	NBN p-S433 (z= 3)	NBN 426 - 441	IPNYQLS*PTKLPSINK	p0905	NBN 426 - 441	2.39822	1.28855	1.71259	1.82368	3.51169	3.74509	1.599	1.04896	1.11961	1.21918	1.70252	1.80825	1.07941	1.42468	0.741974	1.88284	2.31074	1.99128	0.795976	0.525966	0.378978	0.765288	0.799369	0.471853	0.579884	0.540526
ASPP2_HUMAN	Apoptosis-stimulating of p53 protein 2 OS=Homo sapiens GN=TP53BP2 PE=1 SV=2	IPRPLSPTK	Phospho (ST)	544.797	35.3892	2	.00000030000.	0	-0.719948	-0.719948	0.0385424	0.0385424	25.46	25.46	1	693	701	6.16	TP53BP2 p-S699 (z= 2)	TP53BP2 693 - 701	IPRPLS*PTK	p0906	TP53BP2 693 - 701	3.98887	3.2971	5.21844	3.2863	3.53331	3.22067	2.91328	8.02102e-05	3.01774	2.92753	3.56196	2.0701	0.369246	0.228591	0.510328	0.297492	0.205209	0.197173	0.0905594	0.101058	0.107622	0.135267	0.229291	0.110634	0.064986	0.0970267
ABCC8_HUMAN	ATP-binding cassette transporter sub-family C member 8 OS=Homo sapiens GN=ABCC8 PE=1 SV=5	IQIQNLSVRYDSSLKPVLK	Phospho (ST)	761.087	61.4879	3	.000000030000000000000.	6.52081	6.29715	6.40898	0.0221843	0.0412927	21.79	19.615	2	1344	1362	4.62	ABCC8 p-S1351 (z= 3)	ABCC8 1344 - 1362	IQIQNLS*VRYDSSLKPVLK	p0908	ABCC8 1344 - 1362	1.29219	1.49785	1.43936	1.5551	3.24518	3.2163	1.10984	0.933589	1.12752	1.14247	2.40892	1.66006	1.18846	0.0206063	1.3151	1.40588	2.86585	3.03145	3.15665e-06	1.01852	0.934985	3.98006e-06	0.532218	1.2398	1.10633	0.0555997
AHNK2_HUMAN	Protein AHNAK2 OS=Homo sapiens GN=AHNAK2 PE=1 SV=2	IQPPSAQLEVQAGQVDVK	Phospho (ST)	993.995	88.8934	2	.00000300000000000000.	0	-5.41146	-4.36537	0.0478526	0.0624976	24.1	22.9275	8	2863	2880	15.77	AHNAK2 p-S2868 (z= 2)	AHNAK2 2863 - 2880	IQPPS*AQLEVQAGQVDVK	p0909	AHNAK2 p-S2868 (z= 2)	0.124862	0.799609	0.379862	0.0580331	0.865192	0.375083	0.701537	0.699639	0.699915	0.268735	0.78964	0.445825	0.24625	0.432682	0.266987	0.148057	0.189917	0.023518	0.894038	1.44996	1.47454	0.777808	0.480532	1.08815	1.07361	1.42795
SAPS3_HUMAN	Serine/threonine-protein phosphatase 6 regulatory subunit 3 OS=Homo sapiens GN=SAPS3 PE=1 SV=2	IQQFDDGGSDEEDIWEEK	Phospho (ST)	1110.44	61.2931	2	.00000000030000000000.	1.21324	0.582281	0.897758	7.32047e-07	0.00452343	72.69	58.725	4	609	626	70.87	SAPS3 p-S618 (z= 2)	SAPS3 609 - 626	IQQFDDGGS*DEEDIWEEK	p0910	SAPS3 p-S618 (z= 2)	0.000148279	2.05091	3.19747	2.53133	1.46971	1.03834	1.24563	1.46629	1.60882	1.14691	3.11022	1.17059	1.94966	1.56253	3.70015	4.38374	1.93269	3.19009e-05	1.66845	4.41562e-05	2.05572	1.49417	1.36284e-05	0.869735	0.916664	1.07168
UBR4_HUMAN	E3 ubiquitin-protein ligase UBR4 OS=Homo sapiens GN=UBR4 PE=1 SV=1	IQRLIDSVPLMNLLLTLLSTSYR	Oxidation (M); 2 Phospho (ST)	945.818	95.6478	3	.0000000000020000300003000.	0	-3.67269	-3.67269	0.047644	0.047644	22.64	22.64	1	521	543	0	UBR4 p-T537 (z= 3) + oxidation	UBR4 521 - 543	IQRLIDSVPLMNLLLT*LLSTS*YR	p0911	UBR4 521 - 543	0.251739	0.223899	0.119333	0.194925	0.40756	0.405548	0.508925	0.267238	0.365123	0.436265	0.441924	0.390668	0.567216	0.486628	0.508582	0.630204	0.978288	0.19392	1.99639	2.11589	1.69197	1.35783	0.922663	2.85051	1.20109	0.336609
BTBD1_HUMAN	BTB/POZ domain-containing protein 1 OS=Homo sapiens GN=BTBD1 PE=1 SV=1	IRFTVNR	Phospho (ST)	493.249	30.9898	2	.000030000.	0	-8.87066	-8.87066	0.0381348	0.0381348	24.23	24.23	1	351	357	8.33	BTBD1 p-T355 (z= 2)	BTBD1 351 - 357	IRFT*VNR	p0913	BTBD1 351 - 357	0.509918	1.32635	0.493707	1.62081	2.89028	4.08409	2.87326	0.961297	2.29266	0.312251	0.136339	0.153121	2.15424	0.344819	0.228952	1.0729	0.843083	1.25756	0.174566	0.39096	0.264137	0.557095	0.472437	1.87783	1.53368	0.329598
UTP20_HUMAN		IRLLTIR	Phospho (ST)	482.79	53.0712	2	.000003000.	0.652785	-2.23234	-0.357356	0.0184514	0.0512032	20.35	16.5233	3	645	651	3.21	UTP20 p-T650 (z= 2)	UTP20 645 - 651	IRLLT*IR	p0914	UTP20 645 - 651	0.200031	0.000190852	0.000166199	0.658587	3.03382e-05	0.143172	0.000109454	0.000138912	1.12675	0.000104792	3.68167e-05	0.18786	0.254502	0.000257236	1.31199	7.16169e-05	0.297833	0.220146	1.89759	1.11331	3.23508	1.52	2.92743	1.70946	0.897526	0.733385
RL23A_HUMAN	60S ribosomal protein L23a OS=Homo sapiens GN=RPL23A PE=1 SV=1	IRTSPTFR	Phospho (ST)	529.265	39.4848	2	.0000300000.	5.90051	0.467576	2.37006	0.00823045	0.034959	31.18	26.3938	8	40	47	6.98	RPL23A p-S44 (z= 2)	RPL23A 40 - 47	IRTS*PTFR	p0916	RPL23A 40 - 47	1.92286	2.3023	2.6282	1.90423	1.94399	2.88053	0.668704	0.532299	0.783486	0.921015	0.975577	0.812328	1.11264	2.23237	1.31671	1.94109	1.45034	2.0308	0.997353	0.912613	0.752643	1.4351	1.32058	1.43878	0.600329	0.590446
RB_HUMAN	Retinoblastoma-associated protein OS=Homo sapiens GN=RB1 PE=1 SV=2	ISEGLPTPTKMTPR	2 Phospho (ST)	844.382	53.2581	2	.0000000300003000.	2.12717	0.5976	1.36238	0.0464487	0.0594605	25.81	24.94	2	815	828	6.76	RB1 p-T822 p-T827 (z= 2)	RB1 815 - 828	ISEGLPT*PTKMT*PR	p0917	RB1 815 - 828	6.28118	5.58545	6.22238	3.98906	4.61796	7.42967	1.63288	0.93591	0.865591	1.02168	2.11242	1.68144	0.20245	0.273472	0.470207	0.314213	0.87203	1.01946	0.251591	0.0580059	0.107145	0.135549	0.160242	0.190483	0.084101	0.080824
RB_HUMAN	Retinoblastoma-associated protein OS=Homo sapiens GN=RB1 PE=1 SV=2	ISEGLPTPTKMTPR	2 Phospho (ST)	563.26	47.1789	3	.0000000303000000.	6.2973	6.2973	6.2973	0.0392052	0.0392052	26.75	26.75	1	815	828	11.63	RB1 p-T822 p-T824 (z= 3)	RB1 815 - 828	ISEGLPT*PT*KMTPR	p0918	RB1 p-T822 p-T824 (z= 3)	1.65148	0.749447	1.77833	1.11934	0.920017	1.07238	0.459163	0.376253	0.889276	0.0595274	0.442045	0.942276	0.929661	2.22861	2.51328	0.241773	1.00987	0.108501	0.621968	0.183913	0.538935	0.215685	1.5532	0.545185	0.197951	0.212054
RB_HUMAN	Retinoblastoma-associated protein OS=Homo sapiens GN=RB1 PE=1 SV=2	ISEGLPTPTKMTPR	Phospho (ST)	804.399	48.2484	2	.0000000000003000.	2.67118	1.17751	1.67955	0.00136407	0.0192955	40.31	33.3033	3	815	828	15.38	RB1 p-T827 (z= 2)	RB1 815 - 828	ISEGLPTPTKMT*PR	p0919	RB1 p-T827 (z= 2)	2.09888	2.23699	2.56144	3.14187	3.22778	5.51312	0.478739	0.901736	1.59627	1.23929	0.971949	1.69125	1.10018	0.678674	0.886516	0.727014	1.16475	1.4737	0.243757	0.142771	0.470941	0.681674	0.694566	0.601343	0.743855	0.557291
HAUS6_HUMAN	HAUS augmin-like complex subunit 6 OS=Homo sapiens GN=HAUS6 PE=1 SV=2	ISGECGSSFPQVVGSLFLSPGGPK	Phospho (ST)	622.541	42.5017	4	.00000003000000000000000000.	0	-9.01319	-9.01319	0.0104686	0.0104686	32.08	32.08	1	100	123	1.28	HAUS6 p-S107 (z= 4)	HAUS6 100 - 123	ISGECGS*SFPQVVGSLFLSPGGPK	p0920	HAUS6 100 - 123	0.000126073	8.84071	8.05336	6.39915	3.96288	4.54271	2.92239	0.000106112	0.174463	0.545558	0.0850737	0.091232	0.000182544	0.000196498	0.248572	0.29941	1.09824	0.0932231	3.60312e-05	3.75433e-05	3.12296e-05	4.54299e-05	0.0163098	0.097697	0.266605	3.59852e-05
RBBP6_HUMAN	Retinoblastoma-binding protein 6 OS=Homo sapiens GN=RBBP6 PE=1 SV=1	ISKLEVTEIVKPSPK	Phospho (ST)	583.327	51.081	3	.00000000000003000.	3.21988	0.0601046	1.94696	4.84042e-05	0.00335321	48.27	33.3925	8	1167	1181	29.44	RBBP6 p-S1180 (z= 3)	RBBP6 1167 - 1181	ISKLEVTEIVKPS*PK	p0922	RBBP6 p-S1180 (z= 3)	0.904412	0.744547	0.738488	1.60871	1.13744	1.79419	0.923707	0.709527	0.935925	1.23156	1.36499	1.1433	0.910607	2.01839	1.1961	2.9284	3.30927	3.1868	0.883988	0.803593	0.585968	1.08314	1.19285	0.516393	1.0755	0.825322
VIME_HUMAN	Vimentin OS=Homo sapiens GN=VIM PE=1 SV=4	ISLPLPNFSSLNLR	Phospho (ST)	825.937	84.9077	2	.0000000003000000.	3.07663	-0.98433	1.04615	0.0251995	0.0320539	26.4	25.045	2	411	424	26.4	VIM p-S420 (z= 2)	VIM 411 - 424	ISLPLPNFS*SLNLR	p0924	VIM p-S420 (z= 2)	0.472645	0.560291	0.368725	1.25625	3.21611	2.82671	0.946888	1.33245	0.749533	0.947433	2.29231	2.53609	0.286287	0.272411	0.32595	0.111039	0.189225	0.175351	0.106537	0.117439	0.0665315	0.0204263	0.0732495	0.081504	0.0821596	0.0807062
FA76B_HUMAN	Protein FAM76B OS=Homo sapiens GN=FAM76B PE=1 SV=2	ISNLSPEEEQGLWK	Phospho (ST)	855.393	59.6098	2	.0000030000000000.	0	-0.211263	-0.211263	0.0140966	0.0140966	31.53	31.53	1	189	202	2.59	FAM76B p-S194 (z= 2)	FAM76B 189 - 202	ISNLS*PEEEQGLWK	p0925	FAM76B 189 - 202	1.5431	0.817026	1.15942	1.42708	2.3882	2.87183	1.81253	1.78371	2.78325	1.69305	4.40717	3.32589	0.800582	0.959088	1.2887	1.38867	2.41585	2.20729	0.863217	0.772323	0.807355	0.991789	1.12704	0.850586	0.290998	0.164162
SLTM_HUMAN	SAFB-like transcription modulator OS=Homo sapiens GN=SLTM PE=1 SV=2	ISSKSPGHMVILDQTK	Phospho (ST)	607.64	44.0709	3	.000300000000000000.	4.08375	0.885767	2.52872	0.00296555	0.0269573	36.55	29.63	3	549	564	5.22	SLTM p-S552 (z= 3)	SLTM 549 - 564	ISS*KSPGHMVILDQTK	p0927	SLTM 549 - 564	1.57744	0.465236	1.13813	1.49279	0.659634	1.87665	0.85762	1.22745	1.18265	1.05036	0.674301	1.49221	0.524234	1.01564	0.96373	0.929564	0.954257	2.19573	1.95335	0.831865	1.19915	1.73784	1.43343	1.07366	1.24352	1.30297
ANK1_HUMAN	Ankyrin-1 OS=Homo sapiens GN=ANK1 PE=1 SV=3	ITHSPTVSQVTER	Phospho (ST)	767.869	34.2718	2	.000030000000000.	4.08548	-0.348173	1.87191	0.00126104	0.0128927	41.13	34.92	4	1683	1695	20.26	ANK1 p-S1687 (z= 2)	ANK1 1683 - 1695	ITHS*PTVSQVTER	p0932	ANK1 p-S1687 (z= 2)	0.658992	0.85444	0.361689	0.708851	1.13362	1.04295	1.2469	0.943452	0.252088	1.67307	0.79946	1.21099	0.375717	0.000299361	0.175179	0.228449	0.188027	0.258305	0.88998	1.31381	1.57149	2.27382	1.46383	1.51262	0.605743	0.463693
TMCO7_HUMAN	Transmembrane and coiled-coil domain-containing protein 7 OS=Homo sapiens GN=TMCO7 PE=2 SV=2	ITISTHGAFATEAVSMAAQSTLNR	Oxidation (M); Phospho (ST)	515.45	44.4206	5	.00000000000000032000000000.	4.75116	4.75116	4.75116	0.0435962	0.0435962	25.91	25.91	1	746	769	8.61	TMCO7 p-S761 (z= 5) + oxidation	TMCO7 746 - 769	ITISTHGAFATEAVS*MAAQSTLNR	p0933	TMCO7 746 - 769	0.211066	0.064283	0.72287	0.115708	0.0441806	0.319328	0.379267	0.0292001	0.279637	0.505216	0.988765	0.44686	0.946537	0.19379	0.597259	0.530377	0.059065	1.34776	4.03621	0.950442	0.166245	0.586068	0.434066	0.341646	4.44707	0.784463
SPAT5_HUMAN	Spermatogenesis-associated protein 5 OS=Homo sapiens GN=SPATA5 PE=1 SV=2	ITNKASDVLLDVTQSPGDGSGLMLEEVTGLK	Phospho (ST)	1089.88	80.0157	3	.000000000000000000003000000000000.	0.908589	-2.12209	-0.77512	0.0139921	0.0451494	29.26	25.31	3	260	290	11.88	SPATA5 p-S280 (z= 3)	SPATA5 260 - 290	ITNKASDVLLDVTQSPGDGS*GLMLEEVTGLK	p0937	SPATA5 p-S280 (z= 3)	0.905293	0.283999	0.885375	0.383068	0.128975	0.0575319	0.239135	0.753232	0.391645	0.375344	0.383834	0.440942	0.462576	0.641726	1.2784	0.18775	0.533849	0.518095	1.01233	1.46192	1.78388	0.94407	0.785039	1.09903	2.56756	0.620443
ATD3A_HUMAN	ATPase family AAA domain-containing protein 3A OS=Homo sapiens GN=ATAD3A PE=1 SV=2	ITVLEALR	Phospho (ST)	497.77	50.3345	2	.0030000000.	3.64156	-7.1282	0.10266	6.50366e-05	0.0165514	50.98	30.3203	30	339	346	23.47	ATAD3A p-T341 (z= 2)	ATAD3A 339 - 346	IT*VLEALR	p0939	ATAD3A p-T341 (z= 2)	0.501541	0.344212	0.175701	0.227632	0.291452	0.440265	0.214217	0.265084	0.220562	0.176139	0.311084	0.215626	0.709004	0.592483	0.743014	0.403465	0.699182	0.424404	1.06782	1.41291	1.36864	1.33982	1.77361	1.17288	0.963276	0.981596
NUF2_HUMAN	Kinetochore protein Nuf2 OS=Homo sapiens GN=NUF2 PE=1 SV=2	IVDSPEKLK	Phospho (ST)	554.787	33.0764	2	.00003000000.	1.3769	-5.66565	-1.12711	0.0024527	0.024115	37.09	30.3567	6	244	252	26.74	NUF2 p-S248 (z= 2)	NUF2 244 - 252	IVDS*PEKLK	p0941	NUF2 p-S248 (z= 2)	2.75471	1.91169	3.01443	2.09618	2.21738	2.77845	1.27441	0.971667	1.10957	0.997078	1.24058	1.02974	0.560527	0.0948376	0.393412	0.286532	1.22747	1.30245	0.950805	0.47384	0.846919	0.355016	0.209	0.285984	1.22747	0.841932
MFAP1_HUMAN	Microfibrillar-associated protein 1 OS=Homo sapiens GN=MFAP1 PE=1 SV=2	IVEPEVVGESDSEVEGDAWR	2 Phospho (ST)	1181.48	63.9107	2	.0000000000303000000000.	2.53288	1.00807	1.68576	1.55656e-05	0.00378941	60.24	46.125	6	107	126	54.48	MFAP1 p-S117 p-S119 (z= 2)	MFAP1 107 - 126	IVEPEVVGES*DS*EVEGDAWR	p0942	MFAP1 p-S117 p-S119 (z= 2)	0.76744	1.42199	0.603837	1.36656	8.22572e-05	0.69333	2.11773	0.526542	0.563186	1.26948	1.19438	0.945228	0.000647927	1.59578	6.33351	1.61886	17.7026	4.54192	0.00012789	0.588733	0.522313	0.329274	0.287018	0.28162	0.316622	0.000127727
PGRC1_HUMAN	Membrane-associated progesterone receptor component 1 OS=Homo sapiens GN=PGRMC1 PE=1 SV=3	IVRGDQPAASGDSDDDEPPPLPR	Phospho (ST)	828.708	43.5436	3	.0000000000000300000000000.	2.94349	0.744634	1.7313	1.19815e-07	0.000546616	81.91	58.7267	3	45	67	23.81	PGRMC1 p-S58 (z= 3)	PGRMC1 45 - 67	IVRGDQPAASGDS*DDDEPPPLPR	p0945	PGRMC1 p-S58 (z= 3)	1.14789	1.10019	0.677148	1.10206	3.11027	14.0152	0.496961	0.000138042	0.315947	0.000104135	0.14649	0.159943	6.25838	5.45324	4.1137	9.52482	1.90931	1.5362	0.121401	4.88403e-05	0.0760937	0.0894773	0.0640977	0.0975503	4.16695e-05	0.0918478
COR2A_HUMAN	Coronin-2A OS=Homo sapiens GN=CORO2A PE=2 SV=2	IWSIPK	Phospho (ST)	412.214	29.7045	2	.00030000.	9.31407	9.31407	9.31407	0.0319269	0.0319269	23.68	23.68	1	109	114	12.49	CORO2A p-S112 (z= 2)	CORO2A 109 - 114	IWS*IPK	p0948	CORO2A p-S112 (z= 2)	9.50169e-05	0.179976	9.5683e-05	5.03327e-05	0.0610962	0.0402211	6.30138e-05	7.99735e-05	5.12276	0.896093	0.198096	0.0555023	0.114189	11.9165	2.40122	1.57835	0.580851	0.162064	0.241874	0.0917614	1.84656	0.367967	4.74942	5.62834	0.0721089	4.06478
SEPT2_HUMAN	Septin-2 OS=Homo sapiens GN=SEPT2 PE=1 SV=1	IYHLPDAESDEDEDFKEQTR	Phospho (ST)	1259.03	50.1054	2	.0000000003000000000000.	3.34771	-0.308819	1.52513	6.56867e-09	0.00187785	94.39	59.2714	42	210	229	48.81	SEPT2 p-S219 (z= 2)	SEPT2 210 - 229	IYHLPDAES*DEDEDFKEQTR	p0949	SEPT2 p-S219 (z= 2)	0.10803	0.173413	0.601473	0.650513	1.47097e-05	0.255576	2.88043	1.57087	2.87539	1.7515	3.75313	6.04257	0.191295	0.437155	3.07082	1.96944	3.18615	4.93118	0.114168	0.337908	0.789882	0.329622	1.62704	0.533104	0.194956	0.352436
SEPT2_HUMAN	Septin-2 OS=Homo sapiens GN=SEPT2 PE=1 SV=1	IYHLPDAESDEDEDFKEQTR	Phospho (ST)	839.69	48.7493	3	.0000000003000000000000.	4.35484	-0.366847	1.82866	2.23492e-06	0.00214741	69.12	50.1837	113	210	229	45.96	SEPT2 p-S219 (z= 3)	SEPT2 210 - 229	IYHLPDAES*DEDEDFKEQTR	p0950	SEPT2 p-S219 (z= 3)	0.846048	0.738188	0.862449	0.997998	0.0282881	0.578829	2.11827	2.04623	2.24394	2.91856	4.03824	3.80279	1.45499	1.55132	2.12778	1.56369	0.141321	4.05093	0.736524	0.671767	0.643201	0.740554	0.898461	0.0560502	0.502663	0.657236
FA73A_HUMAN	Protein FAM73A OS=Homo sapiens GN=FAM73A PE=2 SV=1	IYSRVLR	Phospho (Y)	493.762	35.4854	2	.004000000.	0	-2.6362	-2.6362	0.045838	0.045838	23.3	23.3	1	366	372	8.75	FAM73A p-Y368 (z= 2)	FAM73A 366 - 372	IY*SRVLR	p0953	FAM73A 366 - 372	0.423648	0.418129	0.101133	0.327304	0.645688	0.319317	0.222056	0.168095	0.0898685	0.133878	0.0886129	0.122398	1.77592	1.71249	1.70703	1.53789	1.33705	1.28896	1.59178	1.6288	1.50524	6.75679e-06	1.63337	1.56996	0.846134	0.81113
H12_HUMAN	Histone H1.2 OS=Homo sapiens GN=HIST1H1C PE=1 SV=2	KAAGGATPK	Phospho (ST)	440.718	26.3343	2	.00000003000.	0	-0.865342	-0.865342	0.0305091	0.0305091	25.51	25.51	1	140	148	10.69	HIST1H1C p-T147 (z= 2)	HIST1H1C 140 - 148	KAAGGAT*PK	p0954	HIST1H1C p-T147 (z= 2)	0.270781	0.869774	0.111311	0.184957	0.104192	0.266903	0.10959	0.0876219	0.489287	0.508932	0.225064	0.0948483	0.354818	0.449518	0.240063	0.55742	0.292331	0.0837283	1.62021	1.82153	2.04806	1.46958	1.49114	2.86033	1.55453	1.84211
SRRM1_HUMAN	Serine/arginine repetitive matrix protein 1 OS=Homo sapiens GN=SRRM1 PE=1 SV=2	KAASPSPQSVR	Phospho (ST)	604.296	21.7935	2	.0000300000000.	5.51392	-1.66339	2.13556	1.2199e-06	0.0053817	69.8	46.2665	43	735	745	34.02	SRRM1 p-S739 (z= 2)	SRRM1 735 - 745	KAAS*PSPQSVR	p0955	SRRM1 p-S739 (z= 2)	2.702	2.11142	1.07592	1.69628	0.40128	1.35124	1.68315	1.65862	1.90544	1.59182	0.362372	1.25447	3.06558	3.7156	1.4781	1.5586	1.67319	0.221233	1.00984	0.999184	0.613979	1.21002	1.59258	2.08286	0.596705	0.898222
F149A_HUMAN	Protein FAM149A OS=Homo sapiens GN=FAM149A PE=2 SV=2	KAAVLDLGSLLAK	Phospho (ST)	689.886	66.9929	2	.000000000300000.	0	-8.98639	-6.96859	0.0145974	0.0490125	25.6	21.0783	6	2	14	17.3	FAM149A p-S11 (z= 2)	FAM149A 2 - 14	KAAVLDLGS*LLAK	p0956	FAM149A p-S11 (z= 2)	0.492105	0.4266	0.612981	0.459425	0.692946	0.488232	0.428386	0.531215	0.468762	0.257253	0.43809	0.323179	0.631873	1.00869	1.27675	0.519327	0.806087	0.53448	0.913856	1.26832	1.18309	1.04561	1.69694	1.55608	0.652553	1.02689
BCLF1_HUMAN	Bcl-2-associated transcription factor 1 OS=Homo sapiens GN=BCLAF1 PE=1 SV=2	KAEGEPQEESPLK	Phospho (ST)	761.346	35.3687	2	.000000000030000.	6.67396	-0.927878	1.83843	2.93235e-07	0.00565684	76.55	44.5586	69	168	180	68.94	BCLAF1 p-S178 (z= 2)	BCLAF1 168 - 180	KAEGEPQEES*PLK	p0957	BCLAF1 p-S178 (z= 2)	2.84268	2.67263	2.54645	1.24019	1.55545	0.0307294	1.23192	1.60539	1.70095	1.37131	1.93054	1.71762	4.06057	4.40785	0.266782	1.95699	0.0824897	1.80533	0.597642	0.720042	0.546336	0.773289	1.24491	0.887875	0.666086	0.753094
DDX21_HUMAN	Nucleolar RNA helicase 2 OS=Homo sapiens GN=DDX21 PE=1 SV=5	KAEPSEVDMNSPK	Phospho (ST)	756.328	28.9131	2	.000000000003000.	6.37608	0.683155	2.14409	7.96388e-06	0.0023143	62.92	46.0891	23	61	73	43.32	DDX21 p-S72 (z= 2)	DDX21 61 - 73	KAEPSEVDMNS*PK	p0958	DDX21 p-S72 (z= 2)	1.47542	1.70854	1.16003	1.23607	1.73354e-05	0.930015	0.235285	0.36092	0.613633	0.468131	2.10373e-05	0.279667	1.20709	1.2973	0.505016	0.126491	0.522655	2.02891e-05	4.49534	4.3973	3.64495	2.11979	2.8908	1.9218	1.43265	1.35016
ASH1L_HUMAN	Probable histone-lysine N-methyltransferase ASH1L OS=Homo sapiens GN=ASH1L PE=1 SV=2	KAGVGSVAGIIHK	Phospho (ST)	658.86	73.3031	2	.000000300000000.	2.28319	2.28319	2.28319	0.0491163	0.0491163	23	23	1	256	268	18.06	ASH1L p-S262 (z= 2)	ASH1L 256 - 268	KAGVGS*VAGIIHK	p0959	ASH1L p-S262 (z= 2)	0.893759	0.000273926	1.24472	0.892055	4.07784	1.18478	1.63198	1.14742	2.14685	0.971773	3.08177	2.19603	2.09875	2.78862	1.58311	2.31618	1.61744	0.529151	0.781871	0.546134	0.230019	0.65565	0.6197	1.39373	0.128735	6.76141e-05
AHSA1_HUMAN	Activator of 90 kDa heat shock protein ATPase homolog 1 OS=Homo sapiens GN=AHSA1 PE=1 SV=1	KAKPAPSK	Phospho (ST)	453.747	10.1642	2	.0000000300.	4.64064	4.59647	4.61856	0.0222983	0.0349307	26.34	24.695	2	187	194	13.71	AHSA1 p-S194 (z= 2)	AHSA1 187 - 194	KAKPAPS*K	p0960	AHSA1 p-S194 (z= 2)	0.344549	0.495832	0.262508	1.50532	2.48875	0.863334	0.0974676	0.217881	0.000301211	0.225683	0.0217864	0.118913	0.934373	0.000565876	0.173388	1.35646	2.57995	1.49534	1.64942	0.717361	0.0215845	0.532999	3.33695e-05	0.486904	1.9866	1.44181
OR5F1_HUMAN	Olfactory receptor 5F1 OS=Homo sapiens GN=OR5F1 PE=2 SV=2	KALANVISR	Phospho (ST)	526.282	38.261	2	.00000000300.	0	-9.04955	-9.04955	0.0438685	0.0438685	24.09	24.09	1	299	307	11.41	OR5F1 p-S307 (z= 2)	OR5F1 299 - 307	KALANVIS*R	p0961	OR5F1 p-S307 (z= 2)	0.935624	0.896047	0.955221	0.744168	0.914568	0.740938	0.333464	0.422614	0.417312	0.378785	0.24593	0.258687	0.671118	0.682972	0.595179	0.346369	0.198331	0.269586	0.927055	1.07402	1.07826	1.55751	1.01969	1.03058	1.1642	1.1767
H12_HUMAN	Histone H1.2 OS=Homo sapiens GN=HIST1H1C PE=1 SV=2	KASGPPVSELITK	Phospho (ST)	703.87	49.5362	2	.000300000000000.	3.95311	-1.11189	1.59514	2.90833e-08	0.000625791	86.35	56.7787	30	34	46	58.68	HIST1H1C p-S37 (z= 2)	HIST1H1C 34 - 46	KAS*GPPVSELITK	p0962	HIST1H1C p-S37 (z= 2)	0.557836	0.663502	0.693585	0.609767	0.0578306	0.439714	0.819147	1.24872	0.853629	1.76638	1.94454	2.72078	1.4193	1.76007	1.89723	2.06629	1.99096	4.77819	0.0870927	0.281094	0.375147	0.194319	0.303476	0.184595	0.117363	0.147271
H12_HUMAN	Histone H1.2 OS=Homo sapiens GN=HIST1H1C PE=1 SV=2	KASGPPVSELITK	Phospho (ST)	469.584	49.0045	3	.000300000000000.	5.59211	4.16226	4.87719	0.000320865	0.00279184	45.39	39.335	2	34	46	24.21	HIST1H1C p-S37 (z= 3)	HIST1H1C 34 - 46	KAS*GPPVSELITK	p0963	HIST1H1C p-S37 (z= 3)	0.631305	6.59584e-05	0.961407	0.462558	1.04849e-05	0.342559	1.58928	1.25858	4.73212e-05	2.23018	2.76496	3.28184	1.99263	2.25658	2.15658	3.02426	2.31712	4.47267	0.0963418	1.69856e-05	0.0822551	0.169301	0.09092	0.136937	0.184698	0.161944
SMRCD_HUMAN	SWI/SNF-related matrix-associated actin-dependent regulator of chromatin subfamily A containing DEAD/H box 1 OS=Homo sapiens GN=SMARCAD1 PE=1 SV=1	KASISYFK	Phospho (ST)	512.251	40.6919	2	.0003000000.	2.56532	1.91983	2.24257	0.0192303	0.0193055	27.97	27.935	2	77	84	15.55	SMARCAD1 p-S80 (z= 2)	SMARCAD1 77 - 84	KAS*ISYFK	p0964	SMARCAD1 p-S80 (z= 2)	0.000112774	0.498948	0.992216	0.339916	2.07302e-05	0.305205	6.47822	5.30916	9.35613e-05	9.6393	8.24509	4.94531	1.8334	0.474757	2.13796	0.143285	1.39226	3.76411	0.390666	0.109414	0.44976	0.398536	1.03651e-05	0.224733	0.164666	0.0593252
I2BP1_HUMAN	Interferon regulatory factor 2-binding protein 1 OS=Homo sapiens GN=IRF2BP1 PE=1 SV=1	KASPEPEGEAAGK	Phospho (ST)	675.8	22.1719	2	.000300000000000.	2.12509	-0.898054	1.12108	7.86693e-05	0.00657105	51.63	41.3775	4	382	394	37.16	IRF2BP1 p-S385 (z= 2)	IRF2BP1 382 - 394	KAS*PEPEGEAAGK	p0965	IRF2BP1 p-S385 (z= 2)	3.75556	0.261352	2.07178	2.74973	2.13929e-05	1.47308	2.56217	3.76696	1.61105	2.80822	0.462369	0.0664895	5.36985	5.49524	1.94927	1.70904	0.218258	2.45695	0.0529512	0.39883	0.203903	0.283452	1.07947	0.338611	0.0509464	0.249736
[truncated: 1,312 more rows]
[truncated: 28 more columns]

## Sheet: Heat Map
id	phosphopeptide	P31/Fuj E1R1 01	P31/Fuj E1R2 10	P31/Fuj-1 E1R3 19	P31/Fuj E2R1 28	P31/Fuj E2R2 37	P31/Fuj E2R3 46	CTS E1R1 02	CTS E1R2 11	CTS E1R3 20	CTS E2R1 29	CTS E2R2 38	CTS E2R3 47	MV4 E1R1 03	MV4 E1R2 12	MV4 E1R3 21	MV4 E2R1 30	MV4 E2R2 39	MV4 E2R3 48	RL E1R1 04	RL E1R2 13	RL E1R3 22	RL E2R1 31	RL E2R2 40	RL E2R3 49	SU-DHL6 E1R1 05	SU-DHL6 E1R2 14	SU-DHL6 E1R3 23	SU-DHL6 E2R1 32	SU-DHL6 E2R2 41	SU-DHL6 E2R3 50	DoHH E1R1 06	DoHH E1R2 14	DoHH E1R3 23	DoHH E2R1 33	DoHH E2R2 42	DoHH E2R3 52	RPMI E1R1 07	RPMI E1R2 16	RPMI E1R3 25	RPMI E2R1 34	RPMI E2R2 43	RPMI E2R3 52	U266B1 E1R1 08	U266B1 E1R2 17	U266B1 E1R3 26	U266B1 E2R1 35	U266B1 E2R2 44	U266B1 E2R3 53
[truncated: 2,050 more rows]
[truncated: 26 more columns]

[truncated: 1 more sheets: Regulated peptides]
