# Supplementary material for: Phosphoproteomics data classify hematological cancer cell lines according to tumor type and sensitivity to kinase inhibitors
Source: Genome Biol. 2013 Apr 29;14(4):R37. doi: 10.1186/gb-2013-14-4-r37 (PMC4054101; doi:10.1186/gb-2013-14-4-r37)
Supplement: Additional file 6 — Dataset 2 - Correlation of phosphoprotein data with responses to kinase inhibitors in AML. [file gb-2013-14-4-r37-S6.XLSX]

## Sheet: qualitative data
Results of database searches and Pescal outputs of the AML phosphoproteomic experiment are shown. Meaning of headings are given in the 'key' tab.
acc_no	protein	Peptide	pep_mod	m_z	mean_tR	z_pept	mod_pos	max_ppm	min_ppm	mean_ppm	max_expectancy	mean_expt	max_scr	mean_scr	n_peptides	pep_start	pep_end	max_delta_score	putative phosphorylation sites	phosphopeptide	sequence	id	phosphopeptide	P31/Fuj-1	P31/Fuj-2	P31/Fuj-3	HEL-1	HEL-2	HEL-3	CMK-1	CMK-2	CMK-3	AML-1	AML-2	AML-3	KG-1	KG-2	KG-3	MV-4-1	MV-4-2	MV-4-3	Kas-1	Kas-2	Kas-3
CA129_HUMAN	Uncharacterized protein C1orf129 OS=Homo sapiens GN=C1orf129 PE=2 SV=1	AACSQASVAPHVLKTILLILK	Phospho (ST)	771.759	69.057	3	.00003000000000000000000.	0	-7.77035	-7.40706	0.0478804	0.0495741	17.67	17.56	2	351	371	10.57	C1orf129 p-S354 (z= 3)	C1orf129 351 - 371	AACS^QASVAPHVLKTILLILK	p0003	C1orf129 p-S355 (z= 3)	0.215874	0.857411	0.38792	0.220434	9.75638e-05	9.73892e-05	9.2783e-05	0.158437	0.0904579	1.15778	1.58632	0.68637	2.65324	1.4152	4.56159	0.652686	2.32624	1.22624	1.25758	0.814849	0.731088
TB10B_HUMAN	TBC1 domain family member 10B OS=Homo sapiens GN=TBC1D10B PE=1 SV=2	AAGGAPSPPPPVR	Phospho (ST)	627.308	34.5997	2	.000000030000000.	3.38576	0.256268	2.07648	0.0139469	0.0398925	31.12	27.214	5	397	409	25.89	TBC1D10B p-S403 (z= 2)	TBC1D10B 397 - 409	AAGGAPS^PPPPVR	p0004	TBC1D10B p-S404 (z= 2)	2.35242	2.69614	1.87793	3.64701e-05	1.27054	1.05679	1.04346	0.928338	0.9844	0.0425049	3.46154e-05	3.51391e-05	0.148476	3.45989e-05	0.284044	3.72913e-05	3.60291e-05	0.970961	1.71225	2.10783	3.52369
SPF45_HUMAN	Splicing factor 45 OS=Homo sapiens GN=RBM17 PE=1 SV=1	AAIPPPVYEEQDRPRSPTGPSNSFLANMGGTVAHK	Phospho (ST)	943.707	61.4067	4	.0000000000000000000000030000000000000.	1.96086	1.96086	1.96086	0.00440497	0.00440497	34.7	34.7	1	207	241	0.73	RBM17 p-S229 (z= 4)	RBM17 207 - 241	AAIPPPVYEEQDRPRSPTGPSNS^FLANMGGTVAHK	p0005	RBM17 207 - 241 + Phospho (ST)	0.671317	1.60078	1.67897	0.709999	0.49182	0.82686	0.687116	0.727321	0.533304	1.80661	1.78796	0.695453	2.77741	0.532405	2.54084	0.717983	0.00099494	0.502718	0.557466	0.412124	0.74055
VGLL4_HUMAN	Transcription cofactor vestigial-like protein 4 OS=Homo sapiens GN=VGLL4 PE=1 SV=4	AAKDGASSSPESASR	4 Phospho (ST)	435.887	34.3692	4	.00000000330030300.	0	-4.00398	-4.00398	0.0305319	0.0305319	18.27	18.27	1	254	268	5.78	VGLL4 p-S261 p-S262 p-S265 (z= 4)	VGLL4 254 - 268	AAKDGASS^S^PES^ASRPES^	p0006	VGLL4 254 - 268 + 4 Phospho (ST)	2.32945	1.24476	1.66119	0.00246394	1.78236	1.96639	1.07062	0.0470563	1.49548	0.0156491	0.0430893	0.0370315	0.227478	0.0399552	0.0236949	0.926095	0.806802	0.79612	3.22615	3.21135	0.0468127
TCOF_HUMAN	Treacle protein OS=Homo sapiens GN=TCOF1 PE=1 SV=2	AALAPAKESPR	Phospho (ST)	595.8	28.0134	2	.0000000003000.	5.4649	-1.84855	1.78857	9.47712e-08	0.00850561	81.71	44.7763	81	898	908	75.05	TCOF1 p-S906 (z= 2)	TCOF1 898 - 908	AALAPAKES^PR	p0007	TCOF1 p-S907 (z= 2)	1.45473	0.943044	1.32753	1.26816	1.08104	2.05694	1.52647	1.52569	1.92028	0.644821	0.799611	0.0103797	0.08429	0.534313	3.94272e-06	0.485859	0.602583	0.616146	1.96132	1.33214	0.82462
TCOF_HUMAN	Treacle protein OS=Homo sapiens GN=TCOF1 PE=1 SV=2	AALAPAKESPR	Phospho (ST)	397.539	25.2198	3	.0000000003000.	7.22515	0.365673	3.24818	0.00873627	0.0356889	31.25	26.372	10	898	908	23.21	TCOF1 p-S906 (z= 3)	TCOF1 898 - 908	AALAPAKES^PR	p0008	TCOF1 p-S907 (z= 3)	1.97364	0.770301	1.37641	1.94267	1.31932	1.6385	1.33404	1.44086	2.39756	5.1876e-05	0.790221	5.25786e-05	0.101233	0.447769	0.0333083	0.540188	0.0888366	0.541137	1.96781	1.4861	0.80998
BAHC1_HUMAN	BAH and coiled-coil domain-containing protein 1 OS=Homo sapiens GN=BAHCC1 PE=1 SV=3	AALASCAGGMLGRPGTGVVTSGRCAK	2 Phospho (ST)	889.068	48.4956	3	.0000030000000000000003000000.	2.3557	2.3557	2.3557	0.0288022	0.0288022	28.47	28.47	1	297	322	5.38	BAHCC1 p-S301 p-S317 (z= 3)	BAHCC1 297 - 322	AALAS^CAGGMLGRPGTGVVTS^GRCAK	p0009	BAHCC1 297 - 322 + 2 Phospho (ST)	1.16074	1.03426	0.711838	1.48062	1.23463	1.32589	1.73271	1.81782	1.49534	0.869142	0.322965	0.395686	0.627721	0.410893	1.00393	0.310615	0.517639	0.446649	1.238	1.52216	1.34075
RL14_HUMAN	60S ribosomal protein L14 OS=Homo sapiens GN=RPL14 PE=1 SV=4	AALLKASPK	Phospho (ST)	489.774	30.2134	2	.00000003000.	8.07334	-3.85462	2.17494	2.7151e-05	0.00864787	56.49	34.6017	54	133	141	46.19	RPL14 p-S139 (z= 2)	RPL14 133 - 141	AALLKAS^PK	p0010	RPL14 p-S140 (z= 2)	1.19357	0.394312	2.78436	2.16478	2.40035	1.05943	0.606873	0.349801	1.11124	0.104754	0.173811	1.99315	0.0172958	0.0753459	1.28006	0.31347	0.250266	2.33823	0.00452109	0.10788	2.2765
NIPBL_HUMAN	Nipped-B-like protein OS=Homo sapiens GN=NIPBL PE=1 SV=2	AAMYDIISSPSKDSTK	Phospho (ST)	897.408	56.2334	2	.000000000300000000.	2.61769	1.98182	2.29976	0.0212325	0.0412111	29.46	27.15	2	342	357	2.66	NIPBL p-S350 (z= 2)	NIPBL 342 - 357	AAMYDIISS^PSKDSTK	p0011	NIPBL 342 - 357 + Phospho (ST)	1.74269	0.14005	0.172782	0.52237	0.386395	0.405062	0.92843	0.85489	0.789821	3.66444	1.53599	1.78069	0.348567	0.344628	3.70291	1.22856	1.18604	0.231747	0.44932	0.470276	0.114333
CI130_HUMAN	Putative uncharacterized protein C9orf130 OS=Homo sapiens GN=C9orf130 PE=5 SV=1	AANATSGRPPSIALR	Phospho (ST)	521.268	41.096	3	.00000030000000000.	2.74798	2.74798	2.74798	0.0438957	0.0438957	24.51	24.51	1	2	16	2.03	C9orf130 p-S7 (z= 3)	C9orf130 2 - 16	AANATS^GRPPSIALR	p0012	C9orf130 2 - 16 + Phospho (ST)	0.396165	1.05278	0.336461	0.332581	0.829015	0.947263	0.472072	0.414345	0.496942	5.18253	0.679615	0.910083	1.09567	0.571989	0.852466	1.19946	1.29793	2.03773	0.518097	0.237959	1.13885
CDV3_HUMAN	Protein CDV3 homolog OS=Homo sapiens GN=CDV3 PE=1 SV=1	AASAAGAAGSAGGSSGAAGAAGGGAGAGTRPGDGGTASAGAAGPGAATKAVTK	3 Phospho (ST)	1077.97	49.0781	4	.0000000000000003000000000000030000003000000000000000000.	1.72104	1.72104	1.72104	0.0310779	0.0310779	27.7	27.7	1	28	80	12.58	CDV3 p-S42 p-T56 p-T63 (z= 4)	CDV3 28 - 80	AASAAGAAGSAGGSS^GAAGAAGGGAGAGT^RPGDGGT^ASAGAAGPGAATKAVTKRPGDGGT^	p0014	CDV3 p-S43 (z= 4)	0.802499	0.329003	0.366704	1.78977	0.633161	0.375919	2.28403	1.52618	1.21281	1.21317	1.53214	1.05913	1.0727	0.000564691	0.589671	0.740884	3.1059	0.378094	0.601227	1.06789	0.318541
POC5_HUMAN	Centrosomal protein POC5 OS=Homo sapiens GN=C5orf37 PE=1 SV=2	AASASSVHVPVSALGAGSAATAASEEMYVPR	Oxidation (M); Phospho (ST)	760.855	33.3887	4	.000300000000000000000000000200000.	0	-4.24822	-4.24822	0.0336274	0.0336274	27.84	27.84	1	443	473	1.5	C5orf37 p-S445 (z= 4) + Oxi	C5orf37 443 - 473	AAS^ASSVHVPVSALGAGSAATAASEEMYVPR	p0016	C5orf37 443 - 473 + Oxidation (M); Phospho (ST)	0.0101161	0.00990143	0.0100855	0.0103057	11.1069	0.010138	0.00965848	0.00975488	0.00980948	0.00979694	0.00978164	3.74038	1.29806	0.00977695	0.00926714	0.0105378	0.0101811	4.68492	0.0104317	0.0104204	0.00974723
TRUB1_HUMAN	Probable tRNA pseudouridine synthase 1 OS=Homo sapiens GN=TRUB1 PE=1 SV=1	AASEAAVVSSPSLK	Phospho (ST)	698.841	32.0265	2	.0003000000000000.	1.66659	1.66659	1.66659	0.042906	0.042906	25.81	25.81	1	2	15	3.44	TRUB1 p-S4 (z= 2)	TRUB1 2 - 15	AAS^EAAVVSSPSLK	p0017	TRUB1 2 - 15 + Phospho (ST)	3.15934	1.63618	3.01777	2.13085e-05	2.09992e-05	2.09616e-05	1.99702e-05	0.0818372	2.02824e-05	0.0450098	0.11588	2.05308e-05	1.21166	0.00711668	0.0574478	1.31909	1.68964	1.75525	3.59401	2.55421	0.755453
KLC4_HUMAN	Kinesin light chain 4 OS=Homo sapiens GN=KLC4 PE=1 SV=3	AASLNYLNQPSAAPLQVSR	Phospho (Y)	1040.52	65.1578	2	.000000400000000000000.	2.63538	2.63538	2.63538	0.0150609	0.0150609	29.79	29.79	1	588	606	0.22	KLC4 p-Y593 (z= 2)	KLC4 588 - 606	AASLNY^LNQPSAAPLQVSR	p0019	KLC4 588 - 606 + Phospho (Y)	1.51767	1.26057	0.609507	0.000107254	0.000105698	2.83782	2.01538	2.47292	1.69049	0.403962	0.0001018	0.224779	2.45271	0.000101751	2.58735	0.000109669	0.410986	0.250447	1.03522	0.596649	0.633014
IF4G1_HUMAN	Eukaryotic translation initiation factor 4 gamma 1 OS=Homo sapiens GN=EIF4G1 PE=1 SV=3	AASLTEDRDR	Phospho (ST)	607.265	25.6878	2	.000300000000.	2.09729	0.942669	1.51998	0.0041441	0.0191879	34.18	29.595	2	1208	1217	7.46	EIF4G1 p-S1210 (z= 2)	EIF4G1 1208 - 1217	AAS^LTEDRDR	p0020	EIF4G1 1208 - 1217 + Phospho (ST)	0.239737	0.281249	0.312167	0.12318	1.2304	2.84945	0.675221	1.04115	0.318182	0.105764	0.967529	0.0112951	0.508231	0.994507	1.24156	0.863539	1.63794	2.10817	1.44583	1.99272	2.05217
FA40A_HUMAN	Protein FAM40A OS=Homo sapiens GN=FAM40A PE=1 SV=1	AASPPASASDLIEQQQK	Phospho (ST)	910.928	47.4194	2	.0003000000000000000.	9.92772	0.157707	2.32932	3.19454e-07	0.00892728	78.39	43.524	10	333	349	34.05	FAM40A p-S335 (z= 2)	FAM40A 333 - 349	AAS^PPASASDLIEQQQK	p0021	FAM40A p-S336 (z= 2)	1.13027	1.42974	0.963886	1.64272	0.80201	1.52326	1.1635	1.30948	1.18749	8.5224e-05	0.0965191	0.371672	0.665444	0.227792	1.63771	0.0697332	0.464125	0.484279	2.3447	2.26457	1.22102
ANLN_HUMAN	Actin-binding protein anillin OS=Homo sapiens GN=ANLN PE=1 SV=2	AASPPRPLLSNASATPVGR	Phospho (ST)	648.002	53.4461	3	.000300000000000000000.	0.221537	0.221537	0.221537	0.048796	0.048796	23.41	23.41	1	180	198	3.35	ANLN p-S182 (z= 3)	ANLN 180 - 198	AAS^PPRPLLSNASATPVGR	p0022	ANLN 180 - 198 + Phospho (ST)	0.0481005	0.000102171	0.00010407	0.000106342	2.84036	1.75878	3.51141	2.91184	0.000101222	0.000101092	0.000100934	0.000102461	2.58279	0.000100886	3.61625	0.000108737	2.01891	1.62824	0.000107642	0.000107525	0.0821864
SRRM1_HUMAN	Serine/arginine repetitive matrix protein 1 OS=Homo sapiens GN=SRRM1 PE=1 SV=2	AASPSPQSVR	Phospho (ST)	540.25	26.5206	2	.000300000000.	7.61065	-1.73578	3.01846	0.000136976	0.0158347	49.62	30.9921	19	736	745	28.17	SRRM1 p-S738 (z= 2)	SRRM1 736 - 745	AAS^PSPQSVR	p0023	SRRM1 p-S739 (z= 2)	1.91833	1.44469	1.04853	1.93403	1.68029	2.99948	1.32778	1.67571	1.25211	0.747731	0.62706	2.85475e-05	0.882901	0.63636	2.66429e-05	0.172136	0.476028	0.644679	0.890547	0.641527	2.80232e-05
PP4R4_HUMAN	Serine/threonine-protein phosphatase 4 regulatory subunit 4 OS=Homo sapiens GN=PPP4R4 PE=1 SV=1	AASRTLCIFLR	Phospho (ST)	694.354	48.5502	2	.0000030000000.	6.32296	6.32296	6.32296	0.0184643	0.0184643	28.64	28.64	1	545	555	9.95	PPP4R4 p-T549 (z= 2)	PPP4R4 545 - 555	AASRT^LCIFLR	p0024	PPP4R4 545 - 555 + Phospho (ST)	0.231968	0.262431	0.333241	1.06718	0.509473	0.988124	0.210277	0.584481	0.132911	0.594794	0.393842	0.293167	1.59204	0.109109	4.6785	2.83198	1.24228	1.90025	1.14009	1.67578	0.228093
PDS5A_HUMAN	Sister chromatid cohesion protein PDS5 homolog A OS=Homo sapiens GN=PDS5A PE=1 SV=1	AAVGQESPGGLEAGNAK	Phospho (ST)	818.374	37.7072	2	.0000000300000000000.	3.20847	-1.23262	0.591421	0.000180915	0.0171938	49.48	34.5373	11	1299	1315	41.64	PDS5A p-S1305 (z= 2)	PDS5A 1299 - 1315	AAVGQES^PGGLEAGNAK	p0025	PDS5A p-S1306 (z= 2)	1.42682	3.7403	1.40172	0.901806	0.837101	0.892496	0.814051	0.641362	0.946981	0.0739575	0.479828	0.123929	0.84496	0.566515	0.608364	1.0477	0.596867	0.228574	1.54681	0.898555	2.38131
CL034_HUMAN	Uncharacterized protein C12orf34 OS=Homo sapiens GN=C12orf34 PE=2 SV=1	AAVSSSSTAAPAGPAKSVLK	Phospho (ST)	627.327	50.8721	3	.0000000030000000000000.	6.31574	6.31574	6.31574	0.0479331	0.0479331	23.15	23.15	1	108	127	6.2	C12orf34 p-T115 (z= 3)	C12orf34 108 - 127	AAVSSSST^AAPAGPAKSVLK	p0026	C12orf34 108 - 127 + Phospho (ST)	0.374527	0.133382	0.0974136	0.00725119	0.242702	0.296043	0.274001	0.327647	0.331007	3.91849	2.29381	1.49994	1.53517	2.05569	0.690685	2.70274	1.55761	1.52652	0.0796542	0.366426	0.689301
NUCL_HUMAN	Nucleolin OS=Homo sapiens GN=NCL PE=1 SV=3	AAVTPGKK	Phospho (ST)	426.224	17.4918	2	.0000300000.	7.28684	-0.285737	2.66003	0.00125011	0.0276131	37.81	25.9759	27	81	88	23.25	NCL p-T84 (z= 2)	NCL 81 - 88	AAVT^PGKK	p0027	NCL p-T85 (z= 2)	2.07284	0.640176	0.53472	1.05925	0.450418	0.227389	8.92835	1.7639	2.16183	0.673328	0.412759	0.00437465	0.00415161	0.0043074	0.00408279	0.0046426	0.722722	0.637812	0.326512	0.00459086	0.36184
ADDA_HUMAN	Alpha-adducin OS=Homo sapiens GN=ADD1 PE=1 SV=2	AAVVTSPPPTTAPHK	2 Phospho (ST)	409.191	31.9707	4	.00000330000000000.	0	-0.274387	-0.274387	0.0143026	0.0143026	30.66	30.66	1	7	21	16.8	ADD1 p-T11 p-S12 (z= 4)	ADD1 7 - 21	AAVVT^S^PPPTTAPHK	p0029	ADD1 p-T12 p-S13 (z= 4)	0.0986204	0.0448012	0.157463	7.88634	2.67844	2.20265	1.66646	1.97262	0.69178	0.65834	0.208244	6.95927e-05	0.172821	0.170502	1.13952	0.756116	0.223079	0.0673325	0.0728079	0.102484	0.0295173
ADDA_HUMAN	Alpha-adducin OS=Homo sapiens GN=ADD1 PE=1 SV=2	AAVVTSPPPTTAPHK	Phospho (ST)	777.393	32.1859	2	.00000030000000000.	3.01912	-0.471417	2.00159	0.00705474	0.0207406	32.77	29.612	5	7	21	7.65	ADD1 p-S12 (z= 2)	ADD1 7 - 21	AAVVTS^PPPTTAPHK	p0030	ADD1 7 - 21 + Phospho (ST)	1.10213	1.10797	1.10102	1.57086	1.0401	1.29241	1.39202	1.35107	1.55212	3.54433e-05	3.5388e-05	0.180126	3.40917e-05	0.522598	0.296313	1.70026	2.46808	1.33953	1.04716	0.717964	1.21817
EFHD2_HUMAN	EF-hand domain-containing protein D2 OS=Homo sapiens GN=EFHD2 PE=1 SV=1	ADLNQGIGEPQSPSR	Phospho (ST)	824.872	40.4108	2	.00000000000030000.	1.49964	-0.0782898	0.743044	0.0047655	0.00791263	35.08	33.1533	3	63	77	7.54	EFHD2 p-S74 (z= 2)	EFHD2 63 - 77	ADLNQGIGEPQS^PSR	p0031	EFHD2 63 - 77 + Phospho (ST)	0.121586	4.85269	3.28633	0.411652	0.878968	0.706583	0.984126	1.09192	0.749884	0.107729	0.487754	0.71075	2.78453	0.241028	0.350644	0.981927	0.478631	0.841059	0.231848	0.130537	0.569822
TECT1_HUMAN	Tectonic-1 OS=Homo sapiens GN=TCTN1 PE=2 SV=2	ADLSFVLGTVSSVVVPLQQK	3 Phospho (ST)	582.519	57.6097	4	.0000300000033000000000.	0	-9.0411	-9.0411	0.0111375	0.0111375	31.9	31.9	1	342	361	11.48	TCTN1 p-S345 p-S352 p-S353 (z= 4)	TCTN1 342 - 361	ADLS^FVLGTVS^S^VVVPLQQKS^	p0033	TCTN1 p-S346 (z= 4)	1.13248	0.449827	0.449738	1.0907	0.701769	1.08747	0.694176	0.565299	0.483317	1.55843	0.897479	0.880342	0.356495	0.20445	0.82863	3.84563	2.67877	1.91501	0.652665	0.407988	0.119341
FLI1_HUMAN	Friend leukemia integration 1 transcription factor OS=Homo sapiens GN=FLI1 PE=1 SV=1	ADMTASGSPDYGQPHK	Phospho (ST)	871.348	32.3318	2	.000000003000000000.	0.522783	-0.304479	0.109152	0.0018363	0.00482162	38.5	35.415	2	32	47	3.61	FLI1 p-S39 (z= 2)	FLI1 32 - 47	ADMTASGS^PDYGQPHK	p0034	FLI1 32 - 47 + Phospho (ST)	2.723	0.000124222	0.000126532	0.76402	0.792159	0.824986	2.7528	2.75176	1.25971	0.141962	1.23073	1.36711	0.228702	1.60222	0.000116264	0.34637	0.000127731	0.000127571	2.76904	1.27156	0.173251
CALX_HUMAN	Calnexin OS=Homo sapiens GN=CANX PE=1 SV=2	AEEDEILNRSPR	Phospho (ST)	754.843	37.9804	2	.00000000003000.	5.16026	-2.33474	1.5179	0.000537264	0.0212802	44.82	30.5677	139	574	585	32.01	CANX p-S583 (z= 2)	CANX 574 - 585	AEEDEILNRS^PR	p0035	CANX p-S584 (z= 2)	1.03859	2.10096	1.17526	0.65785	0.517729	0.481405	0.933635	0.660594	0.849973	0.300727	1.07703	1.15913	1.39406	0.557159	0.313275	1.03857	1.09599	0.954037	1.06591	1.80509	1.82303
CALX_HUMAN	Calnexin OS=Homo sapiens GN=CANX PE=1 SV=2	AEEDEILNRSPR	Phospho (ST)	503.566	44.1788	3	.00000000003000.	4.83792	-0.415211	2.63494	0.00111855	0.027743	41.5	28.9641	80	574	585	29.48	CANX p-S583 (z= 3)	CANX 574 - 585	AEEDEILNRS^PR	p0036	CANX p-S584 (z= 3)	1.32817	2.57627	1.39506	0.715581	0.645886	0.424985	0.747583	0.528996	1.19368	0.241583	0.70039	1.54485	1.47802	0.475596	0.246037	0.750192	0.699558	0.679801	1.03589	2.17883	1.41303
CCNL1_HUMAN	Cyclin-L1 OS=Homo sapiens GN=CCNL1 PE=1 SV=1	AEEKSPISINVK	Phospho (ST)	697.852	39.9443	2	.00000300000000.	7.55115	-0.212387	1.98637	0.000179939	0.0119958	49.38	34.0732	41	348	359	22.82	CCNL1 p-S352 (z= 2)	CCNL1 348 - 359	AEEKS^PISINVK	p0037	CCNL1 p-S353 (z= 2)	1.10227	1.185	0.887752	1.20627	1.208	1.27181	0.758363	0.713171	0.779197	1.86326	1.22476	1.26759	1.64405	0.802191	0.359787	0.604824	0.588188	0.465553	0.477881	1.3848	1.20528
BCLF1_HUMAN	Bcl-2-associated transcription factor 1 OS=Homo sapiens GN=BCLAF1 PE=1 SV=2	AEGEWEDQEALDYFSDKESGK	Phospho (ST)	838.341	61.4592	3	.00000000000000030000000.	3.18431	2.01393	2.28145	0.00126275	0.00247161	40.66	38.032	5	371	391	10.09	BCLAF1 p-S385 (z= 3)	BCLAF1 371 - 391	AEGEWEDQEALDYFS^DKESGK	p0038	BCLAF1 p-S386 (z= 3)	0.980745	0.782286	0.381838	0.309632	0.492352	0.848956	1.11546	1.38068	1.08782	1.47757	1.02724	1.69266	1.67538	0.958497	2.58321	0.0932897	0.748547	0.578485	1.3612	0.963142	0.461014
NKX25_HUMAN	Homeobox protein Nkx-2.5 OS=Homo sapiens GN=NKX2-5 PE=1 SV=1	AELGRAPSPAK	Phospho (ST)	588.795	27.4504	2	.0000000030000.	3.64248	3.64248	3.64248	0.0440482	0.0440482	25.45	25.45	1	71	81	17.09	NKX2-5 p-S78 (z= 2)	NKX2-5 71 - 81	AELGRAPS^PAK	p0039	NKX2-5 p-S79 (z= 2)	0.0337957	0.93303	0.734469	0.05631	0.608291	1.15773	0.941852	0.960345	0.289195	0.0543429	0.166842	6.56482e-05	4.09193	0.0609719	0.997555	1.59443	2.79045	2.74407	0.906323	0.544364	1.33364
LYL1_HUMAN	Protein lyl-1 OS=Homo sapiens GN=LYL1 PE=2 SV=3	AEMVCAPSPAPAPPPKPASPGPPQVEEVGHR	Phospho (ST)	1079.86	49.752	3	.000000000000000000030000000000000.	8.4924	-0.127915	3.0545	6.37638e-09	6.55642e-05	93.4	75.3967	3	18	48	55.48	LYL1 p-S36 (z= 3)	LYL1 18 - 48	AEMVCAPSPAPAPPPKPAS^PGPPQVEEVGHR	p0040	LYL1 p-S37 (z= 3)	2.80339	0.00021242	0.263739	0.000221094	0.000217884	0.90405	0.000207208	1.61551	0.503234	0.000210178	0.00020985	0.000213024	0.000202163	1.8586	4.05704	0.14896	0.00021842	0.000218147	2.06758	4.81147	1.9643
ZC3HF_HUMAN	Zinc finger CCCH domain-containing protein 15 OS=Homo sapiens GN=ZC3H15 PE=1 SV=1	AENGERSDLEEDNER	Phospho (ST)	921.862	29.2894	2	.00000003000000000.	3.38381	-0.406145	1.2187	1.66702e-05	0.00111353	57.93	44.335	8	375	389	53.95	ZC3H15 p-S381 (z= 2)	ZC3H15 375 - 389	AENGERS^DLEEDNER	p0041	ZC3H15 p-S382 (z= 2)	0.683149	0.808741	1.72607	0.934178	2.02214	3.32887	1.14548	1.40434	0.96342	0.000234504	0.000234137	0.000237679	0.352362	0.790001	0.816722	0.261718	0.826367	0.000243395	2.51701	2.08646	0.332033
KS6A1_HUMAN	Ribosomal protein S6 kinase alpha-1 OS=Homo sapiens GN=RPS6KA1 PE=1 SV=2	AENGLLMTPCYTANFVAPEVLKR	Phospho (ST)	892.098	75.3936	3	.0000000030000000000000000.	0.145889	0.145889	0.145889	0.00289982	0.00289982	36.38	36.38	1	566	588	6.05	RPS6KA1 p-T573 (z= 3)	RPS6KA1 566 - 588	AENGLLMT^PCYTANFVAPEVLKR	p0042	RPS6KA1 566 - 588 + Phospho (ST)	0.629007	0.785956	1.35414	1.8575	0.914207	0.359785	1.09252	1.16771	0.820972	1.70674	0.862254	1.22093	1.24249	0.9103	2.88455	0.223028	1.29399	0.409908	0.633012	0.418815	0.212185
OBSCN_HUMAN	Obscurin OS=Homo sapiens GN=OBSCN PE=1 SV=3	AENPLGAASAAAALVVDSDAADTASRPGTSTAALLAHLQRR	3 Phospho (ST)	1057.49	80.0628	4	.0000000000000000000000000300033000000000000.	0	-8.75336	-8.75336	0.0423657	0.0423657	25.97	25.97	1	186	226	2.15	OBSCN p-S210 p-T214 p-S215 (z= 4)	OBSCN 186 - 226	AENPLGAASAAAALVVDSDAADTAS^RPGT^S^TAALLAHLQRRS^	p0043	OBSCN 186 - 226 + 3 Phospho (ST)	1.38281	1.10278	0.702968	1.34082e-05	0.908538	1.31899e-05	0.737358	0.723351	0.820148	1.27462e-05	1.27263e-05	2.57267	1.99967	1.54459	2.32668	0.317591	1.0346	0.869835	1.28252	1.30082	1.37302
ACINU_HUMAN	Apoptotic chromatin condensation inducer in the nucleus OS=Homo sapiens GN=ACIN1 PE=1 SV=1	AESPAEKVPEESVLPLVQK	Phospho (ST)	1065.54	66.0564	2	.000300000000000000000.	3.83923	3.83923	3.83923	0.0171003	0.0171003	27.47	27.47	1	488	506	24.21	ACIN1 p-S490 (z= 2)	ACIN1 488 - 506	AES^PAEKVPEESVLPLVQK	p0044	ACIN1 p-S491 (z= 2)	0.69492	0.269194	0.806662	0.520433	1.68575	2.28691	1.29334	1.04932	1.12213	0.426558	0.133559	0.644875	1.7147	0.572974	1.71085	0.0674782	0.873451	0.31546	2.37561	1.38301	1.05281
ACINU_HUMAN	Apoptotic chromatin condensation inducer in the nucleus OS=Homo sapiens GN=ACIN1 PE=1 SV=1	AESPAEKVPEESVLPLVQK	Phospho (ST)	710.698	60.5411	3	.000300000000000000000.	3.37612	1.85433	2.44379	0.000241725	0.0138191	46.21	35.1167	6	488	506	33.35	ACIN1 p-S490 (z= 3)	ACIN1 488 - 506	AES^PAEKVPEESVLPLVQK	p0045	ACIN1 p-S491 (z= 3)	0.0188813	0.414008	0.287532	0.569989	0.559169	0.0878974	0.531108	0.531567	0.56321	1.01639	0.150231	0.647053	4.06354	1.52588	5.01101	1.29337	0.222039	1.2801	1.09958	0.609653	0.517774
CK084_HUMAN	Uncharacterized protein C11orf84 OS=Homo sapiens GN=C11orf84 PE=1 SV=3	AESPSPAPPPGLR	Phospho (ST)	678.322	40.9442	2	.000300000000000.	2.8672	-1.19295	1.24631	0.00122667	0.0240551	40.83	30.7743	14	306	318	20.72	C11orf84 p-S308 (z= 2)	C11orf84 306 - 318	AES^PSPAPPPGLR	p0047	C11orf84 p-S309 (z= 2)	1.6639	0.614839	0.678953	1.69125	1.14165	1.13371	0.899626	0.652113	0.9532	0.0711718	0.0886674	0.114553	3.52702	4.29943e-05	0.189577	0.246199	0.303114	0.172542	0.730816	3.01053	3.11652
MYEF2_HUMAN	Myelin expression factor 2 OS=Homo sapiens GN=MYEF2 PE=1 SV=2	AEVPGATGGDSPHLQPAEPPGEPR	Phospho (ST)	816.041	44.6983	3	.00000000000300000000000000.	1.83469	1.83469	1.83469	0.000100202	0.000100202	52.58	52.58	1	7	30	30.29	MYEF2 p-S17 (z= 3)	MYEF2 7 - 30	AEVPGATGGDS^PHLQPAEPPGEPR	p0048	MYEF2 p-S18 (z= 3)	0.000394346	1.23855	0.000393155	0.000401738	5.55733	5.64022	1.22043	0.972804	0.612481	0.484637	0.347999	0.000387076	4.63779	0.000381125	0.000361252	0.000410784	0.000396881	0.283446	0.000406648	0.000406206	0.000379967
BA2L2_HUMAN	Protein BAT2-like 2 OS=Homo sapiens GN=BAT2L2 PE=1 SV=2	AFGSGIDIKPGTPPIAGR	Phospho (ST)	917.468	62.2429	2	.00000000000030000000.	1.16426	1.16426	1.16426	0.0274729	0.0274729	26.18	26.18	1	2662	2679	24.57	BAT2L2 p-T2673 (z= 2)	BAT2L2 2662 - 2679	AFGSGIDIKPGT^PPIAGR	p0049	BAT2L2 p-T2674 (z= 2)	1.51252	1.76034	1.14963	0.219423	1.11417	0.891583	1.22394	1.37579	0.963772	0.286016	0.0861851	0.0575495	2.30504	1.10386	2.45126	0.0349104	1.36089	0.464674	1.29751	0.738381	0.602561
CTGE5_HUMAN	Cutaneous T-cell lymphoma-associated antigen 5 OS=Homo sapiens GN=CTAGE5 PE=1 SV=3	AFLSPPTLLEGPLR	Phospho (ST)	795.92	85.5718	2	.0000300000000000.	3.72682	1.57565	2.65123	0.000743497	0.0150264	40.53	32.875	2	533	546	21.04	CTAGE5 p-S536 (z= 2)	CTAGE5 533 - 546	AFLS^PPTLLEGPLR	p0050	CTAGE5 p-S537 (z= 2)	0.0441488	0.0703119	0.26992	0.0253594	0.394674	0.469194	0.621183	0.377331	0.373906	1.26818	0.487105	0.757788	2.98605	0.179579	4.94839	0.1008	3.83573	2.89189	0.15634	0.594453	0.147666
COIL_HUMAN	Coilin OS=Homo sapiens GN=COIL PE=1 SV=1	AFQLEEGEETEPDCK	Phospho (ST)	931.364	46.0426	2	.00000000003000000.	1.56123	-0.362764	0.544721	7.73446e-06	0.0130984	61.47	33.5614	7	113	127	52.34	COIL p-T122 (z= 2)	COIL 113 - 127	AFQLEEGEET^EPDCK	p0051	COIL p-T123 (z= 2)	1.5536	0.000177742	1.38772	0.927584	0.000182315	2.25276	2.62818	0.000175112	2.74587	0.000175866	0.192688	0.000178248	0.138882	0.000175508	0.042841	0.000189166	0.000182763	0.000182535	4.92834	4.19975	0.000174974
GRP2_HUMAN	RAS guanyl-releasing protein 2 OS=Homo sapiens GN=RASGRP2 PE=1 SV=1	AFSFSLPRPGR	Phospho (ST)	657.824	63.6855	2	.0003000000000.	3.93489	0.935576	2.28425	0.00192011	0.0363104	37.83	27.185	12	574	584	19.45	RASGRP2 p-S576 (z= 2)	RASGRP2 574 - 584	AFS^FSLPRPGR	p0052	RASGRP2 p-S577 (z= 2)	1.4949	1.22948	1.42181	0.581102	0.486062	0.600838	0.441528	0.413064	0.648213	0.756849	0.737618	0.581463	0.298336	2.03324	5.4375	0.462359	1.78883	1.08792	0.227781	0.0857	0.185411
O6C75_HUMAN	Olfactory receptor 6C75 OS=Homo sapiens GN=OR6C75 PE=2 SV=1	AFSTCSSHMIVVSISYSSCIFMYIKTSAR	Oxidation (M); 6 Phospho (ST)	958.095	107.288	4	.0003303300000000000000200033000.	0	-3.83351	-3.83351	0.0401346	0.0401346	23.36	23.36	1	235	263	14.73	OR6C75 p-S237 p-T238 p-S240 (z= 4) + Oxi	OR6C75 235 - 263	AFS^T^CS^SHMIVVSISYSSCIFMYIKTSARCS^	p0053	OR6C75 p-S238 (z= 4) + oxidation	0.981124	2.57177	1.93139	0.141309	0.373741	0.722568	0.759257	0.582111	1.81515	3.96993	1.93156	0.175773	0.764649	1.52982	0.559511	0.209629	0.280297	0.0770781	1.37062	0.0963372	0.156376
HIRA_HUMAN	Protein HIRA OS=Homo sapiens GN=HIRA PE=1 SV=2	AFTLQVSSDPSMYIEVENEVTVVGGVKLSR	Oxidation (M); Phospho (ST); Phospho (Y)	858.411	62.835	4	.00000000000024000000030000000000.	9.3996	9.3996	9.3996	0.0442931	0.0442931	25.09	25.09	1	691	720	4.75	HIRA p-Y703 p-T711 (z= 4) + Oxi	HIRA 691 - 720	AFTLQVSSDPSMY^IEVENEVT^VVGGVKLSR	p0054	HIRA 691 - 720 + Oxidation (M); Phospho (ST); Phospho (Y)	0.863056	0.466498	0.410853	1.48427	1.10775	1.03219	0.315219	1.20642	0.522039	1.57337	0.935302	0.890966	2.19331	1.25334	2.31768	0.443092	0.815775	0.755548	0.893334	0.674931	0.845059
TFE2_HUMAN	Transcription factor E2-alpha OS=Homo sapiens GN=TCF3 PE=1 SV=1	AGAPGALSPSYDGGLHGLQSK	Phospho (ST)	1031.99	52.5733	2	.00000000300000000000000.	2.99521	-0.884599	0.890416	3.43433e-06	0.0144655	67.36	41.895	10	372	392	13.75	TCF3 p-S379 (z= 2)	TCF3 372 - 392	AGAPGALS^PSYDGGLHGLQSK	p0055	TCF3 p-S380 (z= 2)	1.04589	0.876777	0.65385	1.1245	0.797032	0.939537	1.21598	1.22374	0.748391	8.7067e-05	0.105922	0.0626138	1.95478	0.987193	0.275723	0.286602	0.792262	0.594777	2.70887	2.11742	2.48805
TFE2_HUMAN	Transcription factor E2-alpha OS=Homo sapiens GN=TCF3 PE=1 SV=1	AGAPGALSPSYDGGLHGLQSK	Phospho (ST)	688.326	51.9082	3	.00000000300000000000000.	2.81771	0.0533475	1.481	5.63633e-05	0.0151106	55.15	35.1512	8	372	392	16.82	TCF3 p-S379 (z= 3)	TCF3 372 - 392	AGAPGALS^PSYDGGLHGLQSK	p0056	TCF3 p-S380 (z= 3)	8.19016e-05	1.38364	0.966743	8.3437e-05	1.41412	1.37229	1.30858	1.16084	1.31853	0.481696	7.91938e-05	8.03918e-05	2.34976	7.91559e-05	7.50283e-05	0.880816	8.24281e-05	8.23251e-05	4.26725	4.095	7.89152e-05
CDN2D_HUMAN	Cyclin-dependent kinase 4 inhibitor D OS=Homo sapiens GN=CDKN2D PE=1 SV=1	AGDRLSGAAAR	Phospho (ST)	562.769	43.4002	2	.0000003000000.	7.85387	7.85387	7.85387	0.0471306	0.0471306	24.65	24.65	1	8	18	4.84	CDKN2D p-S13 (z= 2)	CDKN2D 8 - 18	AGDRLS^GAAAR	p0061	CDKN2D 8 - 18 + Phospho (ST)	1.1969	0.998213	0.0287859	1.24067	1.30338	0.838412	1.56988	1.3708	1.56831	0.309895	0.839834	1.38868	0.701315	0.642497	0.274742	0.820918	0.98039	0.926842	0.708542	1.27597	2.01502
NSUN2_HUMAN	tRNA (cytosine-5-)-methyltransferase NSUN2 OS=Homo sapiens GN=NSUN2 PE=1 SV=2	AGEPNSPDAEEANSPDVTAGCDPAGVHPPR	2 Phospho (ST)	1058.76	50.8623	3	.00000030000000300000000000000000.	1.61286	-0.750652	0.951076	3.21588e-08	9.86195e-06	87.32	69.1125	8	738	767	33.1	NSUN2 p-S743 p-S751 (z= 3)	NSUN2 738 - 767	AGEPNS^PDAEEANS^PDVTAGCDPAGVHPPR	p0062	NSUN2 p-S744 p-S752 (z= 3)	0.030754	0.0570321	4.39013e-05	0.0612929	2.63555	2.06672	2.64508	1.99832	2.28692	4.26451e-05	4.25785e-05	4.32226e-05	2.03491	1.12481	0.239462	1.00197	1.2396	1.03657	0.548985	1.01755	0.974286
NSUN2_HUMAN	tRNA (cytosine-5-)-methyltransferase NSUN2 OS=Homo sapiens GN=NSUN2 PE=1 SV=2	AGEPNSPDAEEANSPDVTAGCDPAGVHPPR	Phospho (ST)	1032.1	49.7182	3	.00000030000000000000000000000000.	1.69464	-1.11791	0.589018	4.75744e-06	0.0019401	66.68	51.074	5	738	767	26.41	NSUN2 p-S743 (z= 3)	NSUN2 738 - 767	AGEPNS^PDAEEANSPDVTAGCDPAGVHPPR	p0063	NSUN2 p-S744 (z= 3)	0.548601	0.313748	0.332759	1.58569	2.04451	1.82583	1.98448	1.61817	2.00265	5.95241e-05	5.94312e-05	6.03302e-05	1.4137	0.612746	0.250624	0.555849	0.643909	0.443344	0.636553	1.86491	2.32175
EF2_HUMAN	Elongation factor 2 OS=Homo sapiens GN=EEF2 PE=1 SV=4	AGETRFTDTR	Phospho (ST)	617.269	27.8733	2	.000030000000.	7.05136	0.13874	2.57498	0.0176772	0.0349564	29.33	26.6818	22	51	60	12.47	EEF2 p-T54 (z= 2)	EEF2 51 - 60	AGET^RFTDTR	p0064	EEF2 p-T55 (z= 2)	1.17805	0.918988	2.63923	0.74837	0.724411	0.761218	1.05934	1.113	0.955382	2.95229e-06	0.00162137	0.00489685	0.404117	1.07536	0.00791553	0.707198	0.660974	0.412249	3.58107	2.59188	1.45473
EF2_HUMAN	Elongation factor 2 OS=Homo sapiens GN=EEF2 PE=1 SV=4	AGETRFTDTR	Phospho (ST)	411.848	25.7698	3	.000000030000.	7.02216	1.86204	4.28795	0.0284716	0.0428717	27.26	25.535	6	51	60	8.79	EEF2 p-T57 (z= 3)	EEF2 51 - 60	AGETRFT^DTR	p0065	EEF2 51 - 60 + Phospho (ST)	0.940292	0.764381	2.607	0.961436	0.851621	0.720965	0.879971	0.915582	1.28047	0.0907888	0.330691	2.49778e-05	0.252549	0.804031	0.278568	0.526816	0.412773	0.278817	3.82048	3.10879	1.17397
I2BP1_HUMAN	Interferon regulatory factor 2-binding protein 1 OS=Homo sapiens GN=IRF2BP1 PE=1 SV=1	AGGASPAASSTAQPPTQHR	Phospho (ST)	936.424	27.5313	2	.000003000000000000000.	2.08303	-0.215412	0.731759	4.52631e-05	0.00508925	55.91	39.728	5	449	467	21.84	IRF2BP1 p-S453 (z= 2)	IRF2BP1 449 - 467	AGGAS^PAASSTAQPPTQHR	p0066	IRF2BP1 p-S454 (z= 2)	1.03269	1.16907	3.2604	0.855145	0.76633	1.92831	1.72647	1.66146	0.879576	0.000116805	1.17255	0.184313	0.311265	0.677594	0.430533	0.234753	0.884301	1.34128	0.937802	1.0308	0.515225
IF2GL_HUMAN	Eukaryotic translation initiation factor 2 subunit 3-like protein OS=Homo sapiens GN=EIF2S3L PE=1 SV=2	AGGEAGVTLGQPHLSR	Phospho (ST)	543.935	38.644	3	.000000003000000000.	9.44939	9.13627	9.29283	0.0286214	0.0369023	27.28	26.26	2	2	17	13.62	EIF2S3L p-T9 (z= 3)	EIF2S3L 2 - 17	AGGEAGVT^LGQPHLSR	p0067	EIF2S3L p-T10 (z= 3)	1.00617	1.09087	2.1989	1.2838	1.00309	1.0146	1.03213	1.19538	0.769144	0.362855	1.03705	1.59134	0.222342	0.738488	0.326779	0.756417	0.595854	0.900425	1.73147	1.70072	0.442167
LMNB1_HUMAN	Lamin-B1 OS=Homo sapiens GN=LMNB1 PE=1 SV=2	AGGPTTPLSPTR	Phospho (ST)	617.797	42.0663	2	.00000000030000.	2.91672	2.91672	2.91672	0.0167788	0.0167788	29.78	29.78	1	15	26	11	LMNB1 p-S23 (z= 2)	LMNB1 15 - 26	AGGPTTPLS^PTR	p0068	LMNB1 p-S24 (z= 2)	1.58122	3.63225	1.00992	1.20332	1.01365	1.03632	1.64231	1.71178	1.62703	0.016886	0.44246	0.835908	0.0117173	0.363102	0.134072	0.407418	0.532256	0.432483	0.775536	0.41463	2.17573
H1X_HUMAN	Histone H1x OS=Homo sapiens GN=H1FX PE=1 SV=1	AGGSAALSPSK	Phospho (ST)	513.24	23.021	2	.0000000030000.	9.30531	-3.50137	3.56762	1.01442e-05	0.00715578	61.16	40.219	21	24	34	25.31	H1FX p-S31 (z= 2)	H1FX 24 - 34	AGGSAALS^PSK	p0069	H1FX p-S32 (z= 2)	1.02097	0.606084	0.770649	0.756237	2.62596	3.12357	1.97892	2.02944	0.86995	0.383017	0.716506	0.00505628	0.525591	0.649404	0.130958	0.756018	0.718912	0.794791	1.32422	0.959658	0.254094
H1X_HUMAN	Histone H1x OS=Homo sapiens GN=H1FX PE=1 SV=1	AGGSAALSPSKK	Phospho (ST)	577.285	20.4636	2	.00000000003000.	4.90907	-2.06672	2.20706	3.2572e-05	0.0116536	57.02	37.3624	59	24	35	22.98	H1FX p-S33 (z= 2)	H1FX 24 - 35	AGGSAALSPS^KK	p0070	H1FX p-S34 (z= 2)	1.27885	3.46909	0.931782	0.0104085	0.0375877	0.0410578	0.114693	0.627223	0.244411	5.10803	0.19415	0.00734866	4.53159e-05	1.8357	0.0314231	0.0121028	4.896e-05	0.268729	2.91052	3.73257	0.144228
PVRL1_HUMAN	Poliovirus receptor-related protein 1 OS=Homo sapiens GN=PVRL1 PE=1 SV=3	AGIPQHHPPMAQNLQYPDDSDDEKK	Phospho (ST)	971.096	43.9611	3	.000000000000000000003000000.	0.550809	0.550809	0.550809	4.09074e-05	4.09074e-05	56.76	56.76	1	403	427	45.47	PVRL1 p-S422 (z= 3)	PVRL1 403 - 427	AGIPQHHPPMAQNLQYPDDS^DDEKK	p0071	PVRL1 p-S423 (z= 3)	0.264056	0.218619	0.13764	0.142848	0.168931	0.148831	0.000257519	0.000260089	0.14102	0.894646	0.49424	0.409334	12.7813	3.65126	0.351087	0.000280963	0.3535	0.145807	0.143176	0.32855	0.224327
WASP_HUMAN	Wiskott-Aldrich syndrome protein OS=Homo sapiens GN=WAS PE=1 SV=4	AGISEAQLTDAETSKLIYDFIEDQGGLEAVR	Phospho (Y)	1140.55	91.689	3	.000000000000000000400000000000000.	0.93137	0.93137	0.93137	1.41898e-10	1.41898e-10	110.27	110.27	1	274	304	12.49	WAS p-Y291 (z= 3)	WAS 274 - 304	AGISEAQLTDAETSKLIY^DFIEDQGGLEAVR	p0072	WAS p-Y292 (z= 3)	0.336146	0.302465	2.46584	1.45346	0.963642	1.30316	1.06514	1.6579	1.38586	1.94086	0.959146	0.000547798	1.14656	1.39031	1.70569	0.343149	0.772555	0.405102	0.71539	0.686523	0.000537736
DKC1_HUMAN	H/ACA ribonucleoprotein complex subunit 4 OS=Homo sapiens GN=DKC1 PE=1 SV=3	AGLESGAEPGDGDSDTTK	Phospho (ST)	893.857	38.483	2	.00000000000000300000.	1.78586	1.08025	1.43305	0.0330511	0.039299	25.49	24.775	2	481	498	9.33	DKC1 p-S494 (z= 2)	DKC1 481 - 498	AGLESGAEPGDGDS^DTTK	p0073	DKC1 481 - 498 + Phospho (ST)	1.85827	1.3035	1.38264	0.712562	0.453807	0.440533	0.771626	0.674116	0.676932	9.15229e-05	0.313022	0.334818	0.0979344	0.116585	0.0416694	0.204769	0.685757	0.479133	4.03809	3.07669	3.33747
DKC1_HUMAN	H/ACA ribonucleoprotein complex subunit 4 OS=Homo sapiens GN=DKC1 PE=1 SV=3	AGLESGAEPGDGDSDTTKK	Phospho (ST)	957.904	31.4435	2	.000000000000003000000.	1.43903	0.937406	1.18822	0.00199668	0.0322073	39.25	31.775	2	481	499	14.05	DKC1 p-S494 (z= 2)	DKC1 481 - 499	AGLESGAEPGDGDS^DTTKK	p0074	DKC1 p-S495 (z= 2)	2.09707	2.09225	3.33191	0.741568	0.414363	0.499945	0.716197	0.661088	0.328592	9.46126e-05	9.44649e-05	0.204121	0.174048	0.542659	8.94961e-05	0.72506	1.03011	0.913602	3.78977	2.50163	0.235736
CCD86_HUMAN	Coiled-coil domain-containing protein 86 OS=Homo sapiens GN=CCDC86 PE=1 SV=1	AGLGSPERPPK	Phospho (ST)	594.794	28.7928	2	.0000030000000.	8.4929	-2.45376	1.7255	1.61942e-05	0.013065	58.77	36.595	38	54	64	47.82	CCDC86 p-S58 (z= 2)	CCDC86 54 - 64	AGLGS^PERPPK	p0075	CCDC86 p-S59 (z= 2)	1.1351	1.25873	2.51369	1.40948	1.23988	0.0306391	1.2931	1.29664	1.14801	0.182792	0.542391	0.880993	0.270007	0.822347	0.0730246	0.463123	0.400995	0.354301	2.91102	2.22978	0.543967
SRRM2_HUMAN	Serine/arginine repetitive matrix protein 2 OS=Homo sapiens GN=SRRM2 PE=1 SV=2	AGMSSNQSISSPVLDAVPR	Phospho (ST)	998.467	65.8664	2	.000000000003000000000.	2.98208	1.01709	2.3488	0.000241026	0.00212263	48.72	41.7367	6	1394	1412	9.85	SRRM2 p-S1404 (z= 2)	SRRM2 1394 - 1412	AGMSSNQSISS^PVLDAVPR	p0077	SRRM2 1394 - 1412 + Phospho (ST)	3.06022	0.210022	1.08276	0.274015	0.489413	1.21756	0.118889	0.582025	1.41894	0.390034	0.403254	0.968762	3.12954	0.844931	0.987112	0.479299	2.07137	0.585477	1.4017	1.16608	0.118594
MAVS_HUMAN	Mitochondrial antiviral-signaling protein OS=Homo sapiens GN=MAVS PE=1 SV=2	AGMVPSKVPTSMVLTK	Oxidation (M); Phospho (ST)	436.219	24.4941	4	.000000000003200000.	0	-5.626	-5.626	0.0283102	0.0283102	26.62	26.62	1	356	371	9.25	MAVS p-S366 (z= 4) + Oxi	MAVS 356 - 371	AGMVPSKVPTS^MVLTK	p0078	MAVS 356 - 371 + Oxidation (M); Phospho (ST)	0.0638169	1.4523	1.0425	0.440527	0.464078	0.206047	0.853438	2.45996	0.967496	0.0830571	0.351181	0.000132154	0.0391213	1.43586	0.0143083	0.0546239	0.0248733	5.71953	3.10844	2.12346	0.0952631
MEF2B_HUMAN	Myocyte-specific enhancer factor 2B OS=Homo sapiens GN=MEF2B PE=1 SV=2	AGPPGLVHPLFSPSHLTSKTPPPLYLPTEGR	Phospho (ST)	836.688	71.0407	4	.000000000000000000003000000000000.	1.75216	1.75216	1.75216	0.00100813	0.00100813	37.71	37.71	1	177	207	2.05	MEF2B p-T196 (z= 4)	MEF2B 177 - 207	AGPPGLVHPLFSPSHLTSKT^PPPLYLPTEGR	p0079	MEF2B 177 - 207 + Phospho (ST)	0.726709	0.833765	0.619132	1.09054	0.421598	0.377616	0.439194	0.61906	0.407922	2.15081	2.84277	2.79725	0.620906	0.452225	3.15132	0.192641	0.326395	0.249464	1.13705	0.86321	0.680424
AMGO3_HUMAN	Amphoterin-induced protein 3 OS=Homo sapiens GN=AMIGO3 PE=2 SV=1	AGSESASSIGSEGPMTT	Oxidation (M); 5 Phospho (ST)	496.877	111.721	4	.0000030330030002300.	0	-9.46672	-9.46672	0.0436516	0.0436516	13.6	13.6	1	488	504	2.31	AMIGO3 p-S492 p-S494 p-S495 (z= 4) + Oxi	AMIGO3 488 - 504	AGSES^AS^S^IGSEGPMTTS^	p0081	AMIGO3 488 - 504 + Oxidation (M); 5 Phospho (ST)	1.40241	2.17519	2.25926	0.555611	1.52355	0.19877	0.45679	0.556459	0.719436	1.93123	0.368578	0.193769	0.800685	0.454483	1.57236	0.656023	0.21567	0.310155	1.65011	1.27254	1.7269
HMHA1_HUMAN	Minor histocompatibility protein HA-1 OS=Homo sapiens GN=HMHA1 PE=1 SV=2	AGSPSPQPSGELPR	Phospho (ST)	730.333	37.3422	2	.0003000000000000.	4.84144	-0.766463	1.82215	1.2437e-06	0.0054441	71.28	43.3959	34	21	34	26.76	HMHA1 p-S23 (z= 2)	HMHA1 21 - 34	AGS^PSPQPSGELPR	p0083	HMHA1 p-S24 (z= 2)	3.34946	4.90019	2.82715	0.338342	0.327759	0.291269	0.534811	0.775517	0.727662	0.54498	1.19548	0.392832	0.300484	0.297841	0.370125	0.671345	0.75645	0.666235	0.25084	0.530519	0.950707
TF3C2_HUMAN	General transcription factor 3C polypeptide 2 OS=Homo sapiens GN=GTF3C2 PE=1 SV=2	AHFNAMFQPSSPTR	Phospho (ST)	835.865	55.5758	2	.0000000000030000.	3.99709	-0.518654	2.05964	0.000104494	0.0167163	51.57	35.06	8	883	896	9.19	GTF3C2 p-S893 (z= 2)	GTF3C2 883 - 896	AHFNAMFQPSS^PTR	p0085	GTF3C2 883 - 896 + Phospho (ST)	1.47676	0.23968	0.433427	0.765427	0.684675	0.700939	1.88487	1.56837	1.6845	0.91905	0.614691	0.380992	0.720032	0.982817	2.93783	0.322202	0.782343	0.747348	1.02328	1.21258	0.918183
SIPA1_HUMAN	Signal-induced proliferation-associated protein 1 OS=Homo sapiens GN=SIPA1 PE=1 SV=1	AHSHEEASRPAATSTR	Phospho (ST)	894.397	21.039	2	.000300000000000000.	2.42783	2.42783	2.42783	0.00543458	0.00543458	34.81	34.81	1	72	87	4.94	SIPA1 p-S74 (z= 2)	SIPA1 72 - 87	AHS^HEEASRPAATSTR	p0086	SIPA1 72 - 87 + Phospho (ST)	0.0441845	0.0432469	3.34563	7.02271	0.0443594	0.04428	5.11735	0.0426068	4.77385	0.0427905	0.0427237	0.04337	0.0411587	0.0427032	0.0404765	0.0460263	0.0444685	0.044413	0.0455629	0.0455134	0.0425734
TRA2A_HUMAN	Transformer-2 protein homolog alpha OS=Homo sapiens GN=TRA2A PE=1 SV=1	AHTPTPGIYMGRPTHSGGGGGGGGGGGGGGGGR	Oxidation (M); Phospho (ST)	963.091	41.9449	3	.00000300002000000000000000000000000.	4.26817	4.26817	4.26817	0.0296484	0.0296484	28.01	28.01	1	200	232	2.2	TRA2A p-T204 (z= 3) + Oxi	TRA2A 200 - 232	AHTPT^PGIYMGRPTHSGGGGGGGGGGGGGGGGR	p0087	TRA2A 200 - 232 + Oxidation (M); Phospho (ST)	1.09461	0.326605	1.42786	0.000151332	1.51264	2.35773	0.563809	0.923397	0.0753097	0.525956	0.770221	0.526156	1.06777	0.0575306	1.89442	0.00015474	0.071166	0.181737	3.0775	2.1129	2.43239
TRA2A_HUMAN	Transformer-2 protein homolog alpha OS=Homo sapiens GN=TRA2A PE=1 SV=1	AHTPTPGIYMGRPTHSGGGGGGGGGGGGGGGGR	Phospho (ST)	957.756	41.8466	3	.00030000000000000000000000000000000.	4.09302	-0.286387	1.39863	0.000377188	0.0206118	47.09	33.56	14	200	232	14.78	TRA2A p-T202 (z= 3)	TRA2A 200 - 232	AHT^PTPGIYMGRPTHSGGGGGGGGGGGGGGGGR	p0088	TRA2A p-T203 (z= 3)	1.34806	2.0863	0.356688	0.400989	0.10292	0.420726	2.06187	1.80215	1.58707	0.129975	1.6319	1.29383	0.489086	1.85749	0.40035	1.63061	1.68601	0.515408	0.415458	0.330884	0.45223
TRA2A_HUMAN	Transformer-2 protein homolog alpha OS=Homo sapiens GN=TRA2A PE=1 SV=1	AHTPTPGIYMGRPTHSGGGGGGGGGGGGGGGGR	Phospho (ST)	718.568	41.7434	4	.00030000000000000000000000000000000.	3.5753	-0.29893	1.7875	2.30162e-07	0.0080278	79.19	48.8457	21	200	232	13.39	TRA2A p-T202 (z= 4)	TRA2A 200 - 232	AHT^PTPGIYMGRPTHSGGGGGGGGGGGGGGGGR	p0089	TRA2A p-T203 (z= 4)	1.08624	2.1664	0.383816	0.483662	0.657801	0.501448	1.46571	1.41891	2.04273	0.165215	1.16772	1.61597	0.120858	1.55586	0.0102694	1.38176	1.26182	1.12983	0.343547	0.344046	1.69639
PGM1_HUMAN	Phosphoglucomutase-1 OS=Homo sapiens GN=PGM1 PE=1 SV=3	AIGGIILTASHNPGGPNGDFGIK	Phospho (ST)	1143.57	66.0342	2	.0000000000300000000000000.	5.73446	-0.65467	1.66103	1.67646e-09	0.00189653	98.17	70.9129	48	108	130	24.36	PGM1 p-S117 (z= 2)	PGM1 108 - 130	AIGGIILTAS^HNPGGPNGDFGIK	p0090	PGM1 p-S118 (z= 2)	1.47839	1.89858	1.93583	1.01182	1.44476	1.19415	0.647307	0.817243	7.37003e-05	0.328872	0.560402	7.46029e-05	2.71745	1.32992	6.96256e-05	7.91722e-05	7.64926e-05	7.6397e-05	2.7892	1.41361	1.43201
PGM1_HUMAN	Phosphoglucomutase-1 OS=Homo sapiens GN=PGM1 PE=1 SV=3	AIGGIILTASHNPGGPNGDFGIK	Phospho (ST)	762.717	67.4284	3	.0000000000300000000000000.	8.19994	-7.63292	1.94181	8.0995e-09	0.00177721	91.56	59.2617	84	108	130	13.65	PGM1 p-S117 (z= 3)	PGM1 108 - 130	AIGGIILTAS^HNPGGPNGDFGIK	p0091	PGM1 p-S118 (z= 3)	1.59258	1.431	1.50578	2.08809e-05	1.03826	0.780258	0.537727	0.562686	0.638923	1.04601	0.764604	0.605564	1.55611	0.916712	2.39327	0.19136	0.573826	0.284137	2.20885	1.1475	1.22483
XRCC1_HUMAN	DNA repair protein XRCC1 OS=Homo sapiens GN=XRCC1 PE=1 SV=1	AIGSTSKPQESPK	Phospho (ST)	705.338	24.8416	2	.000000000003000.	8.12894	-1.63915	3.39334	7.17133e-05	0.00510997	53.71	38.1291	11	231	243	28.31	XRCC1 p-S241 (z= 2)	XRCC1 231 - 243	AIGSTSKPQES^PK	p0092	XRCC1 p-S242 (z= 2)	0.904369	2.77484	1.59494	0.248844	2.04779	2.18008	2.00014	2.1858	0.656258	0.260043	0.470828	4.59172e-05	0.0417789	1.39804	0.255378	0.0100095	0.285162	0.747969	0.570896	0.79738	1.56941
1A34_HUMAN	HLA class I histocompatibility antigen, A-34 alpha chain OS=Homo sapiens GN=HLA-A PE=1 SV=1	AIMAPRTLVLLLSGALALTQTWAGSHSMR	2 Oxidation (M); Phospho (ST)	795.159	67.2988	4	.0002000000000000000003000000200.	0	-6.08071	-6.08071	0.0272188	0.0272188	24.6	24.6	1	2	30	0.24	HLA-A p-T22 (z= 4) + Oxi	HLA-A 2 - 30	AIMAPRTLVLLLSGALALTQT^WAGSHSMR	p0095	HLA-A 2 - 30 + 2 Oxidation (M); Phospho (ST)	0.77722	0.898173	0.324486	0.44451	0.582938	0.659353	0.0415424	0.831899	0.660315	1.59841	1.0691	1.64271	2.04743	1.19517	3.59513	0.608261	2.04059	1.01788	0.438671	0.22887	0.297334
MDC1_HUMAN	Mediator of DNA damage checkpoint protein 1 OS=Homo sapiens GN=MDC1 PE=1 SV=3	AIPGDQHPESPVHTEPMGIQGR	Phospho (ST)	811.707	43.2222	3	.000000000030000000000000.	3.23013	-0.581392	1.33291	0.000371249	0.01427	47.27	34.8538	26	784	805	15.73	MDC1 p-S793 (z= 3)	MDC1 784 - 805	AIPGDQHPES^PVHTEPMGIQGR	p0096	MDC1 p-S794 (z= 3)	1.3474	0.604706	0.639361	0.825132	0.877762	0.71899	2.23164	1.99937	2.25897	1.62645	0.931045	0.476287	2.18365	0.83829	0.178171	0.843366	1.00585	0.748269	3.10251e-05	0.15117	0.514095
K0748_HUMAN	Uncharacterized protein KIAA0748 OS=Homo sapiens GN=KIAA0748 PE=1 SV=2	AISKMCLYTCPR	Phospho (ST)	790.342	54.248	2	.00000000030000.	0	-5.0663	-5.0663	0.0477358	0.0477358	25.36	25.36	1	286	297	18.53	KIAA0748 p-T294 (z= 2)	KIAA0748 286 - 297	AISKMCLYT^CPR	p0097	KIAA0748 p-T295 (z= 2)	0.514643	2.08005	1.15239	0.000155187	0.000152934	1.08205	0.669763	1.00706	0.932948	0.732609	0.823797	0.000149523	1.12286	0.715424	0.464999	0.776272	0.619895	0.784046	2.32625	3.23941	1.95507
EMAL3_HUMAN	Echinoderm microtubule-associated protein-like 3 OS=Homo sapiens GN=EML3 PE=1 SV=1	AISSANLLVR	Phospho (ST)	562.3	60.405	2	.000300000000.	4.84596	0.249425	2.32678	5.95539e-05	0.00238221	53.22	43.2967	15	174	183	21.58	EML3 p-S176 (z= 2)	EML3 174 - 183	AIS^SANLLVR	p0098	EML3 p-S177 (z= 2)	0.752732	0.751071	0.522175	1.44283	0.871612	0.822277	1.39355	1.56121	1.19486	0.382122	0.259606	0.237305	2.50776	1.1651	2.98224	0.640544	0.487013	0.587083	1.04418	0.79257	0.602152
ARFG2_HUMAN	ADP-ribosylation factor GTPase-activating protein 2 OS=Homo sapiens GN=ARFGAP2 PE=1 SV=1	AISSDMFFGR	Phospho (ST)	605.754	66.4095	2	.000300000000.	3.94793	-1.55851	2.50932	3.16673e-06	0.00233803	66.15	50.8594	16	430	439	17.84	ARFGAP2 p-S432 (z= 2)	ARFGAP2 430 - 439	AIS^SDMFFGR	p0099	ARFGAP2 p-S433 (z= 2)	0.338635	0.000106423	0.0712563	0.738274	0.000109161	1.13681	2.03004	2.0997	2.18769	0.0001053	0.151048	0.000106726	1.51917	1.07186	2.7836	0.000113263	0.0398126	0.153545	3.80211	1.69416	1.18175
NIPBL_HUMAN	Nipped-B-like protein OS=Homo sapiens GN=NIPBL PE=1 SV=2	AITSLLGGGSPK	Phospho (ST)	590.805	56.8934	2	.00000000003000.	3.9556	-3.30116	1.61948	0.000106437	0.0170427	51.49	34.543	37	2649	2660	36.9	NIPBL p-S2658 (z= 2)	NIPBL 2649 - 2660	AITSLLGGGS^PK	p0100	NIPBL p-S2659 (z= 2)	1.22521	1.19211	1.00776	1.80028	1.11258	1.17672	1.36273	1.25097	1.2715	1.34492	0.819173	0.839414	0.377045	0.443209	1.16241	0.50214	0.66591	0.524696	1.23362	0.713013	0.974597
CCNL2_HUMAN	Cyclin-L2 OS=Homo sapiens GN=CCNL2 PE=1 SV=1	AKADSPVNGLPK	Phospho (ST)	638.822	36.6603	2	.00000300000000.	4.51307	1.48711	3.51592	0.00745022	0.0256406	32.23	28.058	5	365	376	24.1	CCNL2 p-S369 (z= 2)	CCNL2 365 - 376	AKADS^PVNGLPK	p0101	CCNL2 p-S370 (z= 2)	2.06693	1.50016	1.49365	0.0909154	0.0523153	0.0936934	0.121676	0.0867897	1.47555e-05	1.47366e-05	0.131655	0.109038	1.41746e-05	0.0789137	0.0287071	1.59155	1.65763	1.62294	2.16894	4.3526	3.75185
DKC1_HUMAN	H/ACA ribonucleoprotein complex subunit 4 OS=Homo sapiens GN=DKC1 PE=1 SV=3	AKEVELVSE	Phospho (ST)	542.255	39.4127	2	.00000000300.	5.07069	5.07069	5.07069	0.00745558	0.00745558	32.53	32.53	1	506	514	25.97	DKC1 p-S513 (z= 2)	DKC1 506 - 514	AKEVELVS^E	p0103	DKC1 p-S514 (z= 2)	1.803	2.02896	0.495552	1.41332	1.47462	1.06395	0.632804	0.589866	0.234959	2.33748	0.38858	0.444399	0.000197465	0.486054	0.311401	1.23046	0.703437	0.797009	0.913524	3.65022	0.000204253
KDM4A_HUMAN	Lysine-specific demethylase 4A OS=Homo sapiens GN=KDM4A PE=1 SV=1	AKGALQSITAGQK	2 Phospho (ST)	716.834	32.8646	2	.000000030300000.	0.582543	-4.16723	-1.79234	0.0315295	0.0410327	27.24	26.235	2	892	904	19.52	KDM4A p-S898 p-T900 (z= 2)	KDM4A 892 - 904	AKGALQS^IT^AGQK	p0104	KDM4A p-S899 p-T901 (z= 2)	0.994086	0.914467	1.77916	0.208213	0.123433	0.493913	0.505621	0.509948	0.38229	0.399529	2.52612	0.770093	0.200943	0.489107	0.669987	0.640375	2.86981	3.02506	1.93689	1.11941	0.441538
H15_HUMAN	Histone H1.5 OS=Homo sapiens GN=HIST1H1B PE=1 SV=3	AKKPAGATPK	Phospho (ST)	524.784	19.2875	2	.000000003000.	6.07892	-0.355115	3.20036	5.65173e-07	0.00911713	73.27	38.8083	66	131	140	56.06	HIST1H1B p-T138 (z= 2)	HIST1H1B 131 - 140	AKKPAGAT^PK	p0105	HIST1H1B p-T139 (z= 2)	1.98319	7.81732	1.43431	0.408147	0.433738	0.396621	0.287701	0.290023	0.651671	0.0272081	0.0175574	0.0535554	0.000120602	1.9796	0.0129784	0.0415016	0.605877	1.46463	0.645899	0.0756259	2.37272
H15_HUMAN	Histone H1.5 OS=Homo sapiens GN=HIST1H1B PE=1 SV=3	AKKPAGATPK	Phospho (ST)	350.191	19.6887	3	.000000003000.	1.68202	0.507852	1.09494	0.020716	0.0266657	27.09	26.445	2	131	140	19.76	HIST1H1B p-T138 (z= 3)	HIST1H1B 131 - 140	AKKPAGAT^PK	p0106	HIST1H1B p-T139 (z= 3)	1.90541	4.86259	8.56619	0.282018	0.462973	0.181815	0.242427	0.235336	0.256356	0.000343596	0.00034306	0.0423771	0.000330494	1.48053	0.143333	0.0394302	0.35748	0.191566	0.460288	0.000365461	1.28851
DPOLZ_HUMAN	DNA polymerase zeta catalytic subunit OS=Homo sapiens GN=REV3L PE=1 SV=2	AKLANPSIVTK	Phospho (ST)	611.328	34.7709	2	.0000000300000.	0	-9.99967	-9.99967	0.00872132	0.00872132	31.22	31.22	1	1179	1189	9.56	REV3L p-S1185 (z= 2)	REV3L 1179 - 1189	AKLANPS^IVTK	p0107	REV3L 1179 - 1189 + Phospho (ST)	1.19681	0.764088	0.88584	0.203853	0.293983	0.0677817	0.149241	0.0386252	0.102035	0.680235	3.02669	2.50507	0.0415423	1.77302	1.57319	2.62606	1.96449	1.5805	5.41377e-05	5.40789e-05	1.52684
ACLY_HUMAN	ATP-citrate synthase OS=Homo sapiens GN=ACLY PE=1 SV=3	AKPAMPQDSVPSPR	Phospho (ST)	780.867	41.9787	2	.0000000000003000.	4.25909	-3.52437	1.43922	4.75331e-05	0.0056892	55.56	40.1453	45	470	483	21.87	ACLY p-S481 (z= 2)	ACLY 470 - 483	AKPAMPQDSVPS^PR	p0109	ACLY p-S482 (z= 2)	0.763962	0.872105	0.0554406	0.425932	0.3079	0.400683	1.1776	1.02203	0.905597	0.244947	1.70559	1.45425	0.37132	0.424132	0.123864	2.11216	1.30624	1.5303	0.748178	0.489645	4.55811
SMCA2_HUMAN	Probable global transcription activator SNF2L2 OS=Homo sapiens GN=SMARCA2 PE=1 SV=2	AKPVVSDFDSDEEQDER	2 Phospho (ST)	1063.4	43.9636	2	.0000003000300000000.	3.41726	0.405216	1.83594	1.93385e-05	9.91343e-05	57.47	52.334	5	1563	1579	53.44	SMARCA2 p-S1568 p-S1572 (z= 2)	SMARCA2 1563 - 1579	AKPVVS^DFDS^DEEQDER	p0110	SMARCA2 p-S1569 p-S1573 (z= 2)	0.00478698	5.71749	2.39178	3.07974	0.00480593	0.00479733	1.95556	0.00461605	2.5197	1.98419	0.00462871	0.00469873	0.00445916	0.00462649	0.00438525	3.28564	0.00481775	0.00481173	0.00493632	0.00493095	0.00461243
HNRPU_HUMAN	Heterogeneous nuclear ribonucleoprotein U OS=Homo sapiens GN=HNRNPU PE=1 SV=6	AKSPQPPVEEEDEHFDDTVVCLDTYNCDLHFK	Phospho (ST)	1305.56	73.2519	3	.0003000000000000000000000000000000.	7.43725	-0.534795	1.83981	1.08053e-07	0.00370943	82.3	52.2235	136	269	300	60.51	HNRNPU p-S271 (z= 3)	HNRNPU 269 - 300	AKS^PQPPVEEEDEHFDDTVVCLDTYNCDLHFK	p0111	HNRNPU p-S272 (z= 3)	0.621378	0.933133	0.628694	0.199006	0.667205	0.365304	0.642039	0.871003	1.20345	1.85936	0.894834	1.45289	1.9847	1.41896	2.99703	0.1834	1.19562	0.691546	0.911335	0.60763	0.671483
HNRPU_HUMAN	Heterogeneous nuclear ribonucleoprotein U OS=Homo sapiens GN=HNRNPU PE=1 SV=6	AKSPQPPVEEEDEHFDDTVVCLDTYNCDLHFK	Phospho (ST)	783.739	67.9815	5	.0003000000000000000000000000000000.	9.9663	-0.969684	1.89635	5.34169e-05	0.00857047	55.3	38.4733	72	269	300	39.06	HNRNPU p-S271 (z= 5)	HNRNPU 269 - 300	AKS^PQPPVEEEDEHFDDTVVCLDTYNCDLHFK	p0113	HNRNPU p-S272 (z= 5)	1.03969	0.839231	0.74561	0.0355894	0.0430324	0.0209691	0.591925	0.787686	1.03644	2.90628	1.58687	2.5229	1.37334	1.12841	2.40895	0.237283	1.11012	0.919823	0.0352328	0.874213	0.756417
PKHA5_HUMAN	Pleckstrin homology domain-containing family A member 5 OS=Homo sapiens GN=PLEKHA5 PE=1 SV=1	AKSPTPESSTIASYVTLR	Phospho (ST)	994.491	65.2902	2	.00030000000000000000.	0.381989	0.381989	0.381989	0.00547824	0.00547824	34.36	34.36	1	853	870	3.87	PLEKHA5 p-S855 (z= 2)	PLEKHA5 853 - 870	AKS^PTPESSTIASYVTLR	p0114	PLEKHA5 853 - 870 + Phospho (ST)	0.071438	0.0679711	0.246007	1.37075	2.08193	2.93888	3.80526	4.48385	3.38192	0.339847	0.0998928	0.117692	0.172324	0.24842	1.01871	0.0446385	0.17178	0.092274	0.0580742	0.0810792	0.107253
BIN2_HUMAN	Bridging integrator 2 OS=Homo sapiens GN=BIN2 PE=1 SV=3	AKSQEEVLPSSTTPSPGGALSPSGQPSSSATEVVLR	Phospho (ST)	1206.93	64.3444	3	.00030000000000000000000000000000000000.	3.09639	2.433	2.7647	0.00064726	0.000647442	42.42	42.38	2	355	390	27.28	BIN2 p-S357 (z= 3)	BIN2 355 - 390	AKS^QEEVLPSSTTPSPGGALSPSGQPSSSATEVVLR	p0115	BIN2 p-S358 (z= 3)	0.0013351	13.5868	0.00133107	0.00136013	0.00134038	0.00133799	6.63496	0.00128743	0.00129463	0.00129298	0.00129096	0.00131049	0.00124367	0.00129034	0.00122306	0.00139075	0.00134368	0.754492	0.00137675	0.00137525	0.00128642
FGL1_HUMAN	Fibrinogen-like protein 1 OS=Homo sapiens GN=FGL1 PE=1 SV=3	AKVFSFILVTTALTMGR	2 Phospho (ST)	672.331	92.4949	3	.0000030000030000000.	0	-2.83867	-2.83867	0.0394324	0.0394324	26.15	26.15	2	2	18	7.5	FGL1 p-S6 p-T12 (z= 3)	FGL1 2 - 18	AKVFS^FILVTT^ALTMGR	p0117	FGL1 2 - 18 + 2 Phospho (ST)	0.383958	1.61701	1.06893	0.625235	1.06434	0.468445	0.489797	1.1829	0.529528	2.24465	0.728479	0.737388	2.21714	1.05936	2.13888	1.07384	0.673702	0.811209	0.780666	0.696051	0.408479
CB047_HUMAN	Uncharacterized protein C2orf47, mitochondrial OS=Homo sapiens GN=C2orf47 PE=1 SV=1	ALAASALPAQGSR	Phospho (ST)	646.825	69.9304	2	.000003000000000.	5.09664	1.59721	2.64755	0.0173848	0.045917	28.55	25.1267	6	60	72	20.94	C2orf47 p-S64 (z= 2)	C2orf47 60 - 72	ALAAS^ALPAQGSR	p0118	C2orf47 p-S65 (z= 2)	0.40712	0.144779	0.242072	0.630744	0.693768	0.621695	0.524946	0.417066	0.503915	2.19333	0.994784	1.62298	0.029054	1.60555	4.65036	0.895972	2.16694	1.42714	0.533495	0.100521	0.593766
CI079_HUMAN	FAM75-like protein C9orf79 OS=Homo sapiens GN=C9orf79 PE=2 SV=2	ALACSPKATPK	Phospho (ST)	612.295	44.661	2	.0000030000000.	0	-5.3093	-4.1669	0.0480043	0.0598585	25.16	24.1533	6	1374	1384	10.24	C9orf79 p-S1378 (z= 2)	C9orf79 1374 - 1384	ALACS^PKATPK	p0119	C9orf79 p-S1379 (z= 2)	2.49033	2.46134	1.67345	0.109459	0.626673	0.681946	0.770274	0.691046	0.821865	0.338797	0.079926	1.38048	1.45701	0.662895	0.234814	0.949022	1.19947	1.04024	0.545378	1.259	1.52659
KANK2_HUMAN	KN motif and ankyrin repeat domain-containing protein 2 OS=Homo sapiens GN=KANK2 PE=1 SV=1	ALAMPGRPESPPVFR	Phospho (ST)	852.92	56.3649	2	.00000000003000000.	2.9287	1.10927	2.27918	5.76443e-05	0.0161435	53.9	35.8683	6	366	380	41.98	KANK2 p-S375 (z= 2)	KANK2 366 - 380	ALAMPGRPES^PPVFR	p0121	KANK2 p-S376 (z= 2)	0.000405591	0.000396985	0.000404366	0.000413194	0.000407197	0.000406468	0.000387244	0.000391109	3.38692	0.000392795	0.000392182	0.000398114	4.78482	3.13398	7.0358	1.69074	0.000408198	0.000407688	0.000418244	0.961727	0.000390802
WIPF1_HUMAN	WAS/WASL-interacting protein family member 1 OS=Homo sapiens GN=WIPF1 PE=1 SV=2	ALDDKPPPPPPPVGNRPSIHR	Phospho (ST)	585.054	43.1451	4	.00000000000000000030000.	2.00712	2.00712	2.00712	0.0289968	0.0289968	25.65	25.65	1	259	279	11.3	WIPF1 p-S276 (z= 4)	WIPF1 259 - 279	ALDDKPPPPPPPVGNRPS^IHR	p0123	WIPF1 p-S277 (z= 4)	1.45928	0.00197983	0.875829	0.903792	0.00203076	1.08631	0.00193125	0.759701	1.02243	0.00195894	0.00195588	0.00198547	5.40547	0.636554	0.332361	3.5053	1.94411	1.13004	0.840024	1.085	0.001949
F135B_HUMAN		ALEETPKGMPK	Phospho (ST)	640.799	43.5535	2	.0000030000000.	0	-3.98177	-3.98177	0.0185398	0.0185398	28.59	28.59	1	899	909	13.14	F135B p-T903 (z= 2)	F135B 899 - 909	ALEET^PKGMPK	p0124	F135B p-T904 (z= 2)	1.49513	1.96104	0.953203	0.925966	1.23318	0.887037	0.792526	0.75336	0.866608	0.22026	0.959469	1.5223	1.64193	0.902706	0.434552	0.489873	0.604075	0.398437	0.727134	1.37904	1.85219
KLC1_HUMAN	Kinesin light chain 1 OS=Homo sapiens GN=KLC1 PE=1 SV=2	ALEIYQTKLGPDDPNVAK	Phospho (ST); Phospho (Y)	1066.49	44.4502	2	.00000403000000000000.	4.65515	4.65515	4.65515	0.0107073	0.0107073	32.57	32.57	1	365	382	20.18	KLC1 p-Y369 p-T371 (z= 2)	KLC1 365 - 382	ALEIY^QT^KLGPDDPNVAK	p0125	KLC1 p-Y370 p-T372 (z= 2)	1.73488	2.66353	1.48662	0.318182	0.527852	0.356112	0.233434	0.200787	0.363339	6.37731e-06	0.949819	0.865661	2.73362	0.995583	0.157004	0.526984	0.832105	0.541161	0.972894	1.74418	2.79624
MAP1S_HUMAN	Microtubule-associated protein 1S OS=Homo sapiens GN=MAP1S PE=1 SV=2	ALELPLAASSIPRPRTPSPESHR	2 Phospho (ST)	881.436	67.9929	3	.0000000000300000000003000.	4.04348	-0.0340744	2.10745	0.00274101	0.0234843	36.59	29.3382	11	623	645	10.19	MAP1S p-S632 p-S643 (z= 3)	MAP1S 623 - 645	ALELPLAASS^IPRPRTPSPES^HR	p0126	MAP1S p-S633 p-S644 (z= 3)	1.4669	1.09873	0.682603	0.028644	0.546398	0.776395	0.449079	0.595017	0.500329	0.046274	0.884182	0.925897	2.19594	1.02616	3.11001	0.789439	2.24059	1.18772	0.970654	0.846822	0.632221
PGK1_HUMAN	Phosphoglycerate kinase 1 OS=Homo sapiens GN=PGK1 PE=1 SV=3	ALESPERPFLAILGGAK	Phospho (ST)	924.986	79.8896	2	.0000300000000000000.	4.86103	-3.0937	1.88157	6.08193e-11	0.0017847	111.75	62.6927	91	200	216	103.46	PGK1 p-S203 (z= 2)	PGK1 200 - 216	ALES^PERPFLAILGGAK	p0127	PGK1 p-S204 (z= 2)	1.07866	1.21812	1.06653	0.677952	0.522303	0.677889	0.984666	0.944456	0.77086	2.07385	1.53763	1.85844	1.52828	0.827659	0.451125	0.0276616	0.575081	0.47686	1.8295	0.679915	1.19255
PGK1_HUMAN	Phosphoglycerate kinase 1 OS=Homo sapiens GN=PGK1 PE=1 SV=3	ALESPERPFLAILGGAK	Phospho (ST)	616.995	85.3732	3	.0000300000000000000.	4.65215	-0.0395031	2.64537	1.33913e-05	0.00438039	58.25	40.1917	52	200	216	50.07	PGK1 p-S203 (z= 3)	PGK1 200 - 216	ALES^PERPFLAILGGAK	p0128	PGK1 p-S204 (z= 3)	1.48565	1.28857	1.00895	0.840904	0.627809	0.743081	0.963844	1.066	1.40198	7.22994e-05	1.59649	0.371562	1.22662	0.798872	1.87542	0.310884	0.427473	0.457508	2.1438	0.852417	1.51208
MBB1A_HUMAN	Myb-binding protein 1A OS=Homo sapiens GN=MYBBP1A PE=1 SV=2	ALGGEDSENEEELGDEAMMALDQSLASLFAEQK	Phospho (ST)	1203.19	107.852	3	.00000003000000000000000000000000000.	3.07109	1.57381	2.0729	0.00017426	0.00321307	50.08	43.2167	3	769	801	35.26	MYBBP1A p-S775 (z= 3)	MYBBP1A 769 - 801	ALGGEDS^ENEEELGDEAMMALDQSLASLFAEQK	p0129	MYBBP1A p-S776 (z= 3)	0.449168	3.52429	2.02267	0.709424	0.787674	0.751373	0.351617	0.902562	1.20295	1.51718	0.75163	3.96388	0.107441	0.174173	1.68225	0.0414211	0.496559	0.102334	0.422489	0.647324	0.391588
MOK_HUMAN	MAPK/MAK/MRK overlapping kinase OS=Homo sapiens GN=RAGE PE=1 SV=1	ALGSHR	Phospho (ST)	360.665	24.1354	2	.00003000.	6.75502	-0.335043	3.13122	0.00848289	0.0352699	29.26	24.403	27	295	300	18.41	RAGE p-S298 (z= 2)	RAGE 295 - 300	ALGS^HR	p0130	RAGE p-S299 (z= 2)	2.21346	1.86515	0.407412	1.3733	1.39064	0.393715	2.79132	1.00491	1.69417	0.245768	0.0241107	4.43864e-05	0.0962873	3.25177	4.1425e-05	0.0273805	0.0324875	1.21591	0.351297	2.36397	0.256843
NACP1_HUMAN	Putative nascent polypeptide-associated complex subunit alpha-like protein OS=Homo sapiens GN=NACAP1 PE=5 SV=1	ALKNSNDIVNAIMELTM	Oxidation (M); Phospho (ST)	986.958	45.5186	2	.0000030000000200000.	0	-2.31705	-2.31705	0.0164073	0.0164073	30.28	30.28	1	197	213	5.45	NACAP1 p-S201 (z= 2) + Oxi	NACAP1 197 - 213	ALKNS^NDIVNAIMELTM	p0131	NACAP1 197 - 213 + Oxidation (M); Phospho (ST)	1.54386	2.03747	1.37699	1.28668	1.07256	1.06623	1.02488	0.990897	0.138381	0.8092	0.41626	0.364969	1.1894	0.393396	0.139341	0.603044	0.788614	0.588697	0.981701	1.87402	2.3134
ZKSC1_HUMAN	Zinc finger protein with KRAB and SCAN domains 1 OS=Homo sapiens GN=ZKSCAN1 PE=1 SV=3	ALPAAHIPAPPHEGSPR	Phospho (ST)	599.966	45.4457	3	.0000000000000003000.	0.894888	0.894888	0.894888	0.0339755	0.0339755	26.85	26.85	1	194	210	19.88	ZKSCAN1 p-S208 (z= 3)	ZKSCAN1 194 - 210	ALPAAHIPAPPHEGS^PR	p0132	ZKSCAN1 p-S209 (z= 3)	3.46693	2.04277	1.77616	0.121285	0.000159311	0.000159026	0.000151505	0.982047	1.33501	0.000153677	0.996818	0.000155758	0.000147816	0.264357	0.000145366	1.53098	2.01329	0.000159504	0.997586	0.000163456	5.47137
WIPF1_HUMAN	WAS/WASL-interacting protein family member 1 OS=Homo sapiens GN=WIPF1 PE=1 SV=2	ALPATPQLPSR	Phospho (ST)	615.816	51.551	2	.0000030000000.	2.59836	0.256177	1.42727	0.0102066	0.0147915	31.31	29.455	2	394	404	19.69	WIPF1 p-T398 (z= 2)	WIPF1 394 - 404	ALPAT^PQLPSR	p0133	WIPF1 p-T399 (z= 2)	0.108647	0.0237733	0.112483	0.0691271	0.0844515	0.116591	0.0860965	0.113394	0.0620086	6.18634	3.86227	1.51217	1.86017	1.97177	0.0758204	0.045504	1.49567	2.87384	0.103236	0.161013	0.0756231
P53_HUMAN	Cellular tumor antigen p53 OS=Homo sapiens GN=TP53 PE=1 SV=4	ALPNNTSSSPQPK	Phospho (ST)	710.828	30.9142	2	.000000000300000.	1.74128	-1.51306	0.774491	0.000380284	0.00684503	46.06	39.96	8	307	319	0	TP53 p-S315 (z= 2)	TP53 307 - 319	ALPNNTSSS^PQPK	p0134	TP53 307 - 319 + Phospho (ST)	1.15967	0.945397	2.56948	1.37347	0.465903	0.816188	0.275534	0.210462	0.216863	0.0475698	4.72592e-05	4.79741e-05	0.0233817	0.030504	0.0567307	0.349282	0.458459	0.402641	5.35577	4.31818	1.92442
SRRM2_HUMAN	Serine/arginine repetitive matrix protein 2 OS=Homo sapiens GN=SRRM2 PE=1 SV=2	ALPQTPRPR	Phospho (ST)	558.291	30.7227	2	.00000300000.	7.93936	-1.05064	2.22268	0.002258	0.0391179	36.57	25.4296	24	1488	1496	27.36	SRRM2 p-T1492 (z= 2)	SRRM2 1488 - 1496	ALPQT^PRPR	p0135	SRRM2 p-T1493 (z= 2)	1.42417	1.58278	3.38985	0.878486	0.813095	0.801067	1.11446	1.12152	0.914073	0.274127	0.785251	1.33859	0.452117	0.632958	0.513188	0.798643	0.939105	0.952416	1.43729	0.825488	0.0113207
TRAD1_HUMAN	TRAF-type zinc finger domain-containing protein 1 OS=Homo sapiens GN=TRAFD1 PE=1 SV=1	ALPSLNTGSSSPR	Phospho (ST)	683.824	48.8973	2	.000000000300000.	5.38284	0.169153	1.81	0.00024671	0.0167837	48.2	32.866	25	317	329	6.97	TRAFD1 p-S325 (z= 2)	TRAFD1 317 - 329	ALPSLNTGS^SSPR	p0136	TRAFD1 317 - 329 + Phospho (ST)	1.26866	1.01869	0.931406	1.76345	2.07417	1.54869	1.37807	1.34718	1.40135	0.740412	0.343073	0.35256	0.665714	0.464338	0.196868	0.0357647	0.688523	0.617113	0.375726	1.37862	2.40961
CD97_HUMAN	CD97 antigen OS=Homo sapiens GN=CD97 PE=1 SV=4	ALRASESGI	Phospho (ST)	492.234	38.6278	2	.00000300000.	3.85464	2.71464	3.28464	0.000814565	0.00206638	42.08	38.98	2	827	835	17.45	CD97 p-S831 (z= 2)	CD97 827 - 835	ALRAS^ESGI	p0137	CD97 p-S832 (z= 2)	0.519403	0.0807167	0.430286	0.0638851	0.061812	0.104403	0.954065	0.91508	0.943897	0.421313	4.43608	4.53652	0.284196	0.787404	0.170275	2.40884	1.42608	0.920758	0.139004	0.385322	1.01066
ABCA3_HUMAN	ATP-binding cassette sub-family A member 3 OS=Homo sapiens GN=ABCA3 PE=1 SV=2	ALRNEYFEAEPEDLVAGIK	Phospho (Y)	561.776	35.7101	4	.000000400000000000000.	8.83833	8.83833	8.83833	0.0460252	0.0460252	25.7	25.7	1	513	531	14.19	ABCA3 p-Y518 (z= 4)	ABCA3 513 - 531	ALRNEY^FEAEPEDLVAGIK	p0139	ABCA3 p-Y519 (z= 4)	0.137233	0.318228	0.338226	0.663324	0.476	0.244608	0.157509	0.673389	0.380564	2.54737	3.47761	0.959269	0.223207	1.90523	0.484363	3.5165	1.60864	2.12049	0.200025	0.495039	0.0731864
SAMN1_HUMAN	SAM domain-containing protein SAMSN-1 OS=Homo sapiens GN=SAMSN1 PE=1 SV=1	ALSEEKDEEDGENAHPYR	Phospho (ST)	1084.95	38.4544	2	.00030000000000000000.	3.40056	-0.750968	1.00733	3.99404e-08	2.1132e-05	85.79	69.96	34	88	105	75.44	SAMSN1 p-S90 (z= 2)	SAMSN1 88 - 105	ALS^EEKDEEDGENAHPYR	p0140	SAMSN1 p-S91 (z= 2)	4.14208e-05	4.05418e-05	4.12957e-05	4.21972e-05	4.15847e-05	4.00578	1.97489	1.93892	1.62813	0.100044	0.96944	1.08265	0.965725	2.39949	0.843241	4.31474e-05	4.1687e-05	4.16349e-05	2.14573	1.46833	1.4773
SAMN1_HUMAN	SAM domain-containing protein SAMSN-1 OS=Homo sapiens GN=SAMSN1 PE=1 SV=1	ALSEEKDEEDGENAHPYR	Phospho (ST)	723.632	38.5983	3	.00030000000000000000.	5.54274	-0.62919	1.0077	1.08708e-07	0.00749726	81.34	51.0833	21	88	105	68.04	SAMSN1 p-S90 (z= 3)	SAMSN1 88 - 105	ALS^EEKDEEDGENAHPYR	p0141	SAMSN1 p-S91 (z= 3)	0.0394437	0.0439014	0.035406	3.08223	2.51711	3.26472	1.24703	1.30857	1.68354	0.0844978	0.502579	0.858526	0.584213	1.44819	0.544361	0.00797117	0.0104083	0.0045771	1.19697	1.01821	1.51754
RASL3_HUMAN	RAS protein activator like-3 OS=Homo sapiens GN=RASAL3 PE=1 SV=2	ALSHQEPMVSTQPAPR	Phospho (ST)	914.927	38.6155	2	.000300000000000000.	4.17213	-0.762652	1.83206	9.12563e-07	0.0021193	73.01	53.4076	37	49	64	52.71	RASAL3 p-S51 (z= 2)	RASAL3 49 - 64	ALS^HQEPMVSTQPAPR	p0142	RASAL3 p-S52 (z= 2)	1.90153	0.924001	0.902016	0.722036	1.74521	0.431063	1.09009	0.890867	0.755598	0.0621854	0.782025	0.70597	1.98319	1.29758	0.335627	1.37307	1.70884	1.0375	0.0884403	0.938577	1.32458
SPEG_HUMAN	Striated muscle preferentially expressed protein kinase OS=Homo sapiens GN=SPEG PE=1 SV=4	ALSIHVSVPQSGLRR	Phospho (ST)	425.732	25.4744	4	.00000003000000000.	2.71941	1.42445	2.07193	0.00203545	0.0197807	35.75	29.29	2	267	281	8.26	SPEG p-S273 (z= 4)	SPEG 267 - 281	ALSIHVS^VPQSGLRR	p0143	SPEG 267 - 281 + Phospho (ST)	3.14539	0.00553138	0.00563423	0.00575724	1.00215	0.00566352	0.00539565	0.00544951	0.00548001	0.005473	0.00546446	0.00554712	0.00526429	2.94039	6.40201	0.00588687	0.00568763	3.03556	2.48649	1.91032	0.00544523
DOCK8_HUMAN	Dedicator of cytokinesis protein 8 OS=Homo sapiens GN=DOCK8 PE=1 SV=3	ALSLEENGVGSNFK	Phospho (ST)	772.855	55.7064	2	.0003000000000000.	2.68382	-2.47265	0.989183	9.11508e-07	0.00395247	72.43	49.497	10	449	462	54.35	DOCK8 p-S451 (z= 2)	DOCK8 449 - 462	ALS^LEENGVGSNFK	p0144	DOCK8 p-S452 (z= 2)	0.00136109	1.19522	0.571916	2.5385	1.19545	1.81306	0.577291	0.00131249	0.951241	0.00131815	1.12279	0.891756	1.52502	0.779934	0.980738	3.41863	0.00136984	0.996769	2.43362	0.00140202	0.00131146
MLL2_HUMAN	Histone-lysine N-methyltransferase MLL2 OS=Homo sapiens GN=MLL2 PE=1 SV=1	ALSPVIPLIPR	Phospho (ST)	628.365	72.6236	2	.0003000000000.	4.57873	-1.20745	1.69969	0.000413051	0.0129164	41	28.7667	21	4461	4471	41	MLL2 p-S4463 (z= 2)	MLL2 4461 - 4471	ALS^PVIPLIPR	p0145	MLL2 p-S4464 (z= 2)	1.50942	1.0752	1.23707	1.31183	1.09828	1.20704	0.993263	1.12982	1.11633	4.93256e-05	0.700679	1.13176	0.620714	0.41993	0.858137	0.124721	0.567365	0.446625	2.41124	1.45208	1.58844
PERQ2_HUMAN	PERQ amino acid-rich with GYF domain-containing protein 2 OS=Homo sapiens GN=GIGYF2 PE=1 SV=1	ALSSGGSITSPPLSPALPK	Phospho (ST)	930.481	65.8576	2	.000000000030000000000.	2.15498	-2.8371	0.700394	0.0167309	0.0226601	27.16	26.076	5	17	35	8.01	GIGYF2 p-S26 (z= 2)	GIGYF2 17 - 35	ALSSGGSITS^PPLSPALPK	p0147	GIGYF2 17 - 35 + Phospho (ST)	0.585605	0.540688	0.301082	2.29372	1.85551	2.64887	1.6977	2.17868	1.78408	3.61031e-05	0.0321826	0.220181	1.50744	0.640369	1.63502	0.114589	0.656175	0.368452	0.913292	0.538861	0.48748
NUCL_HUMAN	Nucleolin OS=Homo sapiens GN=NCL PE=1 SV=3	ALVATPGKK	Phospho (ST)	482.766	29.5321	2	.00000300000.	3.50486	-2.03734	0.771291	0.00162285	0.0159738	37.14	29.1215	13	117	125	30.7	NCL p-T121 (z= 2)	NCL 117 - 125	ALVAT^PGKK	p0148	NCL p-T122 (z= 2)	0.518596	0.715858	1.26841	2.18061	1.97216	1.92632	1.89021	2.05918	1.77625	0.00804177	0.849014	0.32306	0.0152192	1.38434	0.0244471	0.623469	0.58271	0.700925	1.1534	0.601375	0.426399
ZDBF2_HUMAN	DBF4-type zinc finger-containing protein 2 OS=Homo sapiens GN=ZDBF2 PE=1 SV=3	ALVCVLSSLNIK	2 Phospho (ST)	738.854	44.6819	2	.00000003300000.	3.80771	3.80771	3.80771	0.0450969	0.0450969	26.37	26.37	1	2007	2018	19.26	ZDBF2 p-S2013 p-S2014 (z= 2)	ZDBF2 2007 - 2018	ALVCVLS^S^LNIK	p0149	ZDBF2 p-S2014 p-S2015 (z= 2)	1.41446	1.15048	1.01472	1.3623	1.57298	1.31313	1.73513	1.67351	0.435996	0.762481	0.513029	0.33148	0.387087	0.320779	0.0579642	0.369734	0.680332	0.521729	2.31862	1.78307	1.28099
CCD86_HUMAN	Coiled-coil domain-containing protein 86 OS=Homo sapiens GN=CCDC86 PE=1 SV=1	ALVEFESNPEETREPGSPPSVQR	Phospho (ST)	879.075	52.3974	3	.0000000000000000030000000.	4.25289	-0.518944	1.93055	3.10995e-07	0.00382812	77.86	51.6259	61	31	53	30.93	CCDC86 p-S47 (z= 3)	CCDC86 31 - 53	ALVEFESNPEETREPGS^PPSVQR	p0150	CCDC86 p-S48 (z= 3)	0.931544	0.927048	0.692901	1.31489	1.13881	1.10975	1.48075	1.26921	0.843928	1.22352e-05	0.421053	0.484706	1.73324	0.704877	0.197227	0.365844	0.400145	0.354964	3.04302	2.01091	1.57517
KAT1_HUMAN	Kynurenine--oxoglutarate transaminase 1 OS=Homo sapiens GN=CCBL1 PE=1 SV=1	ALVLNTPNNPLGK	Phospho (ST)	715.875	91.7502	2	.000000300000000.	0.717616	-3.96859	-1.62549	0.0310033	0.0413027	25.4	24.595	2	177	189	18.64	CCBL1 p-T182 (z= 2)	CCBL1 177 - 189	ALVLNT^PNNPLGK	p0151	CCBL1 p-T183 (z= 2)	0.251667	0.15107	0.439824	0.508994	0.331255	0.279823	0.83256	0.886103	0.426548	0.173075	1.1884	0.0717317	1.78641	1.19232	4.61625	1.41485	1.9171	1.87734	1.16428	0.959034	0.531354
BRE1A_HUMAN	E3 ubiquitin-protein ligase BRE1A OS=Homo sapiens GN=RNF20 PE=1 SV=2	ALVVPEPEPDSDSNQER	Phospho (ST)	981.432	48.1202	2	.0000000000000300000.	3.59079	-0.550274	1.54066	0.000117677	0.0192127	52.4	33.6935	17	126	142	11.7	RNF20 p-S138 (z= 2)	RNF20 126 - 142	ALVVPEPEPDSDS^NQER	p0152	RNF20 p-S139 (z= 2)	1.31587	1.41218	0.796128	1.1419	1.19111	0.829811	1.0793	0.999717	1.05036	0.896109	0.54158	0.743362	0.840786	0.420793	0.908649	0.293879	0.284818	0.404703	2.03746	2.21652	1.59497
LC7L2_HUMAN	Putative RNA-binding protein Luc7-like 2 OS=Homo sapiens GN=LUC7L2 PE=1 SV=2	AMLDQLMGTSR	Phospho (ST)	651.785	61.9062	2	.0000000000300.	3.33447	-2.75057	0.767502	0.000157573	0.0157531	49.28	33.0142	19	9	19	17.07	LUC7L2 p-S18 (z= 2)	LUC7L2 9 - 19	AMLDQLMGTS^R	p0154	LUC7L2 p-S19 (z= 2)	1.06009	0.000101705	0.000103597	0.000105858	0.897639	0.000104135	2.12037	2.46515	0.000100761	0.000100632	1.9086	3.51101	0.687251	0.648273	1.42142	0.000108242	0.000104578	0.581614	3.80887	1.88878	0.000100122
GRP75_HUMAN	Stress-70 protein, mitochondrial OS=Homo sapiens GN=HSPA9 PE=1 SV=2	AMQDAEVSKSDIGEVILVGGMTR	2 Oxidation (M); 2 Phospho (ST)	650.292	54.9203	4	.0020000030300000000002000.	7.52059	7.52059	7.52059	0.0300859	0.0300859	28.15	28.15	1	369	391	13.14	HSPA9 p-S376 p-S378 (z= 4) + Oxi	HSPA9 369 - 391	AMQDAEVS^KS^DIGEVILVGGMTR	p0155	HSPA9 p-S377 (z= 4) + oxidation	0.752364	0.615307	0.370377	0.733441	0.758784	1.01762	1.23098	1.39652	1.06973	1.7381	1.37689	0.897228	1.27071	0.729218	2.17367	1.63209	1.2502	0.855791	0.739202	0.0408339	0.350933
ZN673_HUMAN	Protein ZNF673 OS=Homo sapiens GN=ZNF673 PE=2 SV=1	AMSQESLTFK	Phospho (ST)	407.843	26.9708	3	.000000003000.	0	-6.77915	-6.77915	0.0132369	0.0132369	29.61	29.61	1	2	11	8.5	ZNF673 p-T9 (z= 3)	ZNF673 2 - 11	AMSQESLT^FK	p0156	ZNF673 2 - 11 + Phospho (ST)	0.659033	0.00208244	0.00212116	0.00216747	1.2001	0.00213219	0.00203134	0.867183	0.0020631	0.00206046	0.00205725	0.00208837	0.00198189	0.709233	0.00194904	17.531	0.00214127	0.00213859	0.00219396	0.00219158	0.00205001
DBNL_HUMAN	Drebrin-like protein OS=Homo sapiens GN=DBNL PE=1 SV=1	AMSTTSISSPQPGK	Oxidation (M); Phospho (ST)	744.328	42.9665	2	.0023000000000000.	1.77716	1.77716	1.77716	0.0377887	0.0377887	25.81	25.81	1	267	280	3.57	DBNL p-S269 (z= 2) + Oxi	DBNL 267 - 280	AMS^TTSISSPQPGK	p0157	DBNL 267 - 280 + Oxidation (M); Phospho (ST)	0.905212	0.221831	0.564666	0.113756	0.345929	0.16864	0.214839	0.149121	0.499446	0.161646	1.07986	0.723826	2.94237	1.09899	0.115583	3.40383	2.63394	2.33349	0.453505	1.3757	1.49382
DBNL_HUMAN	Drebrin-like protein OS=Homo sapiens GN=DBNL PE=1 SV=1	AMSTTSISSPQPGK	Phospho (ST)	736.331	37.8703	2	.0003000000000000.	7.69726	-0.421585	3.34618	0.000179191	0.0095395	49.14	36.9068	19	267	280	11.93	DBNL p-S269 (z= 2)	DBNL 267 - 280	AMS^TTSISSPQPGK	p0158	DBNL p-S270 (z= 2)	0.225574	0.432433	0.216971	1.23996	1.54244	0.887577	1.28289	1.35765	0.811728	0.33869	0.168407	0.201019	0.173497	0.467304	0.442767	0.410329	3.89054	2.68052	0.186452	2.24529	1.79795
CPZIP_HUMAN	CapZ-interacting protein OS=Homo sapiens GN=RCSD1 PE=1 SV=1	AMVSPFHSPPSTPSSPGVR	Phospho (ST)	1009.47	56.9413	2	.000000003000000000000.	3.0621	0.583069	1.87216	0.00161361	0.00874467	40.11	34.0267	6	113	131	10.86	RCSD1 p-S120 (z= 2)	RCSD1 113 - 131	AMVSPFHS^PPSTPSSPGVR	p0159	RCSD1 p-S121 (z= 2)	0.290655	0.0859455	0.358257	2.65929	1.84591	1.02233	2.04982	1.7842	0.119397	0.721363	0.0908999	0.154468	0.986026	0.888881	0.115984	0.848697	1.28026	2.43381	1.20397	0.873435	1.1864
CPZIP_HUMAN	CapZ-interacting protein OS=Homo sapiens GN=RCSD1 PE=1 SV=1	AMVSPFHSPPSTPSSPGVR	Phospho (ST)	673.314	56.9394	3	.000000003000000000000.	3.75325	2.26583	3.04425	0.00430427	0.012667	35.62	31.7333	3	113	131	13.78	RCSD1 p-S120 (z= 3)	RCSD1 113 - 131	AMVSPFHS^PPSTPSSPGVR	p0160	RCSD1 p-S121 (z= 3)	0.764216	0.13385	0.115356	0.0829611	0.199023	0.0717738	0.177857	0.134865	0.195813	2.17076	0.165549	0.209644	2.17581	1.14898	0.165955	2.08531	1.60069	2.38702	2.53157	2.57958	1.90343
TNIK_HUMAN	TRAF2 and NCK-interacting protein kinase OS=Homo sapiens GN=TNIK PE=1 SV=1	ANSKSEGSPVLPHEPAK	2 Phospho (ST)	954.421	40.3019	2	.0003000030000000000.	1.94564	1.94564	1.94564	0.00641463	0.00641463	34.6	34.6	1	762	778	6.32	TNIK p-S764 p-S769 (z= 2)	TNIK 762 - 778	ANS^KSEGS^PVLPHEPAK	p0164	TNIK 762 - 778 + 2 Phospho (ST)	0.000111282	0.000108921	1.21077	0.000113369	2.74043	3.00406	4.55825	3.94732	3.67278	0.000107771	0.296009	0.000109231	0.000103662	1.10074	0.000101943	0.000115921	0.000111998	0.000111858	0.0401578	0.428267	0.000107225
LRWD1_HUMAN	Leucine-rich repeat and WD repeat-containing protein 1 OS=Homo sapiens GN=LRWD1 PE=1 SV=2	ANSPEKPPEAGAAHKPR	Phospho (ST)	918.943	25.4134	2	.0003000000000000000.	3.24804	-0.717372	1.04449	4.54311e-05	0.00528498	55.07	41.2464	11	210	226	48.01	LRWD1 p-S212 (z= 2)	LRWD1 210 - 226	ANS^PEKPPEAGAAHKPR	p0165	LRWD1 p-S213 (z= 2)	0.00154039	0.885977	0.00153574	0.00156927	0.630593	6.97991	4.67651	4.66029	0.0014937	0.00149179	0.00148947	0.001512	0.00143491	0.00148875	0.00141112	0.0016046	0.528384	1.31107	0.00158845	0.62201	0.687111
LRWD1_HUMAN	Leucine-rich repeat and WD repeat-containing protein 1 OS=Homo sapiens GN=LRWD1 PE=1 SV=2	ANSPEKPPEAGAAHKPR	Phospho (ST)	612.965	25.3367	3	.0003000000000000000.	3.84939	-0.840475	1.66297	4.11326e-06	0.00141406	65.59	45.842	5	210	226	55.74	LRWD1 p-S212 (z= 3)	LRWD1 210 - 226	ANS^PEKPPEAGAAHKPR	p0166	LRWD1 p-S213 (z= 3)	0.663132	2.25548	1.10923	4.88862e-05	1.21015	2.27622	1.6691	1.4958	0.375527	0.590761	0.680089	4.7102e-05	0.0118464	0.770395	1.0525	0.243513	0.411695	1.21168	1.06258	1.29973	2.61048
SH3K1_HUMAN	SH3 domain-containing kinase-binding protein 1 OS=Homo sapiens GN=SH3KBP1 PE=1 SV=2	ANSPSLFGTEGKPK	Phospho (ST)	756.86	48.6103	2	.0003000000000000.	5.00427	1.06172	2.35238	0.00012157	0.0129946	51.22	35.6078	9	585	598	16.61	SH3KBP1 p-S587 (z= 2)	SH3KBP1 585 - 598	ANS^PSLFGTEGKPK	p0167	SH3KBP1 p-S588 (z= 2)	4.14561	3.69532	2.81651	0.178577	0.142686	0.157022	0.10221	0.313014	0.106747	0.178734	0.372905	2.15933	0.944527	1.69141	0.121653	2.25247	0.70645	0.310391	0.0775982	0.235854	0.290973
UDB10_HUMAN	UDP-glucuronosyltransferase 2B10 OS=Homo sapiens GN=UGT2B10 PE=1 SV=1	ANVIATALAKIPQK	Phospho (ST)	380.219	25.143	4	.0000003000000000.	5.42705	5.42705	5.42705	0.0215427	0.0215427	21.51	21.51	1	320	333	12.25	UGT2B10 p-T325 (z= 4)	UGT2B10 320 - 333	ANVIAT^ALAKIPQK	p0168	UGT2B10 p-T326 (z= 4)	0.0957114	0.181618	0.668423	0.0478145	0.15602	0.15253	0.0477005	0.0670066	0.0280508	10.4217	1.31413	0.000110878	0.489458	1.22518	0.656467	1.33197	2.74045	1.09321	0.0618544	0.055399	0.165185
GA2L1_HUMAN	GAS2-like protein 1 OS=Homo sapiens GN=GAS2L1 PE=1 SV=2	APDPPAPDSAYCSSSSSSSSLSVLGGK	2 Phospho (ST)	693.532	112.784	4	.00000000030003000000000000000.	0	-4.14751	-4.14751	0.0399693	0.0399693	25.7	25.7	1	550	576	12.47	GAS2L1 p-S558 p-S562 (z= 4)	GAS2L1 550 - 576	APDPPAPDS^AYCS^SSSSSSSLSVLGGK	p0169	GAS2L1 p-S559 p-S563 (z= 4)	0.572225	2.94833	1.10121	1.73179	0.516155	0.0676236	0.114692	0.403418	1.13208	0.137368	0.0956902	1.691	0.387833	2.58196	1.26571	0.153634	2.10767	0.454548	1.05547	0.431896	2.04969
CPZIP_HUMAN	CapZ-interacting protein OS=Homo sapiens GN=RCSD1 PE=1 SV=1	APGSPLSSEGAAGEGVR	Phospho (ST)	811.367	39.9797	2	.0000300000000000000.	4.15	-0.662671	1.91397	3.72562e-10	0.000997703	106.78	68.3178	40	213	229	37.64	RCSD1 p-S216 (z= 2)	RCSD1 213 - 229	APGS^PLSSEGAAGEGVR	p0173	RCSD1 p-S217 (z= 2)	1.00523	1.12004	0.947038	0.314999	0.271135	0.325159	0.212598	0.234621	0.179156	0.716948	0.250345	0.418277	3.16673	1.01367	0.365829	0.996561	1.70965	1.41596	1.23075	2.43677	2.66854
CEBPE_HUMAN	CCAAT/enhancer-binding protein epsilon OS=Homo sapiens GN=CEBPE PE=1 SV=2	APLATAAPPCSPLLK	Phospho (ST)	793.905	56.5829	2	.00000000000300000.	0	-0.0857615	-0.0857615	0.048661	0.048661	23.92	23.92	1	171	185	21.46	CEBPE p-S181 (z= 2)	CEBPE 171 - 185	APLATAAPPCS^PLLK	p0174	CEBPE p-S182 (z= 2)	8.73896	0.000590802	0.000601788	0.000614926	0.000606	0.000604916	0.19173	0.000582058	0.17543	4.13932	0.000583654	1.05601	0.000562275	0.000583375	0.502723	0.000628772	0.000607491	0.000606732	0.000622441	0.000621765	6.18741
BAT3_HUMAN	Large proline-rich protein BAT3 OS=Homo sapiens GN=BAT3 PE=1 SV=2	APPQTHLPSGASSGTGSASATHGGGSPPGTR	Phospho (ST)	955.771	39.3121	3	.000000000000000000000000003000000.	3.46927	0.494713	1.69449	1.27242e-05	0.0045853	62.05	42.051	20	88	118	15.7	BAT3 p-S113 (z= 3)	BAT3 88 - 118	APPQTHLPSGASSGTGSASATHGGGS^PPGTR	p0175	BAT3 p-S114 (z= 3)	1.16814	0.947152	1.05321	0.568009	0.642533	0.563923	1.26928	1.15269	1.21775	0.285826	0.902221	1.10905	0.240801	0.625086	0.336108	0.576441	0.653011	0.626819	1.37698	2.46267	3.22229
BAT3_HUMAN	Large proline-rich protein BAT3 OS=Homo sapiens GN=BAT3 PE=1 SV=2	APPQTHLPSGASSGTGSASATHGGGSPPGTR	Phospho (ST)	717.081	32.9867	4	.000000000000000000000000000000300.	2.63625	2.63625	2.63625	0.00478292	0.00478292	36.31	36.31	1	88	118	0.41	BAT3 p-T117 (z= 4)	BAT3 88 - 118	APPQTHLPSGASSGTGSASATHGGGSPPGT^R	p0176	BAT3 88 - 118 + Phospho (ST)	0.884394	1.0957	1.10823	1.12245	2.05987e-05	0.712463	1.19148	0.909893	1.76138	1.98702e-05	0.591408	1.46951	0.213255	0.558992	0.378762	0.474882	0.65846	0.49659	1.31923	1.93243	4.12045
KCNN3_HUMAN	Small conductance calcium-activated potassium channel protein 3 OS=Homo sapiens GN=KCNN3 PE=2 SV=1	APPSSNSTAILHPSSR	2 Phospho (ST)	594.595	92.8122	3	.000030030000000000.	3.42775	3.42775	3.42775	0.049103	0.049103	24.95	24.95	1	115	130	4.41	KCNN3 p-S118 p-S121 (z= 3)	KCNN3 115 - 130	APPS^SNS^TAILHPSSR	p0177	KCNN3 115 - 130 + 2 Phospho (ST)	0.116761	0.156712	0.223954	0.0102559	0.192978	0.106732	1.10483	1.4958	0.641976	2.16246	1.12802	2.41632e-05	0.797817	2.30058	7.03823	0.56855	1.19964	1.00107	0.330403	0.188656	0.234539
SRRM1_HUMAN	Serine/arginine repetitive matrix protein 1 OS=Homo sapiens GN=SRRM1 PE=1 SV=2	APQTSSSPPPVR	Phospho (ST)	652.308	28.7281	2	.00000003000000.	4.56317	-7.76609	0.303884	0.00043454	0.016329	45.62	32.9226	27	690	701	11.94	SRRM1 p-S696 (z= 2)	SRRM1 690 - 701	APQTSSS^PPPVR	p0178	SRRM1 p-S697 (z= 2)	1.44649	9.03825e-06	9.20631e-06	2.23218	1.68972	2.74526	2.01142	2.24925	1.80946	0.484855	8.9289e-06	0.0395038	0.795115	0.604209	8.45925e-06	0.420003	9.29356e-06	0.543083	3.92938	9.51194e-06	8.89749e-06
SRRM1_HUMAN	Serine/arginine repetitive matrix protein 1 OS=Homo sapiens GN=SRRM1 PE=1 SV=2	APQTSSSPPPVRR	Phospho (ST)	730.357	31.5199	2	.000000300000000.	3.00198	0.863098	1.93254	0.0192384	0.025862	29.45	28.09	2	690	702	6.39	SRRM1 p-S695 (z= 2)	SRRM1 690 - 702	APQTSS^SPPPVRR	p0179	SRRM1 690 - 702 + Phospho (ST)	1.48701	1.01974	0.77512	1.64502	1.52398	3.22924	1.79158	2.19189	1.31137	0.851426	1.0088	1.56975e-05	0.808496	0.766757	0.0703456	0.128542	0.52148	0.47773	0.693867	0.559502	0.138097
LYSM2_HUMAN	LysM and putative peptidoglycan-binding domain-containing protein 2 OS=Homo sapiens GN=LYSMD2 PE=1 SV=1	APRPSAPSPPPR	Phospho (ST)	655.326	31.4827	2	.00000000300000.	1.70483	1.70483	1.70483	0.0360012	0.0360012	26.11	26.11	1	17	28	7.58	LYSMD2 p-S24 (z= 2)	LYSMD2 17 - 28	APRPSAPS^PPPR	p0180	LYSMD2 17 - 28 + Phospho (ST)	2.02896	2.41207	4.98341	0.74767	0.027208	0.751102	0.192455	0.820426	0.578386	0.477489	1.12889	1.37621	0.455709	1.08688	0.412285	0.0980355	0.150885	0.318747	1.71691	1.23624	3.80876e-05
ZN609_HUMAN	Zinc finger protein 609 OS=Homo sapiens GN=ZNF609 PE=1 SV=2	APSLTDLVK	Phospho (ST)	512.264	64.8145	2	.00030000000.	7.70162	7.70162	7.70162	0.00780862	0.00780862	32.52	32.52	1	1053	1061	17.32	ZNF609 p-S1055 (z= 2)	ZNF609 1053 - 1061	APS^LTDLVK	p0181	ZNF609 p-S1056 (z= 2)	0.492151	0.868371	0.604605	3.22285	1.82371	1.62856	0.705307	0.293408	0.993215	0.384761	0.273358	0.741239	0.157952	0.0731715	3.23799	1.34184	0.241029	0.320786	1.31217	1.10248	1.18104
4ET_HUMAN	Eukaryotic translation initiation factor 4E transporter OS=Homo sapiens GN=EIF4ENIF1 PE=1 SV=2	APSPPLSQVFQTR	Phospho (ST)	754.371	65.116	2	.000300000000000.	3.84807	-1.63401	1.08712	0.000643087	0.0191644	43.75	34.14	9	562	574	38.42	EIF4ENIF1 p-S564 (z= 2)	EIF4ENIF1 562 - 574	APS^PPLSQVFQTR	p0182	EIF4ENIF1 p-S565 (z= 2)	1.10747	1.01461	0.572184	0.305607	1.1544	0.271961	1.72397	1.71167	2.4479	0.450069	0.566972	0.923039	1.06731	0.7427	1.83043	0.241647	1.49706	1.19268	0.253401	0.984441	0.940477
CJ047_HUMAN	Uncharacterized protein C10orf47 OS=Homo sapiens GN=C10orf47 PE=1 SV=2	APSPPVEHPR	Phospho (ST)	583.773	30.8385	2	.000300000000.	3.96471	0.258252	1.97611	4.3704e-05	0.0129379	55.47	36.2156	9	177	186	48.44	C10orf47 p-S179 (z= 2)	C10orf47 177 - 186	APS^PPVEHPR	p0183	C10orf47 p-S180 (z= 2)	0.419859	0.453857	0.709845	2.26672	2.17469	1.88777	2.40361	2.54305	1.75568	0.025031	0.304643	0.24745	0.179032	0.748716	0.421734	0.262418	0.505449	0.484194	1.53179	1.09525	0.57921
CJ047_HUMAN	Uncharacterized protein C10orf47 OS=Homo sapiens GN=C10orf47 PE=1 SV=2	APSPPVEHPR	Phospho (ST)	389.518	29.7714	3	.000300000000.	1.60871	1.60871	1.60871	0.00959077	0.00959077	32.29	32.29	1	177	186	23.75	C10orf47 p-S179 (z= 3)	C10orf47 177 - 186	APS^PPVEHPR	p0184	C10orf47 p-S180 (z= 3)	0.000312925	0.000306284	0.157352	0.000318791	4.4846	3.79195	3.77166	3.95922	0.00030344	0.000303052	0.000302579	0.000307156	0.000291495	1.50767	0.000286664	0.000325969	0.362856	0.000314543	0.000322687	2.96069	0.000301514
SRRM2_HUMAN	Serine/arginine repetitive matrix protein 2 OS=Homo sapiens GN=SRRM2 PE=1 SV=2	APSPSSRMGQAPSQSLLPPAQDQPR	Oxidation (M); Phospho (ST)	900.418	77.6459	3	.000000002000030000000000000.	0	-8.00191	-8.00191	0.0231296	0.0231296	29.18	29.18	1	2424	2448	10.1	SRRM2 p-S2436 (z= 3) + Oxi	SRRM2 2424 - 2448	APSPSSRMGQAPS^QSLLPPAQDQPR	p0185	SRRM2 p-S2437 (z= 3) + oxidation	0.601859	0.457861	0.202182	0.645101	0.0810687	0.0621437	0.0634695	0.0523147	0.547901	2.13825	0.240559	0.030362	2.7727	1.80232	5.00888	0.662381	2.714	1.97693	0.570647	0.198791	0.170267
RNPS1_HUMAN	RNA-binding protein with serine-rich domain 1 OS=Homo sapiens GN=RNPS1 PE=1 SV=1	APSPTKR	Phospho (ST)	418.707	22.3069	2	.000300000.	4.58942	0.687099	3.34451	0.0128316	0.0370083	28.16	24.54	5	25	31	14.85	RNPS1 p-S27 (z= 2)	RNPS1 25 - 31	APS^PTKR	p0186	RNPS1 p-S28 (z= 2)	0.0700688	0.752203	0.087039	2.45652	7.91709	7.82643	0.820478	0.495017	0.314239	0.000669822	0.000668777	0.000678893	0.000644279	0.0866703	0.0006336	0.000720475	0.000696089	0.167449	0.000713221	0.000712446	0.000666424
TMC3_HUMAN	Transmembrane channel-like protein 3 OS=Homo sapiens GN=TMC3 PE=1 SV=2	APSSPLPGVPK	Phospho (ST)	565.292	29.3119	2	.0000300000000.	8.76686	-5.9953	5.75862	0.0162626	0.0318037	28.32	26.0837	8	803	813	14.23	TMC3 p-S806 (z= 2)	TMC3 803 - 813	APSS^PLPGVPK	p0187	TMC3 p-S807 (z= 2)	1.68702	1.07327	1.60386	0.013328	0.761706	1.39796	1.00102	1.03198	1.30324	0.89283	1.06733	0.0125147	0.0423504	0.989595	0.588945	1.17499	1.23128	1.27356	1.81316	1.45516	0.584918
MORC2_HUMAN	MORC family CW-type zinc finger protein 2 OS=Homo sapiens GN=MORC2 PE=1 SV=2	APVISSTPK	Phospho (ST)	490.249	22.1298	2	.00000030000.	4.28112	-1.13544	1.57284	0.041005	0.051991	24	23.4	2	644	652	9.84	MORC2 p-S649 (z= 2)	MORC2 644 - 652	APVISS^TPK	p0188	MORC2 644 - 652 + Phospho (ST)	3.83676	3.36441	1.20515	5.75931e-05	0.136985	0.0447248	0.414076	0.372502	0.487833	0.740161	0.00994787	0.0118665	5.26618e-05	8.66938	5.17889e-05	0.0030582	5.68967e-05	0.458345	0.223794	0.344942	0.675851
CG047_HUMAN	UPF0683 protein C7orf47 OS=Homo sapiens GN=C7orf47 PE=1 SV=1	APVPEPGLDLSLSPRPDSPQPR	Phospho (ST)	802.403	62.301	3	.000000000000000000300000.	3.45647	-0.549044	1.53233	0.000451413	0.00734423	44.66	35.381	10	35	56	18.89	C7orf47 p-S52 (z= 3)	C7orf47 35 - 56	APVPEPGLDLSLSPRPDS^PQPR	p0189	C7orf47 p-S53 (z= 3)	2.94894	2.01621	1.52325	0.20631	0.421527	0.823516	0.089792	0.468965	0.598296	0.373462	0.23849	0.305069	1.22772	0.257284	1.49684	0.0930455	0.201199	0.157333	2.95417	3.05396	1.54462
NUMA1_HUMAN	Nuclear mitotic apparatus protein 1 OS=Homo sapiens GN=NUMA1 PE=1 SV=2	APVPSTCSSTFPEELSPPSHQAK	Phospho (ST)	845.384	56.5791	3	.0000000000000000300000000.	3.10209	0.212386	1.10654	0.000689708	0.0175122	44.58	34.335	4	154	176	18.53	NUMA1 p-S169 (z= 3)	NUMA1 154 - 176	APVPSTCSSTFPEELS^PPSHQAK	p0190	NUMA1 p-S170 (z= 3)	5.7561e-05	0.976465	0.998605	5.86401e-05	5.77889e-05	5.76855e-05	5.49572e-05	2.20042	2.35295	1.58188	5.5658e-05	5.64999e-05	2.22095	1.31602	0.406776	0.543928	5.79311e-05	5.78587e-05	3.29254	2.71662	2.39233
SC31A_HUMAN	Protein transport protein Sec31A OS=Homo sapiens GN=SEC31A PE=1 SV=3	AQGEPVAGHESPK	Phospho (ST)	693.808	24.0836	2	.000000000003000.	1.3763	-0.68779	0.344255	0.000173251	0.00696266	49.09	39.66	2	789	801	41.34	SEC31A p-S799 (z= 2)	SEC31A 789 - 801	AQGEPVAGHES^PK	p0191	SEC31A p-S800 (z= 2)	1.64609	0.757214	1.37402	3.6606	1.8495	1.77469	1.52413	1.57281	0.000245014	0.227572	0.157955	0.000248015	0.121348	0.000244202	0.359178	0.000263205	0.244579	1.25747	2.28713	1.22926	0.955456
SC31A_HUMAN	Protein transport protein Sec31A OS=Homo sapiens GN=SEC31A PE=1 SV=3	AQGEPVAGHESPKIPYEK	Phospho (ST)	1008.98	41.2204	2	.00000000000300000000.	5.81116	-1.33189	1.63888	0.000208575	0.019708	48.51	32.4639	18	789	806	38.89	SEC31A p-S799 (z= 2)	SEC31A 789 - 806	AQGEPVAGHES^PKIPYEK	p0192	SEC31A p-S800 (z= 2)	0.611196	0.567533	0.541508	6.53826e-05	6.44335e-05	1.25733	1.43001	1.29135	0.915149	6.21546e-05	0.990431	6.29964e-05	3.53018	1.00919	0.607923	1.04548	1.44864	1.25851	0.793187	1.52088	2.18126
SC31A_HUMAN	Protein transport protein Sec31A OS=Homo sapiens GN=SEC31A PE=1 SV=3	AQGEPVAGHESPKIPYEK	Phospho (Y)	672.986	40.1107	3	.00000000000000004000.	0	-0.0749032	-0.0749032	0.0107198	0.0107198	31.43	31.43	1	789	806	12.88	SEC31A p-Y804 (z= 3)	SEC31A 789 - 806	AQGEPVAGHESPKIPY^EK	p0194	SEC31A p-Y805 (z= 3)	0.751766	0.779491	0.440231	0.99502	0.900707	0.8456	1.09607	0.995827	1.40208	0.00276573	0.846892	1.08254	2.03677	0.920364	0.380115	0.915056	1.03035	0.789077	0.704313	1.89171	2.19325
ECEL1_HUMAN	Endothelin-converting enzyme-like 1 OS=Homo sapiens GN=ECEL1 PE=2 SV=3	AQGVYSAAALFSLTVSLDDR	2 Phospho (ST); Phospho (Y)	775.329	60.1271	3	.0000040000003030000000.	2.76457	2.76457	2.76457	0.0422145	0.0422145	26.51	26.51	1	235	254	5.7	ECEL1 p-Y239 p-S246 p-T248 (z= 3)	ECEL1 235 - 254	AQGVY^SAAALFS^LT^VSLDDRLT^	p0195	ECEL1 235 - 254 + 2 Phospho (ST); Phospho (Y)	0.868838	0.632996	0.401242	0.42672	0.326076	0.383536	0.418157	0.672691	0.422335	2.64514	2.476	1.5569	2.01633	0.965485	2.55678	0.810705	0.525987	0.552994	1.11532	0.700702	0.52507
PDZD8_HUMAN	PDZ domain-containing protein 8 OS=Homo sapiens GN=PDZD8 PE=1 SV=1	AQNEFKDEAQSLSHSPK	Phospho (ST)	665.966	40.4392	3	.0000000000000003000.	0.156902	0.111787	0.134344	0.00719885	0.029258	34.04	29.775	2	507	523	4.66	PDZD8 p-S521 (z= 3)	PDZD8 507 - 523	AQNEFKDEAQSLSHS^PK	p0196	PDZD8 507 - 523 + Phospho (ST)	3.73893	0.600042	3.01317	1.14038	1.14493	0.127169	2.08085	0.318576	0.375726	0.372373	1.83749	1.73448	1.49412	0.260502	0.10041	0.559363	0.456092	0.559988	0.0457445	0.739397	0.300284
SH2D5_HUMAN	SH2 domain-containing protein 5 OS=Homo sapiens GN=SH2D5 PE=1 SV=1	AQPEPCPGPTGEVPLKPLSSSGGLVR	3 Phospho (ST)	957.424	43.4341	3	.0000000000300000000303000000.	0	-1.14072	-1.14072	0.0255952	0.0255952	28.66	28.66	1	71	96	1.25	SH2D5 p-T80 p-S89 p-S91 (z= 3)	SH2D5 71 - 96	AQPEPCPGPT^GEVPLKPLS^SS^GGLVRSS^	p0197	SH2D5 71 - 96 + 3 Phospho (ST)	0.00032433	0.000317448	0.00032335	0.00033041	0.000325614	0.000325031	0.000309658	0.000312749	3.97295	2.07524	0.000313607	0.000318351	5.44879	2.34829	0.000297112	0.00033785	0.000326415	2.04825	0.000334448	0.000334085	5.10165
DC121_HUMAN	DDB1- and CUL4-associated factor 12-like protein 1 OS=Homo sapiens GN=DCAF12L1 PE=2 SV=1	AQQQTGSR	Phospho (ST)	478.209	61.5941	2	.0000000300.	9.98951	9.98951	9.98951	0.0362773	0.0362773	24.36	24.36	1	2	9	11.4	DCAF12L1 p-S8 (z= 2)	DCAF12L1 2 - 9	AQQQTGS^R	p0199	DCAF12L1 p-S9 (z= 2)	0.419817	1.0762	0.284857	0.232246	0.168886	0.0939146	0.108402	0.180247	0.108965	0.456508	0.205707	0.5469	12.5489	0.226093	0.480963	0.0885658	0.117833	0.246335	1.25283	1.87771	0.278081
KI67_HUMAN	Antigen KI-67 OS=Homo sapiens GN=MKI67 PE=1 SV=2	AQSLVISPPAPSPR	Phospho (ST)	750.387	48.3565	2	.0000000000003000.	2.80032	-3.15129	-0.47182	4.02458e-06	0.0112605	65.32	37.0528	29	573	586	39.9	MKI67 p-S584 (z= 2)	MKI67 573 - 586	AQSLVISPPAPS^PR	p0201	MKI67 p-S585 (z= 2)	3.37544	2.36494	2.71161	5.58577e-05	1.04807	0.892724	1.03662	0.605747	1.14297	5.30999e-05	0.865683	1.2903	0.82548	0.730121	0.316294	0.547794	5.51823e-05	5.51133e-05	1.73718	1.50875	5.28305e-05
HDAC7_HUMAN	Histone deacetylase 7 OS=Homo sapiens GN=HDAC7 PE=1 SV=2	AQSSPAAPASLSAPEPASQAR	Phospho (ST)	1037.49	48.8512	2	.00030000000000000000000.	0.814779	0.814779	0.814779	0.0239796	0.0239796	28.92	28.92	1	484	504	4.64	HDAC7 p-S486 (z= 2)	HDAC7 484 - 504	AQS^SPAAPASLSAPEPASQAR	p0203	HDAC7 484 - 504 + Phospho (ST)	3.61826	3.11749	0.000516325	0.000527598	0.000519939	9.85317	0.000494462	0.000499397	0.000502192	0.00050155	0.000500767	0.000508342	0.000482424	0.000500527	0.000474427	0.000539478	0.701284	0.000520567	1.10507	2.59715	0.000499005
SPTB2_HUMAN	Spectrin beta chain, brain 1 OS=Homo sapiens GN=SPTBN1 PE=1 SV=2	AQTLPTSVVTITSESSPGKR	Phospho (ST)	1070.04	55.5353	2	.0000000000000000300000.	1.41296	1.41296	1.41296	0.00516328	0.00516328	34.06	34.06	1	2326	2345	0	SPTBN1 p-S2341 (z= 2)	SPTBN1 2326 - 2345	AQTLPTSVVTITSESS^PGKR	p0204	SPTBN1 2326 - 2345 + Phospho (ST)	0.947472	0.80302	0.65855	1.45086	1.30456	0.933733	1.57332	1.439	0.617855	0.149757	0.0633177	0.0505663	2.81705	1.02153	2.53465	0.0379086	0.0586652	0.0754738	1.84209	1.16169	1.45893
SRRM2_HUMAN	Serine/arginine repetitive matrix protein 2 OS=Homo sapiens GN=SRRM2 PE=1 SV=2	AQTPPGPSLSGSK	Phospho (ST)	653.806	39.8056	2	.000300000000000.	4.44239	0.520834	2.29652	0.000973352	0.0297831	41.95	28.8483	12	1001	1013	26.96	SRRM2 p-T1003 (z= 2)	SRRM2 1001 - 1013	AQT^PPGPSLSGSK	p0205	SRRM2 p-T1004 (z= 2)	1.75919	2.46757	1.50035	0.0732366	1.05939	0.944998	1.32911	1.30086	1.35075	0.20846	0.511452	1.21657	0.249588	0.851649	0.283067	1.21639	0.934807	0.698664	1.15142	0.911854	0.980641
SRRM2_HUMAN	Serine/arginine repetitive matrix protein 2 OS=Homo sapiens GN=SRRM2 PE=1 SV=2	AQTPPGPSLSGSKSPCPQEK	2 Phospho (ST)	738.32	41.1012	3	.0003000000300000000000.	4.07155	-0.96025	1.95123	0.0160655	0.0357206	30.74	27.58	6	1001	1020	8.26	SRRM2 p-T1003 p-S1010 (z= 3)	SRRM2 1001 - 1020	AQT^PPGPSLS^GSKSPCPQEK	p0206	SRRM2 1001 - 1020 + 2 Phospho (ST)	1.35882	3.03541	0.998664	0.373292	1.41307e-05	0.689996	1.25296	1.22789	1.47044	0.1481	0.866395	1.04463	0.242744	0.899892	0.419669	1.50998	1.69124	1.26313	0.602968	0.478537	1.42521
EIF3A_HUMAN	Eukaryotic translation initiation factor 3 subunit A OS=Homo sapiens GN=EIF3A PE=1 SV=1	AREESWGPPR	Phospho (ST)	632.778	37.5122	2	.000003000000.	0.766893	-4.47238	-0.926767	0.000706593	0.00783628	42.46	35.72	4	1184	1193	35.24	EIF3A p-S1188 (z= 2)	EIF3A 1184 - 1193	AREES^WGPPR	p0207	EIF3A p-S1189 (z= 2)	4.02956	4.79904	1.17411	0.56797	0.769264	0.345523	0.599658	0.498521	0.233081	0.0331916	0.491306	0.647849	0.399275	0.276788	0.198126	0.278352	0.444655	0.240328	0.291784	0.157875	4.52374
BUD13_HUMAN	BUD13 homolog OS=Homo sapiens GN=BUD13 PE=1 SV=1	ARHDSPDLAPNVTYSLPR	Phospho (ST)	697	51.458	3	.00000300000000000000.	0	-1.08766	-1.08766	0.0223055	0.0223055	28.32	28.32	1	267	284	18.12	BUD13 p-S271 (z= 3)	BUD13 267 - 284	ARHDS^PDLAPNVTYSLPR	p0208	BUD13 p-S272 (z= 3)	0.612311	0.0416076	0.282171	1.43997	1.19132	1.169	1.19456	1.23923	0.699089	2.07854	0.353133	0.950513	2.87992	1.29067	0.266534	0.867396	0.0361631	0.774226	1.65071	1.03261	0.950335
MYO1F_HUMAN	Myosin-If OS=Homo sapiens GN=MYO1F PE=1 SV=3	ARPPSEHNTEFLNVPDQGMAGMQR	Oxidation (M); Phospho (ST)	926.744	62.2553	3	.00000300000000000000002000.	1.70459	1.70459	1.70459	0.0313097	0.0313097	27.62	27.62	1	997	1020	6.85	MYO1F p-S1001 (z= 3) + Oxi	MYO1F 997 - 1020	ARPPS^EHNTEFLNVPDQGMAGMQR	p0211	MYO1F 997 - 1020 + Oxidation (M); Phospho (ST)	0.744757	0.996238	0.466355	1.70288	1.07391	1.56161	0.811701	0.376346	0.700586	2.06898	0.923383	1.41848	0.775507	0.929126	2.36421	0.90693	0.338958	0.328879	0.940434	0.397888	1.17285
MYO1F_HUMAN	Myosin-If OS=Homo sapiens GN=MYO1F PE=1 SV=3	ARPPSEHNTEFLNVPDQGMAGMQR	Phospho (ST)	921.412	58.4768	3	.00000300000000000000000000.	6.07085	-1.68658	1.62582	4.4613e-09	0.00265618	96.27	65.7631	16	997	1020	17.11	MYO1F p-S1001 (z= 3)	MYO1F 997 - 1020	ARPPS^EHNTEFLNVPDQGMAGMQR	p0212	MYO1F p-S1002 (z= 3)	0.559212	0.340829	0.330247	1.17623	0.658836	0.408671	0.16059	1.74185	1.39827	0.829956	0.396596	0.526063	2.42541	1.03915	2.27993	1.97593	1.07522	1.62402	1.02745	0.236968	0.788575
PDE8B_HUMAN	High affinity cAMP-specific and IBMX-insensitive 3',5'-cyclic phosphodiesterase 8B OS=Homo sapiens GN=PDE8B PE=1 SV=2	ARTELGSGSSAGSAAPAATTSR	Phospho (ST)	695.985	47.7813	3	.000000000000000000003000.	0	-8.44105	-8.44105	0.0329923	0.0329923	26.62	26.62	1	70	91	1.77	PDE8B p-T89 (z= 3)	PDE8B 70 - 91	ARTELGSGSSAGSAAPAATT^SR	p0215	PDE8B 70 - 91 + Phospho (ST)	1.86784	0.36766	0.40404	0.0200903	0.0253882	0.0187505	0.0245152	0.015752	2.7992	4.16747	1.87698	1.71275	0.0247645	1.31954	4.4603	0.0391906	0.0111636	0.0252547	0.0670518	1.67971	0.0725957
RP1_HUMAN	Oxygen-regulated protein 1 OS=Homo sapiens GN=RP1 PE=1 SV=1	ASAILSK	Phospho (ST)	385.198	36.6645	2	.000000300.	9.07488	-2.97641	3.02756	0.0035679	0.02805	36.28	30.05	3	879	885	20.75	RP1 p-S884 (z= 2)	RP1 879 - 885	ASAILS^K	p0216	RP1 p-S885 (z= 2)	0.400248	0.317118	0.20929	0.516551	0.391793	0.204252	0.582931	0.202339	0.359436	0.546369	3.53593	2.8916	0.158556	1.01479	0.167083	4.86967	1.92822	1.8288	0.26643	0.333154	0.275441
TRI25_HUMAN	E3 ubiquitin/ISG15 ligase TRIM25 OS=Homo sapiens GN=TRIM25 PE=1 SV=1	ASAPSPNAQVACDHCLK	Phospho (ST)	953.404	36.6762	2	.0000030000000000000.	0.741288	0.741288	0.741288	0.00668605	0.00668605	34.04	34.04	1	96	112	4.83	TRIM25 p-S100 (z= 2)	TRIM25 96 - 112	ASAPS^PNAQVACDHCLK	p0218	TRIM25 96 - 112 + Phospho (ST)	1.22378	2.91707	0.688661	0.0960472	9.33199e-05	9.31529e-05	2.56581	1.97639	1.43131	9.00193e-05	0.594422	9.12384e-05	0.164562	1.01764	8.51512e-05	1.20607	1.39371	1.28706	0.855583	0.850619	2.73081
EF2K_HUMAN	Eukaroytic elongation factor 2 kinase OS=Homo sapiens GN=EEF2K PE=1 SV=2	ASAVALEVQR	Phospho (ST)	562.282	41.1714	2	.003000000000.	4.07733	-0.786607	1.64536	0.0030858	0.00508439	36.72	34.72	2	499	508	28.6	EEF2K p-S500 (z= 2)	EEF2K 499 - 508	AS^AVALEVQR	p0219	EEF2K p-S501 (z= 2)	0.328101	5.64434	4.24848	0.347674	0.302272	0.202491	0.000160165	0.000161764	0.000162669	2.55017	0.000162207	2.06307	2.71417	0.00016213	0.874579	0.000174747	0.0856775	0.279602	1.2681	0.000172799	0.090111
TR150_HUMAN	Thyroid hormone receptor-associated protein 3 OS=Homo sapiens GN=THRAP3 PE=1 SV=2	ASAVSELSPR	Phospho (ST)	548.759	37.5922	2	.000000003000.	8.56591	-0.379737	2.93164	5.47937e-06	0.0040814	64.53	42.5386	84	236	245	38.29	THRAP3 p-S243 (z= 2)	THRAP3 236 - 245	ASAVSELS^PR	p0220	THRAP3 p-S244 (z= 2)	0.0264152	1.83092	1.07488	1.62562	1.48485	1.39712	1.32826	1.36939	1.66216	0.27204	0.58862	1.23831	0.763906	0.521858	0.282104	0.326564	0.46599	0.413916	1.05111	0.650454	2.62551
GYS1_HUMAN	Glycogen [starch] synthase, muscle OS=Homo sapiens GN=GYS1 PE=1 SV=2	ASCTSSTSGSKR	4 Phospho (ST)	516.811	77.5989	3	.00003333000000.	0	-3.89296	-3.89296	0.0402717	0.0402717	13.95	13.95	1	697	708	8.11	GYS1 p-T700 p-S701 p-S702 (z= 3)	GYS1 697 - 708	ASCT^S^S^TSGSKRS^	p0221	GYS1 697 - 708 + 4 Phospho (ST)	0.987894	1.4029	0.623425	1.70609	1.24553	1.53192	0.781417	0.66893	0.42397	1.04096	0.0981683	0.643314	0.978916	1.60331	3.65204	0.454762	1.76168	0.836199	0.148403	0.148348	0.261808
API5_HUMAN	Apoptosis inhibitor 5 OS=Homo sapiens GN=API5 PE=1 SV=2	ASEDTTSGSPPKK	Phospho (ST)	692.805	19.6091	2	.000000030000000.	2.47182	-2.68866	0.899828	0.00235967	0.0166465	37.51	30.81	8	456	468	7.97	API5 p-S462 (z= 2)	API5 456 - 468	ASEDTTS^GSPPKK	p0222	API5 456 - 468 + Phospho (ST)	3.16218	3.23436	0.945663	0.131314	0.246838	1.48819	1.34067	1.79364	1.33717	0.000112394	0.000112218	0.000113916	0.000108108	1.5072	0.000106316	0.000120893	0.0232668	1.64982	0.443872	2.94031	0.754825
ARHG7_HUMAN	Rho guanine nucleotide exchange factor 7 OS=Homo sapiens GN=ARHGEF7 PE=1 SV=2	ASEKPVSPK	Phospho (ST)	511.751	18.2048	2	.00000003000.	3.33925	2.26239	2.85536	0.00610995	0.0258668	32.84	27.9614	7	243	251	24.39	ARHGEF7 p-S249 (z= 2)	ARHGEF7 243 - 251	ASEKPVS^PK	p0223	ARHGEF7 p-S250 (z= 2)	0.10083	3.80117	1.84229	1.11388	0.106659	1.22885	0.16038	4.24362	3.16821	0.000525758	0.000524937	0.000532878	0.000505708	2.09922	0.000497326	0.0488492	0.000546375	0.527955	0.56886	1.32471	0.661393
RB15B_HUMAN	Putative RNA-binding protein 15B OS=Homo sapiens GN=RBM15B PE=1 SV=3	ASGDPGASGMSPR	Phospho (ST)	635.251	28.243	2	.000000003000000.	1.08082	1.08082	1.08082	0.0216483	0.0216483	26.98	26.98	1	99	111	7.43	RBM15B p-S106 (z= 2)	RBM15B 99 - 111	ASGDPGAS^GMSPR	p0224	RBM15B 99 - 111 + Phospho (ST)	0.00160852	0.00157439	0.00160367	0.00163868	0.00161489	0.001612	6.45925	8.97811	0.00155977	0.00155778	0.00155534	0.00157887	0.00149837	5.53399	0.00147353	0.00167558	0.00161886	0.00161684	0.0016587	0.0016569	0.00154987
STMN1_HUMAN	Stathmin OS=Homo sapiens GN=STMN1 PE=1 SV=3	ASGQAFELILSPR	Phospho (ST)	734.866	70.0974	2	.000000000003000.	9.745	-7.42453	1.03487	1.89905e-07	0.011727	78.99	41.4357	156	15	27	69.06	STMN1 p-S25 (z= 2)	STMN1 15 - 27	ASGQAFELILS^PR	p0227	STMN1 p-S26 (z= 2)	0.733031	0.931205	0.587716	2.33877	2.19616	2.26558	0.622269	0.884346	0.802908	1.40873	0.482642	4.48528e-06	0.703737	0.618142	1.36361	0.1546	0.620969	0.254173	1.64526	1.19964	1.18651
STMN1_HUMAN	Stathmin OS=Homo sapiens GN=STMN1 PE=1 SV=3	ASGQAFELILSPR	Phospho (ST)	490.246	69.47	3	.003000000000000.	0.945007	-1.26251	0.0524617	0.00915652	0.0352214	32.3	27.6333	3	15	27	15.67	STMN1 p-S16 (z= 3)	STMN1 15 - 27	AS^GQAFELILSPR	p0228	STMN1 p-S17 (z= 3)	0.455059	0.727169	0.173742	2.17553	2.32499	2.04677	0.632292	0.625448	0.581795	1.70539	0.827928	0.736772	0.298575	0.548317	0.83902	0.225004	1.29733	0.1856	1.78172	1.35834	1.4532
COF1_HUMAN	Cofilin-1 OS=Homo sapiens GN=CFL1 PE=1 SV=3	ASGVAVSDGVIK	Phospho (ST)	591.794	47.2733	2	.00300000000000.	3.1712	3.1712	3.1712	0.0081337	0.0081337	32.42	32.42	1	2	13	20.02	CFL1 p-S3 (z= 2)	CFL1 2 - 13	AS^GVAVSDGVIK	p0229	CFL1 p-S4 (z= 2)	1.95836	2.41614	1.91821	0.401122	1.04332	0.755949	0.0913139	0.372507	0.413854	0.223996	0.343345	0.372211	3.78298	1.64207	0.933181	0.281308	1.2093	0.411096	0.158155	0.909636	1.36194
BIN2_HUMAN	Bridging integrator 2 OS=Homo sapiens GN=BIN2 PE=1 SV=3	ASLGTGTASPR	Phospho (ST)	549.255	28.4627	2	.0000000003000.	2.89468	1.16189	2.14684	0.00127523	0.00596546	40.05	36.3333	3	450	460	9.51	BIN2 p-S458 (z= 2)	BIN2 450 - 460	ASLGTGTAS^PR	p0230	BIN2 450 - 460 + Phospho (ST)	2.35547	3.61236	4.63315	1.44492	1.25013	1.18509	0.930695	1.06372	0.846296	0.469706	0.778621	0.544883	0.0421279	0.378894	0.191878	0.386611	0.395721	0.385634	0.0613717	2.86055e-05	0.0426934
TOM70_HUMAN	Mitochondrial import receptor subunit TOM70 OS=Homo sapiens GN=TOMM70A PE=1 SV=1	ASPAPGSGHPEGPGAHLDMNSLDR	Oxidation (M); Phospho (ST)	822.691	52.5741	3	.00300000000000000002000000.	4.17881	1.14846	2.36721	0.0015584	0.0124996	40.65	33.9429	7	90	113	21.43	TOMM70A p-S91 (z= 3) + Oxi	TOMM70A 90 - 113	AS^PAPGSGHPEGPGAHLDMNSLDR	p0232	TOMM70A p-S92 (z= 3) + oxidation	0.912502	3.63306	3.05517	1.61323	1.05873	1.27692	5.97553e-05	0.0400593	6.06895e-05	0.0770984	0.0606959	0.875844	0.504199	0.0447215	0.78729	0.212089	0.0327876	0.0731622	2.98269	0.768576	2.99106
TOM70_HUMAN	Mitochondrial import receptor subunit TOM70 OS=Homo sapiens GN=TOMM70A PE=1 SV=1	ASPAPGSGHPEGPGAHLDMNSLDR	Phospho (ST)	1225.54	48.3598	2	.00000003000000000000000000.	2.64429	0.0310325	0.747863	0.000101588	0.00950436	52.65	39.2467	9	90	113	9.16	TOMM70A p-S96 (z= 2)	TOMM70A 90 - 113	ASPAPGS^GHPEGPGAHLDMNSLDR	p0233	TOMM70A 90 - 113 + Phospho (ST)	1.28345	0.545592	0.673416	0.427324	0.329664	0.179186	0.951192	0.000222265	0.252693	0.401802	0.742415	0.000226246	1.47978	0.118525	0.0522923	2.03525	3.59297	2.36339	2.19224	2.49514	0.883232
TOM70_HUMAN	Mitochondrial import receptor subunit TOM70 OS=Homo sapiens GN=TOMM70A PE=1 SV=1	ASPAPGSGHPEGPGAHLDMNSLDR	Phospho (ST)	817.359	47.3054	3	.00300000000000000000000000.	4.09545	-1.28213	1.90176	2.37965e-10	0.00227637	108.93	59.4885	97	90	113	28.92	TOMM70A p-S91 (z= 3)	TOMM70A 90 - 113	AS^PAPGSGHPEGPGAHLDMNSLDR	p0234	TOMM70A p-S92 (z= 3)	1.39068	0.56356	0.536065	0.0165529	0.254432	0.315085	0.688118	0.543105	0.674269	1.69458	0.981896	0.422931	1.14038	0.583665	0.172032	1.03035	1.24239	0.974164	3.66747	3.13271	0.975566
IFIH1_HUMAN	Interferon-induced helicase C domain-containing protein 1 OS=Homo sapiens GN=IFIH1 PE=1 SV=3	ASPEPELQLRPYQMEVAQPALEGK	Phospho (ST)	921.115	66.4636	3	.00300000000000000000000000.	1.05821	1.05821	1.05821	0.00351648	0.00351648	36.4	36.4	1	300	323	24.86	IFIH1 p-S301 (z= 3)	IFIH1 300 - 323	AS^PEPELQLRPYQMEVAQPALEGK	p0235	IFIH1 p-S302 (z= 3)	1.85337	0.955001	0.71641	1.27031	1.01255	1.41991	1.46472	1.22255	0.461441	3.13792	1.36381	1.71403	2.2121	0.00151868	0.00143949	0.00163686	0.00158146	0.00157949	1.65247	0.00161862	0.534038
UNC4_HUMAN	Homeobox protein unc-4 homolog OS=Homo sapiens GN=UNCX PE=2 SV=1	ASPFSVESLLSDSPPR	Phospho (ST)	884.914	82.1184	2	.000000000000030000.	2.19424	2.19424	2.19424	0.0252609	0.0252609	28.28	28.28	1	329	344	9.87	UNCX p-S341 (z= 2)	UNCX 329 - 344	ASPFSVESLLSDS^PPR	p0236	UNCX 329 - 344 + Phospho (ST)	0.000146628	0.000143516	0.000146185	0.000149377	0.000147208	0.000146945	0.000139995	0.000141392	0.000142184	0.000142002	0.00014178	0.000143925	8.04563	4.42079	8.41216	0.00015274	0.118941	0.000147386	0.000151202	0.000151038	0.000141281
MAP4_HUMAN	Microtubule-associated protein 4 OS=Homo sapiens GN=MAP4 PE=1 SV=3	ASPIKMDLAPSK	Phospho (ST)	669.331	51.1636	2	.00300000000000.	1.2262	-0.165339	0.530431	0.00978941	0.0116834	31.6	30.905	2	357	368	22.91	MAP4 p-S358 (z= 2)	MAP4 357 - 368	AS^PIKMDLAPSK	p0237	MAP4 p-S359 (z= 2)	1.48752	0.884025	0.50352	0.612921	0.807316	0.719814	1.57198	1.33922	1.32812	0.881359	0.628711	0.336348	2.27705	1.22315	0.252698	0.571702	1.00527	0.447859	2.54962	0.80517	0.766603
ADCY2_HUMAN	Adenylate cyclase type 2 OS=Homo sapiens GN=ADCY2 PE=2 SV=5	ASPLLMWLLK	Oxidation (M); Phospho (ST)	634.332	60.3662	2	.003000200000.	3.62294	-0.198161	1.71239	0.00614705	0.0208198	33.03	29.205	2	658	667	32.02	ADCY2 p-S659 (z= 2) + Oxi	ADCY2 658 - 667	AS^PLLMWLLK	p0238	ADCY2 p-S660 (z= 2) + oxidation	1.22236	0.754681	0.587086	1.41637	1.00561	1.11849	1.45599	1.68646	1.12107	0.811531	0.878345	0.477879	2.07098	0.89212	2.4443	0.184626	0.384089	0.272584	1.08744	0.480142	0.647848
OTUD5_HUMAN	OTU domain-containing protein 5 OS=Homo sapiens GN=OTUD5 PE=1 SV=1	ASPPPQGPLPGPPGALHR	Phospho (ST)	913.461	49.1773	2	.00300000000000000000.	1.58803	1.58803	1.58803	0.0012791	0.0012791	39.83	39.83	1	63	80	30.06	OTUD5 p-S64 (z= 2)	OTUD5 63 - 80	AS^PPPQGPLPGPPGALHR	p0239	OTUD5 p-S65 (z= 2)	1.7867	2.2381	1.4778	0.870308	0.646286	0.940315	2.3534	2.17041	1.89774	0.000149757	0.000149523	0.000151785	0.300294	0.170635	0.413991	0.224988	0.469399	0.153577	1.9314	1.59117	1.36304
FWCH2_HUMAN	FLYWCH family member 2 OS=Homo sapiens GN=FLYWCH2 PE=1 SV=1	ASQEPSPKPGTEVIPAAPR	Phospho (ST)	1006.5	43.9415	2	.000000300000000000000.	0.452019	0.452019	0.452019	0.00357051	0.00357051	36.39	36.39	1	16	34	10.87	FLYWCH2 p-S21 (z= 2)	FLYWCH2 16 - 34	ASQEPS^PKPGTEVIPAAPR	p0241	FLYWCH2 p-S22 (z= 2)	2.46699	2.38586	0.897935	0.000236621	0.000233186	2.10957	0.00022176	2.56409	2.36035	0.000224939	0.000224588	0.000227985	3.03576	1.12928	0.495606	0.000241949	0.584017	0.000233468	0.541601	1.2926	1.13451
STK10_HUMAN	Serine/threonine-protein kinase 10 OS=Homo sapiens GN=STK10 PE=1 SV=1	ASQSRPNSSALETLGGEK	Phospho (ST)	956.447	48.2784	2	.00000000300000000000.	2.13985	2.13985	2.13985	0.0239143	0.0239143	28.2	28.2	1	447	464	6.72	STK10 p-S454 (z= 2)	STK10 447 - 464	ASQSRPNS^SALETLGGEK	p0242	STK10 447 - 464 + Phospho (ST)	0.220795	0.493256	0.204505	0.0238285	0.0342153	0.0624426	0.193585	0.206013	0.308063	0.556167	4.01766	2.79887	0.756107	1.27084	0.418457	3.52331	2.63446	2.98346	0.022776	0.180277	0.0909233
FA54B_HUMAN	Protein FAM54B OS=Homo sapiens GN=FAM54B PE=1 SV=2	ASSFADMMGILK	Phospho (ST)	675.797	75.5417	2	.00030000000000.	3.64039	-1.29448	1.26544	1.35933e-06	0.00253394	69.33	43.4641	27	236	247	16.91	FAM54B p-S238 (z= 2)	FAM54B 236 - 247	ASS^FADMMGILK	p0245	FAM54B p-S239 (z= 2)	0.884526	0.448045	0.165333	9.14501e-05	0.516845	0.74556	2.76112	3.17514	3.2863	8.69352e-05	1.30566	1.76901	0.170275	0.11682	0.563331	0.124021	1.37971	9.02315e-05	1.71548	1.24115	0.631408
R3HD1_HUMAN	R3H domain-containing protein 1 OS=Homo sapiens GN=R3HDM1 PE=1 SV=3	ASSFSGISVLTR	Phospho (ST)	652.816	68.4497	2	.00300000000000.	0	-1.07163	-1.07163	0.0140144	0.0140144	29.98	29.98	1	379	390	3.84	R3HDM1 p-S380 (z= 2)	R3HDM1 379 - 390	AS^SFSGISVLTR	p0246	R3HDM1 379 - 390 + Phospho (ST)	0.494222	0.560605	0.427732	1.19316	1.29583	1.04134	0.726137	0.873881	0.80934	2.37602	0.761357	0.298394	1.4021	0.942297	1.64678	0.920912	1.9888	1.24188	0.873641	0.747514	0.378039
LMNA_HUMAN	Lamin-A/C OS=Homo sapiens GN=LMNA PE=1 SV=1	ASSHSSQTQGGGSVTK	Phospho (ST)	799.845	16.885	2	.000300000000000000.	4.16416	-0.204673	1.3453	3.48434e-05	0.00776165	56.62	41.8745	11	402	417	2.21	LMNA p-S404 (z= 2)	LMNA 402 - 417	ASS^HSSQTQGGGSVTK	p0247	LMNA 402 - 417 + Phospho (ST)	0.000213256	0.000208731	0.000212612	0.83675	0.92669	1.03128	4.64938	4.74335	2.88264	0.000206528	0.000206206	0.000209325	0.000198652	0.000206107	0.000195359	0.041062	0.0378585	5.79969	0.000219909	0.0490134	0.00020548
SKIV2_HUMAN	Helicase SKI2W OS=Homo sapiens GN=SKIV2L PE=1 SV=2	ASSLEDLVLK	Phospho (ST)	577.791	61.2231	2	.000300000000.	4.73921	-1.97042	2.58358	0.00034805	0.0188923	46.33	31.9345	33	254	263	14.91	SKIV2L p-S256 (z= 2)	SKIV2L 254 - 263	ASS^LEDLVLK	p0248	SKIV2L p-S257 (z= 2)	1.415	1.92645	1.45906	0.0465565	0.0445793	1.06144	0.315308	0.371876	0.313253	2.25537	1.20793	1.4363	0.676806	0.518561	1.25618	0.323182	0.78967	0.538117	2.40734	1.53217	1.10486
NEB2_HUMAN	Neurabin-2 OS=Homo sapiens GN=PPP1R9B PE=1 SV=2	ASSLNENVDHSALLK	Phospho (ST)	839.398	46.8238	2	.00030000000000000.	2.10463	2.10463	2.10463	0.000985667	0.000985667	41.98	41.98	1	98	112	6.12	PPP1R9B p-S100 (z= 2)	PPP1R9B 98 - 112	ASS^LNENVDHSALLK	p0249	PPP1R9B 98 - 112 + Phospho (ST)	0.000149055	0.190623	0.0763021	0.473513	2.49119	2.45179	1.1395	1.61415	1.30103	0.000144352	0.391059	0.423488	3.79328	0.000144058	0.000136546	1.26204	0.000150013	1.08346	0.000153705	1.9953	2.31241
ARGL1_HUMAN	Arginine and glutamate-rich protein 1 OS=Homo sapiens GN=ARGLU1 PE=1 SV=1	ASSPPDRIDIFGR	Phospho (ST)	755.858	58.8938	2	.003000000000000.	3.82525	-0.453733	1.9017	0.00786777	0.0316193	32.28	27.0087	15	75	87	10.42	ARGLU1 p-S76 (z= 2)	ARGLU1 75 - 87	AS^SPPDRIDIFGR	p0251	ARGLU1 p-S77 (z= 2)	1.04262	0.558945	0.527432	1.65079	0.903458	0.893455	0.987122	1.1526	0.868405	1.53176	0.965375	0.990966	1.53468	0.965001	2.19464	0.241971	0.592527	0.689663	1.50819	0.600374	0.600028
ARGL1_HUMAN	Arginine and glutamate-rich protein 1 OS=Homo sapiens GN=ARGLU1 PE=1 SV=1	ASSPPDRIDIFGR	Phospho (ST)	504.241	57.802	3	.000300000000000.	4.4108	0.615355	1.93018	0.00255587	0.0219103	37.26	28.7717	12	75	87	14.23	ARGLU1 p-S77 (z= 3)	ARGLU1 75 - 87	ASS^PPDRIDIFGR	p0252	ARGLU1 p-S78 (z= 3)	1.56483	0.573253	0.425389	1.6842	0.867061	0.789629	0.79823	1.02904	1.19135	1.97416	1.19039	1.26368	0.923084	0.640729	1.4952	0.312931	0.462356	0.548844	1.77215	0.854291	0.639203
LARP4_HUMAN	La-related protein 4 OS=Homo sapiens GN=LARP4 PE=1 SV=3	ASTASPCNNNINAATAVALQEPR	Phospho (ST)	817.375	54.5417	3	.0003000000000000000000000.	0.224572	-1.29435	-0.53489	0.000139095	0.0109723	51.82	40.695	2	593	615	0	LARP4 p-T595 (z= 3)	LARP4 593 - 615	AST^ASPCNNNINAATAVALQEPR	p0256	LARP4 593 - 615 + Phospho (ST)	0.000324824	0.000317931	0.000323843	0.000330913	0.00032611	0.000325526	0.00031013	0.000313226	0.000314979	6.81057	5.48606	0.000318836	0.00030258	5.1351	0.000297564	2.59276	0.000326912	0.000326504	0.000334957	0.000334594	0.97039
KPCD_HUMAN	Protein kinase C delta type OS=Homo sapiens GN=PRKCD PE=1 SV=2	ASTFCGTPDYIAPEILQGLK	Phospho (ST)	1131.03	87.3148	2	.0030000000000000000000.	4.0583	-1.95925	1.5042	4.24878e-06	0.0102812	66.06	40.6372	29	505	524	9.65	PRKCD p-S506 (z= 2)	PRKCD 505 - 524	AS^TFCGTPDYIAPEILQGLK	p0257	PRKCD 505 - 524 + Phospho (ST)	4.43746	6.1683	8.39489	0.000352403	0.000347288	0.000346666	0.00033027	0.000333567	0.000335433	0.000335005	0.000334482	0.000339541	0.000322229	0.000334321	0.78765	0.000360338	0.710979	0.000347707	0.00035671	0.495613	0.000333305
FMN2_HUMAN	Formin-2 OS=Homo sapiens GN=FMN2 PE=1 SV=4	ASVFSNLRIR	2 Phospho (ST)	661.807	23.1831	2	.003003000000.	2.27074	2.27074	2.27074	0.0422398	0.0422398	25.03	25.03	1	72	81	13.1	FMN2 p-S73 p-S76 (z= 2)	FMN2 72 - 81	AS^VFS^NLRIR	p0259	FMN2 p-S74 p-S77 (z= 2)	0.000238369	1.14673	3.35806	0.000242838	0.0588444	1.90847	2.10349	3.22541	0.833141	0.000230849	3.97796	0.000233975	0.000222045	0.000230378	3.94576	0.000248306	0.000239901	0.439517	0.000245805	0.000245538	0.000229677
GSK3A_HUMAN	Glycogen synthase kinase-3 alpha OS=Homo sapiens GN=GSK3A PE=1 SV=2	ASVGAMGGGVGASSSGGGPGGSGGGGSGGPGAGTSFPPPGVK	2 Phospho (ST)	689.892	38.1904	5	.00300000000003000000000000000000000000000000.	0	-6.62288	-6.62288	0.0351976	0.0351976	26.99	26.99	1	51	92	14.07	GSK3A p-S52 p-S63 (z= 5)	GSK3A 51 - 92	AS^VGAMGGGVGAS^SSGGGPGGSGGGGSGGPGAGTSFPPPGVK	p0260	GSK3A p-S53 p-S64 (z= 5)	0.946507	1.46437	0.825664	0.0889257	0.0746319	1.46033	0.951081	1.00147	1.75246	0.295772	1.09473	1.8716	0.447575	1.05673	0.0165756	0.977722	0.0386337	0.621893	1.40981	1.67961	2.9239
GSK3A_HUMAN	Glycogen synthase kinase-3 alpha OS=Homo sapiens GN=GSK3A PE=1 SV=2	ASVGAMGGGVGASSSGGGPGGSGGGGSGGPGAGTSFPPPGVK	Oxidation (M); 2 Phospho (ST)	1154.48	59.7223	3	.00300020000003000000000000000000000000000000.	0	-4.97887	-4.97887	0.0191797	0.0191797	29.89	29.89	1	51	92	19.89	GSK3A p-S52 p-S63 (z= 3) + Oxi	GSK3A 51 - 92	AS^VGAMGGGVGAS^SSGGGPGGSGGGGSGGPGAGTSFPPPGVK	p0261	GSK3A p-S53 (z= 3) + oxidation	0.00102923	2.6996	0.00102612	0.00104852	0.0010333	0.00103145	6.01377	0.000992478	5.1646	0.000996757	0.000995201	1.67769	0.000958746	0.000994724	0.000942854	0.00107213	0.00103584	1.92144	0.00106134	0.00106018	3.50762
EF1D_HUMAN	Elongation factor 1-delta OS=Homo sapiens GN=EEF1D PE=1 SV=5	ATAPQTQHVSPMR	Oxidation (M); Phospho (ST)	760.341	23.9805	2	.000000300000200.	3.58471	0.608429	2.29192	0.0131648	0.0373878	31.02	27.08	6	124	136	11.97	EEF1D p-T129 (z= 2) + Oxi	EEF1D 124 - 136	ATAPQT^QHVSPMR	p0262	EEF1D p-T130 (z= 2) + oxidation	0.691445	0.799802	0.680017	0.934284	1.28615	2.98234	1.98494	2.40694	0.727007	0.599612	0.867	0.00529832	0.640699	0.944483	0.05965	0.187009	0.184234	0.669127	0.937609	1.13537	2.27699
EF1D_HUMAN	Elongation factor 1-delta OS=Homo sapiens GN=EEF1D PE=1 SV=5	ATAPQTQHVSPMR	Phospho (ST)	752.344	34.4392	2	.000000000030000.	5.03302	-2.00776	1.7654	3.90377e-06	0.0112635	66.26	36.1065	110	124	136	32.98	EEF1D p-S133 (z= 2)	EEF1D 124 - 136	ATAPQTQHVS^PMR	p0263	EEF1D p-S134 (z= 2)	1.00176	0.566569	1.15784	0.861296	0.734799	0.727785	1.76621	1.6464	0.699957	0.190817	1.26476	1.86845	0.127336	1.07638	0.00870044	1.10906	1.23435	1.17736	1.93993	1.60276	0.237475
BIN2_HUMAN	Bridging integrator 2 OS=Homo sapiens GN=BIN2 PE=1 SV=3	ATASPRPSSGNIPSSPTASGGGSPTSPR	Phospho (ST)	887.75	41.7487	3	.000000000000000000000003000000.	4.09175	-0.0808204	1.87522	2.27278e-06	0.0113612	69.29	46.221	20	422	449	17.75	BIN2 p-S444 (z= 3)	BIN2 422 - 449	ATASPRPSSGNIPSSPTASGGGS^PTSPR	p0264	BIN2 p-S445 (z= 3)	0.946913	1.90727	0.952051	1.80294	1.23867	1.40083	2.34736	2.60666	3.04809	0.221797	1.02177	1.31553	0.0577708	0.180237	0.0926252	0.421762	0.747681	0.660292	3.28558e-05	3.28201e-05	0.029673
TRPV5_HUMAN	Transient receptor potential cation channel subfamily V member 5 OS=Homo sapiens GN=TRPV5 PE=2 SV=2	ATGTAFR	Phospho (ST)	402.178	30.5355	2	.003000000.	6.91101	4.26876	5.58988	0.0063326	0.0315892	32.61	27.835	2	147	153	21.63	TRPV5 p-T148 (z= 2)	TRPV5 147 - 153	AT^GTAFR	p0266	TRPV5 p-T149 (z= 2)	0.147943	0.306858	0.510724	0.246988	0.321902	0.772951	0.275362	0.267642	0.180164	5.79626	2.0534	0.490968	0.708844	0.881113	0.936606	0.106223	0.149698	0.415088	0.312498	1.14602	4.97275
CO054_HUMAN	Putative uncharacterized protein C15orf54 OS=Homo sapiens GN=C15orf54 PE=2 SV=1	ATHHMTELPLRFLYIALSEMTFR	Phospho (ST)	715.1	74.641	4	.0000000000000000003000000.	0	-6.51667	-6.51667	0.0165207	0.0165207	29.82	29.82	1	54	76	11.11	C15orf54 p-S71 (z= 4)	C15orf54 54 - 76	ATHHMTELPLRFLYIALS^EMTFR	p0267	C15orf54 p-S72 (z= 4)	0.357958	0.000317637	0.000323544	0.000330607	0.000325808	0.000325225	0.340457	0.000312936	0.000314687	1.28071	0.000313794	0.000318541	5.79129	2.70638	7.07773	0.919306	0.00032661	1.38692	0.000334648	0.846957	0.288749
CHM2B_HUMAN	Charged multivesicular body protein 2b OS=Homo sapiens GN=CHMP2B PE=1 SV=1	ATISDEEIER	Phospho (ST)	621.768	40.1136	2	.000030000000.	3.72849	0.00724919	1.51462	0.00813906	0.0273085	32.34	28.2329	7	196	205	19.58	CHMP2B p-S199 (z= 2)	CHMP2B 196 - 205	ATIS^DEEIER	p0268	CHMP2B p-S200 (z= 2)	3.28916	0.756789	2.70988	1.03539	1.62905	0.652275	0.838678	1.05624	1.45754	0.0957276	0.251645	0.957342	0.80519	0.0575723	0.19562	0.140159	0.229976	0.243683	0.0496796	2.13789	2.41052
ARFG3_HUMAN	ADP-ribosylation factor GTPase-activating protein 3 OS=Homo sapiens GN=ARFGAP3 PE=1 SV=1	ATLEVSSIIK	Phospho (ST)	380.867	33.5713	3	.000000030000.	0	-4.52448	-4.52448	0.0194673	0.0194673	27.36	27.36	1	206	215	0	ARFGAP3 p-S212 (z= 3)	ARFGAP3 206 - 215	ATLEVSS^IIK	p0269	ARFGAP3 206 - 215 + Phospho (ST)	0.558961	0.974283	1.88921	0.137826	1.06091	1.39327	1.10267	1.17386	0.510283	0.437352	0.16366	1.97726	0.0220769	1.13583	0.879184	2.59961	0.9749	1.54717	1.09025	0.919615	0.451832
TCF19_HUMAN	Transcription factor 19 OS=Homo sapiens GN=TCF19 PE=1 SV=2	ATLILNSIGSLSK	Phospho (ST)	698.882	50.3845	2	.000000000030000.	8.29447	8.29447	8.29447	0.037395	0.037395	23.08	23.08	1	172	184	7.18	TCF19 p-S181 (z= 2)	TCF19 172 - 184	ATLILNSIGS^LSK	p0270	TCF19 172 - 184 + Phospho (ST)	0.848204	1.49423	0.702722	5.49369e-05	0.173889	0.299298	0.211721	0.395892	0.308661	3.11837	2.63057	1.61137	1.75684	0.919784	1.80026	1.75309	1.54842	0.924675	0.080707	0.421186	5.19597e-05
MMP28_HUMAN	Matrix metalloproteinase-28 OS=Homo sapiens GN=MMP28 PE=2 SV=2	ATLRQMTRPR	Oxidation (M); Phospho (ST)	663.335	23.5646	2	.003000200000.	7.5265	7.5265	7.5265	0.0385988	0.0385988	25.58	25.58	1	81	90	10.97	MMP28 p-T82 (z= 2) + Oxi	MMP28 81 - 90	AT^LRQMTRPR	p0271	MMP28 p-T83 (z= 2) + oxidation	0.0286686	0.0280602	0.028582	0.029206	0.0287821	0.0287306	0.0273717	0.0276449	0.0277996	20.4344	0.0277207	0.0281401	0.0267053	0.0277075	0.0262627	0.0298636	0.0288529	0.0288168	0.0295629	0.0295308	0.0276232
RL1D1_HUMAN	Ribosomal L1 domain-containing protein 1 OS=Homo sapiens GN=RSL1D1 PE=1 SV=3	ATNESEDEIPQLVPIGK	Phospho (ST)	960.455	66.1397	2	.0000030000000000000.	4.41763	0.05055	2.28761	3.97291e-05	0.010068	55.87	36.3546	52	357	373	13.53	RSL1D1 p-S361 (z= 2)	RSL1D1 357 - 373	ATNES^EDEIPQLVPIGK	p0272	RSL1D1 p-S362 (z= 2)	1.30026	2.05915	1.49015	1.37501	0.999906	2.07622e-05	0.651212	0.756567	0.727059	0.884344	0.508861	0.356571	2.13265	1.0824	2.68083	2.1581e-05	1.40569	0.705792	0.85742	0.429565	0.596526
DOK3_HUMAN	Docking protein 3 OS=Homo sapiens GN=DOK3 PE=1 SV=2	ATSLPSLDTPGELR	Phospho (ST)	768.87	59.1347	2	.0003000000000000.	8.12119	-0.0963715	2.26787	5.63559e-05	0.0103127	53.81	36.8358	24	328	341	12.7	DOK3 p-S330 (z= 2)	DOK3 328 - 341	ATS^LPSLDTPGELR	p0275	DOK3 p-S331 (z= 2)	0.939336	1.28328	0.877859	1.36292	0.716832	0.613874	0.185062	1.79589	0.266816	2.79093	1.44349	1.62221	0.688226	0.29167	0.769454	0.43522	1.10149	0.755386	1.33236	0.766731	0.960964
MYL9_HUMAN	Myosin regulatory light polypeptide 9 OS=Homo sapiens GN=MYL9 PE=1 SV=4	ATSNVFAMFDQSQIQEFK	Oxidation (M); Phospho (ST)	1093.98	87.5921	2	.00300000200000000000.	3.43787	-0.40486	2.00338	1.33124e-07	0.000901901	81.68	60.6661	28	18	35	6.12	MYL9 p-T19 (z= 2) + Oxi	MYL9 18 - 35	AT^SNVFAMFDQSQIQEFK	p0277	MYL9 18 - 35 + Oxidation (M); Phospho (ST)	2.97718e-05	4.30284	6.77469	2.23253	2.24837	1.97393	0.0578881	0.0470921	0.0560253	0.105239	0.0582373	0.0537327	0.117887	0.100669	0.123507	0.504065	0.0420066	0.029818	3.07006e-05	1.08188	1.08953
MYL9_HUMAN	Myosin regulatory light polypeptide 9 OS=Homo sapiens GN=MYL9 PE=1 SV=4	ATSNVFAMFDQSQIQEFK	Phospho (ST)	1085.98	82.4206	2	.00030000000000000000.	6.83607	-0.813846	2.0314	7.92495e-10	0.00270311	103.67	57.6171	131	18	35	3.46	MYL9 p-S20 (z= 2)	MYL9 18 - 35	ATS^NVFAMFDQSQIQEFK	p0278	MYL9 18 - 35 + Phospho (ST)	1.57865	1.63998	2.93805	0.90683	0.969199	0.746746	1.76629	1.0944	1.45066	0.0350589	0.383323	0.475777	0.493629	0.276425	0.590389	0.233755	1.64389	0.957392	1.46989	0.865078	0.484597
MYL9_HUMAN	Myosin regulatory light polypeptide 9 OS=Homo sapiens GN=MYL9 PE=1 SV=4	ATSNVFAMFDQSQIQEFK	Phospho (ST)	724.323	81.2929	3	.00030000000000000000.	2.37241	0.0221204	1.09588	0.000852811	0.0120271	43.22	35.5689	9	18	35	3.72	MYL9 p-S20 (z= 3)	MYL9 18 - 35	ATS^NVFAMFDQSQIQEFK	p0279	MYL9 18 - 35 + Phospho (ST)	1.72662	0.171285	2.99501	1.29628	1.58558	0.604136	1.54204	1.74993	1.69324	0.194124	0.212005	0.103647	0.424502	0.26621	0.371585	0.0694256	1.49656	1.27247	1.70977	0.864523	0.651075
OTUD5_HUMAN	OTU domain-containing protein 5 OS=Homo sapiens GN=OTUD5 PE=1 SV=1	ATSPLVSLYPALECR	Phospho (ST)	878.921	68.7821	2	.00030000000000000.	0	-0.260276	-0.260276	0.00342223	0.00342223	36.91	36.91	1	506	520	3.54	OTUD5 p-S508 (z= 2)	OTUD5 506 - 520	ATS^PLVSLYPALECR	p0280	OTUD5 506 - 520 + Phospho (ST)	1.29833	2.42982	0.992441	0.730581	0.921271	1.11268	2.16025	2.18902	0.458699	0.583221	0.388686	0.31513	0.97144	0.598458	0.475223	0.228007	0.319804	0.179537	2.39143	0.895629	1.36035
NUMA1_HUMAN	Nuclear mitotic apparatus protein 1 OS=Homo sapiens GN=NUMA1 PE=1 SV=2	ATSSTQSLAR	Phospho (ST)	551.252	21.99	2	.000030000000.	2.06272	2.06272	2.06272	0.00631484	0.00631484	32.43	32.43	1	1850	1859	3.67	NUMA1 p-S1853 (z= 2)	NUMA1 1850 - 1859	ATSS^TQSLAR	p0281	NUMA1 1850 - 1859 + Phospho (ST)	0.419551	0.99898	0.000155185	6.00253	1.8062	1.96303	0.000148613	0.000150097	0.000150937	0.702918	0.285533	0.000152785	1.17116	2.32932	2.42596	0.0483538	0.163606	0.19616	0.647456	0.510972	1.3275
FAT2_HUMAN		ATVPVYINTTNANK	Phospho (ST)	529.259	47.2157	3	.0030000000000000.	0	-0.830413	-0.830413	0.0302354	0.0302354	27.29	27.29	1	2463	2476	9.51	FAT2 p-T2464 (z= 3)	FAT2 2463 - 2476	AT^VPVYINTTNANK	p0283	FAT2 2463 - 2476 + Phospho (ST)	0.277227	0.0397479	0.12759	0.11042	0.119573	0.100594	0.203274	0.104136	0.0844351	4.75386	0.228374	1.78854	2.00988	1.08069	0.262614	5.17496	2.20233	1.9607	0.0521225	0.120653	0.198288
AP4E1_HUMAN	AP-4 complex subunit epsilon-1 OS=Homo sapiens GN=AP4E1 PE=1 SV=2	ATVSAPTTTLK	2 Phospho (ST)	625.279	38.664	2	.0030000030000.	0.847389	0.847389	0.847389	0.0480705	0.0480705	24.58	24.58	1	65	75	0	AP4E1 p-T66 p-T72 (z= 2)	AP4E1 65 - 75	AT^VSAPTT^TLK	p0284	AP4E1 65 - 75 + 2 Phospho (ST)	1.37885	1.36728	0.425995	0.86798	1.05648	0.778303	1.35978	0.769884	1.48065	0.129283	1.50062	1.15313	0.218721	0.3397	0.273967	1.63688	0.602631	0.641868	1.91037	1.02272	2.08491
NUCKS_HUMAN	Nuclear ubiquitous casein and cyclin-dependent kinases substrate OS=Homo sapiens GN=NUCKS1 PE=1 SV=1	ATVTPSPVKGK	Phospho (ST)	582.808	26.5386	2	.0000003000000.	4.44225	-1.29856	1.61277	0.000104661	0.0299629	50.63	28.6448	42	176	186	13.97	NUCKS1 p-S181 (z= 2)	NUCKS1 176 - 186	ATVTPS^PVKGK	p0286	NUCKS1 p-S182 (z= 2)	1.38235	0.902246	1.39891	1.80174	1.32881	2.59356	1.23187	1.44309	1.68591	0.0283819	0.612578	0.00388704	0.444332	0.787324	0.627629	0.499727	0.55479	0.685675	1.47068	0.846007	0.670489
NUCKS_HUMAN	Nuclear ubiquitous casein and cyclin-dependent kinases substrate OS=Homo sapiens GN=NUCKS1 PE=1 SV=1	ATVTPSPVKGK	Phospho (ST)	388.874	25.4629	3	.0000003000000.	4.53162	3.11362	3.60992	0.0093841	0.035642	30.69	25.795	4	176	186	18.94	NUCKS1 p-S181 (z= 3)	NUCKS1 176 - 186	ATVTPS^PVKGK	p0287	NUCKS1 p-S182 (z= 3)	2.08266	0.788758	1.1526	2.59083	1.79202	2.02102	1.00612	1.25624	2.17431	0.0286739	0.635903	0.00695541	0.361257	0.522344	0.0602114	0.682158	0.312527	0.552564	1.40087	1.0018	0.570179
RDH14_HUMAN	Retinol dehydrogenase 14 OS=Homo sapiens GN=RDH14 PE=1 SV=1	AVATAAAVLAALGGALWLAAR	Phospho (ST)	673.038	107.257	3	.00003000000000000000000.	0	-0.962259	-0.962259	0.0267596	0.0267596	21.04	21.04	1	2	22	9.57	RDH14 p-T5 (z= 3)	RDH14 2 - 22	AVAT^AAAVLAALGGALWLAAR	p0288	RDH14 2 - 22 + Phospho (ST)	0.233209	0.000632796	0.000644563	0.174616	0.91596	0.397945	0.372629	0.00062343	0.000626919	0.000626118	0.00062514	0.000634597	0.492641	0.000624841	0.000592259	0.000673465	18.1848	0.219967	0.000666684	0.00066596	0.000622941
STA5A_HUMAN	Signal transducer and activator of transcription 5A OS=Homo sapiens GN=STAT5A PE=1 SV=1	AVDGYVKPQIK	Phospho (Y)	649.332	33.4237	2	.0000040000000.	1.03343	-1.23395	0.020565	0.00125866	0.0208582	39.97	30.72	3	690	700	33.11	STAT5A p-Y694 (z= 2)	STAT5A 690 - 700	AVDGY^VKPQIK	p0289	STAT5A p-Y695 (z= 2)	0.248464	0.104734	0.0404844	1.66468	1.43221	1.57807	1.32605	1.69531	1.64832	0.572496	1.34685	2.38222	0.869938	0.390403	0.125261	1.8048	1.45357	0.576738	0.998096	0.364369	0.376942
BC11A_HUMAN	B-cell lymphoma/leukemia 11A OS=Homo sapiens GN=BCL11A PE=1 SV=2	AVDKPPSPSPIEMK	Phospho (ST)	788.38	48.3307	2	.0000000300000000.	2.31911	0.731548	1.46817	0.000666617	0.0108554	44.35	35.53	5	80	93	17.04	BCL11A p-S86 (z= 2)	BCL11A 80 - 93	AVDKPPS^PSPIEMK	p0290	BCL11A p-S87 (z= 2)	1.0357	0.672925	0.429654	0.244037	0.175895	0.187325	0.084046	0.5045	0.290605	0.332653	0.213378	0.109029	6.41448	1.72151	0.439745	0.189399	0.0791681	0.208281	0.58742	2.83793	4.24233
ISK5_HUMAN	Serine protease inhibitor Kazal-type 5 OS=Homo sapiens GN=SPINK5 PE=1 SV=2	AVFLTEALER	Phospho (ST)	410.206	42.6882	3	.000003000000.	3.36838	3.36838	3.36838	0.0336437	0.0336437	25.82	25.82	1	954	963	12.09	SPINK5 p-T958 (z= 3)	SPINK5 954 - 963	AVFLT^EALER	p0291	SPINK5 p-T959 (z= 3)	0.452852	0.0876533	0.256284	0.312782	0.339306	0.0540477	0.240824	0.310699	0.0996471	2.50979	1.12915	0.723732	4.53716	0.28521	0.12288	4.45657	2.42418	2.07768	0.0882072	0.190881	0.300468
PPTC7_HUMAN	Protein phosphatase PTC7 homolog OS=Homo sapiens GN=PPTC7 PE=2 SV=1	AVLGGLSQTDPR	Phospho (ST)	647.309	40.2966	2	.00000000030000.	0	-7.77579	-7.77579	0.0279337	0.0279337	27	27	1	14	25	7.72	PPTC7 p-T22 (z= 2)	PPTC7 14 - 25	AVLGGLSQT^DPR	p0292	PPTC7 14 - 25 + Phospho (ST)	1.36522	0.150185	0.399145	0.0991404	0.375705	0.249129	0.137302	0.041035	0.53458	0.359977	3.42296	2.45338	0.604663	0.267976	0.3429	2.24683	2.3214	4.3955	0.574298	0.103722	0.554972
RUVB1_HUMAN	RuvB-like 1 OS=Homo sapiens GN=RUVBL1 PE=1 SV=1	AVLLAGPPGTGKTALALAIAQELGSK	Phospho (ST)	632.6	27.3748	4	.0000000000000300000000000000.	0	-4.68102	-4.68102	0.0171853	0.0171853	22.12	22.12	1	65	90	6.7	RUVBL1 p-T77 (z= 4)	RUVBL1 65 - 90	AVLLAGPPGTGKT^ALALAIAQELGSK	p0293	RUVBL1 65 - 90 + Phospho (ST)	0.133403	0.146844	1.42199	4.35286	0.345992	0.676056	1.77853	0.7361	0.790339	3.56796	0.0597483	0.000452318	0.000429256	1.82298	0.0969032	0.0742901	0.030624	1.64351	1.26474	1.85897	0.197286
ENV_HTL32	Envelope glycoprotein gp63 OS=Human T-cell leukemia virus 3 (strain 2026ND) GN=env PE=3 SV=1	AVPIAIWLVSALAAGTGIAGGVTGSLSLASSK	Phospho (ST)	755.408	73.4137	4	.0000000000000000300000000000000000.	0	-6.40509	-6.40509	0.0125928	0.0125928	23.77	23.77	1	314	345	10.92	env p-T329 (z= 4)	env 314 - 345	AVPIAIWLVSALAAGT^GIAGGVTGSLSLASSK	p0294	env p-T330 (z= 4)	1.08685	0.752619	0.326095	0.693719	0.736321	1.02775	0.19924	1.49472	1.25229	2.75108	0.145412	0.884103	0.153797	1.31955	4.25056	0.210666	1.81355	1.14324	0.453558	0.160416	0.144441
MAP1S_HUMAN	Microtubule-associated protein 1S OS=Homo sapiens GN=MAP1S PE=1 SV=2	AVPMAPAPASPGSSNDSSAR	Phospho (ST)	975.428	40.3622	2	.0000000000300000000000.	3.22859	0.211408	1.86367	0.00240175	0.0260449	38.55	29.5956	9	750	769	7.5	MAP1S p-S759 (z= 2)	MAP1S 750 - 769	AVPMAPAPAS^PGSSNDSSAR	p0295	MAP1S 750 - 769 + Phospho (ST)	1.78813	1.27203	0.916647	1.4176	1.26953	0.844741	0.941849	1.57257	0.871	0.0721213	0.512552	0.0721101	0.802544	0.51534	0.113344	0.284984	0.560748	1.08838	0.253301	2.55746	3.27301
KIT_HUMAN	Mast/stem cell growth factor receptor OS=Homo sapiens GN=KIT PE=1 SV=1	AVPVVSVSK	Phospho (ST)	483.259	23.395	2	.00000000300.	2.09124	2.09124	2.09124	0.0483418	0.0483418	23.61	23.61	1	210	218	11.17	KIT p-S217 (z= 2)	KIT 210 - 218	AVPVVSVS^K	p0296	KIT p-S218 (z= 2)	0.633273	0.584246	1.63614	0.0882437	0.663815	2.03892	0.724382	0.772098	1.21015	0.585759	5.1493	0.015929	0.863074	0.508522	2.52352	0.247116	0.172205	0.113216	1.05006	1.05947	0.36056
SF04_HUMAN	Splicing factor 4 OS=Homo sapiens GN=SF4 PE=1 SV=2	AVQQHQHGYDSDEEVDSELGTWEHQLR	Phospho (ST)	819.103	66.1617	4	.00000000000300000000000000000.	0.266778	0.266778	0.266778	2.03906e-05	2.03906e-05	59.75	59.75	1	475	501	18.59	SF4 p-S485 (z= 4)	SF4 475 - 501	AVQQHQHGYDS^DEEVDSELGTWEHQLR	p0297	SF4 p-S486 (z= 4)	1.67995	0.475485	0.227994	0.376529	0.522921	0.768032	0.918727	0.97873	0.820388	0.869195	1.22211	1.01434	2.36717	1.19244	3.14117	0.184955	1.20723	1.03244	0.792136	0.759241	0.448828
CDD_HUMAN	Cytidine deaminase OS=Homo sapiens GN=CDA PE=1 SV=2	AVSEGYKDFR	Phospho (ST)	417.854	29.5899	3	.000300000000.	3.28099	3.28099	3.28099	0.0278298	0.0278298	26.61	26.61	1	74	83	12.13	CDA p-S76 (z= 3)	CDA 74 - 83	AVS^EGYKDFR	p0298	CDA p-S77 (z= 3)	0.448016	0.646927	0.218089	3.09182	1.70013	2.94575	1.48754	1.44865	0.551719	0.881209	1.1806	1.33764e-05	0.818297	0.843199	0.779466	0.474461	0.486399	0.947538	0.632572	0.444688	0.972917
PML_HUMAN	Probable transcription factor PML OS=Homo sapiens GN=PML PE=1 SV=3	AVSPPHLDGPPSPR	2 Phospho (ST)	793.844	46.0122	2	.0003000000003000.	4.00776	-0.167122	2.08384	0.000229564	0.0206866	47.48	31.6371	28	516	529	44.58	PML p-S518 p-S527 (z= 2)	PML 516 - 529	AVS^PPHLDGPPS^PR	p0301	PML p-S519 p-S528 (z= 2)	1.01437	1.01285	0.648226	1.00933	1.31769	1.08897	1.22971	0.984755	1.01273	1.29509	0.91615	0.67852	2.7552	1.5198	0.542174	0.784847	0.79047	0.582371	0.366712	0.709266	0.740756
PML_HUMAN	Probable transcription factor PML OS=Homo sapiens GN=PML PE=1 SV=3	AVSPPHLDGPPSPR	2 Phospho (ST)	529.566	45.4963	3	.0003000000003000.	3.82739	3.82739	3.82739	0.0222302	0.0222302	27.67	27.67	1	516	529	17.02	PML p-S518 p-S527 (z= 3)	PML 516 - 529	AVS^PPHLDGPPS^PR	p0302	PML p-S519 p-S528 (z= 3)	1.68424	1.0815	1.02325	0.991535	1.50305	0.944924	0.881001	0.645848	0.777837	1.62685	0.909792	1.02772	2.74611	1.16436	0.492482	0.409904	0.385649	0.308037	0.332202	1.06583	0.997883
PML_HUMAN	Probable transcription factor PML OS=Homo sapiens GN=PML PE=1 SV=3	AVSPPHLDGPPSPR	Phospho (ST)	753.862	47.9421	2	.0000000000003000.	3.54584	3.54584	3.54584	0.0422511	0.0422511	25.4	25.4	1	516	529	12.94	PML p-S527 (z= 2)	PML 516 - 529	AVSPPHLDGPPS^PR	p0303	PML p-S528 (z= 2)	0.869167	0.968939	0.615343	0.092137	1.55628	1.4546	1.64828	1.3872	0.312694	1.56513	1.69304	1.53579	1.40459	0.880268	0.251857	0.494635	0.536709	0.070367	0.415948	1.33963	1.90741
PML_HUMAN	Probable transcription factor PML OS=Homo sapiens GN=PML PE=1 SV=3	AVSPPHLDGPPSPRSPVIGSEVFLPNSNHVASGAGEAEER	3 Phospho (ST)	1075.98	71.4109	4	.000300000000300300000000000000000000000000.	0	-1.47352	-1.47352	0.0314236	0.0314236	27.95	27.95	1	516	555	5.45	PML p-S518 p-S527 p-S530 (z= 4)	PML 516 - 555	AVS^PPHLDGPPS^PRS^PVIGSEVFLPNSNHVASGAGEAEERPRS^	p0304	PML 516 - 555 + 3 Phospho (ST)	0.969015	0.407669	0.381823	0.940205	1.02704	0.340241	0.833271	1.15956	0.512436	1.1286	2.66713	1.93413	2.72993	0.849821	1.73406	0.178477	1.33344	0.349908	0.429986	0.651698	0.441552
SRFB1_HUMAN	Serum response factor-binding protein 1 OS=Homo sapiens GN=SRFBP1 PE=1 SV=1	AVTIANSPSKPSEKDSVVSLESQK	Phospho (ST)	861.1	44.2763	3	.00000003000000000000000000.	3.29267	1.63006	2.36641	0.00026921	0.0159443	46.72	33.86	3	197	220	12.25	SRFBP1 p-S203 (z= 3)	SRFBP1 197 - 220	AVTIANS^PSKPSEKDSVVSLESQK	p0305	SRFBP1 p-S204 (z= 3)	1.10042	1.01387	0.550398	1.2077	1.44668	1.08616	2.38978	2.10261	2.76667	1.13669	0.428888	0.353548	1.14509	0.456956	0.152017	0.114006	0.41733	0.321867	0.204427	0.934968	1.66993
LARP1_HUMAN	La-related protein 1 OS=Homo sapiens GN=LARP1 PE=1 SV=2	AVTPVPTKTEEVSNLK	Phospho (ST)	896.961	42.4676	2	.000300000000000000.	4.3395	-0.839332	1.73916	4.79039e-07	0.00745536	74.2	42.1359	96	524	539	37.4	LARP1 p-T526 (z= 2)	LARP1 524 - 539	AVT^PVPTKTEEVSNLK	p0307	LARP1 p-T527 (z= 2)	0.983466	1.10087	0.927466	0.986565	0.993876	0.98774	1.46475	1.4911	1.5262	0.819479	0.400071	0.408667	0.95946	0.528473	0.247944	0.498407	0.759843	0.611599	0.713679	1.80138	2.78897
LARP1_HUMAN	La-related protein 1 OS=Homo sapiens GN=LARP1 PE=1 SV=2	AVTPVPTKTEEVSNLK	Phospho (ST)	598.309	42.1988	3	.000300000000000000.	3.8339	-0.519002	2.13672	4.08834e-06	0.0081389	64.64	39.3406	67	524	539	37.46	LARP1 p-T526 (z= 3)	LARP1 524 - 539	AVT^PVPTKTEEVSNLK	p0308	LARP1 p-T527 (z= 3)	1.30027	1.08134	1.09614	0.0586776	1.19914	0.871162	1.09954	1.17566	2.16041	0.570467	0.411362	0.627058	0.865732	0.363164	0.175694	0.358034	0.411365	0.397044	0.695921	2.28741	3.79442
NUCL_HUMAN	Nucleolin OS=Homo sapiens GN=NCL PE=1 SV=3	AVTTPGKK	Phospho (ST)	441.231	18.6977	2	.0000300000.	6.02308	0.0488391	2.79745	0.0135743	0.0307933	30.9	27.224	5	103	110	14.82	NCL p-T106 (z= 2)	NCL 103 - 110	AVTT^PGKK	p0309	NCL p-T107 (z= 2)	0.693609	2.31853	0.782075	1.72179	0.59536	1.20699	0.561785	3.26926	0.856446	0.0570473	0.000152295	0.0253138	1.59125	2.02585	0.000144284	0.0295253	0.00863019	0.698944	1.49411	1.21088	1.85229
ECH1_HUMAN	Delta(3,5)-Delta(2,4)-dienoyl-CoA isomerase, mitochondrial OS=Homo sapiens GN=ECH1 PE=1 SV=2	AVVISGAGK	Phospho (ST)	441.229	23.4663	2	.00000300000.	1.27549	1.27549	1.27549	0.0222377	0.0222377	27.55	27.55	1	104	112	0.36	ECH1 p-S108 (z= 2)	ECH1 104 - 112	AVVIS^GAGK	p0310	ECH1 104 - 112 + Phospho (ST)	0.0844488	0.000275022	0.0551379	3.71182	3.17601	13.4334	0.0834116	0.0841146	0.0757903	0.00027212	0.000271695	0.000275805	0.000261743	0.151325	0.000257404	0.000292698	0.000282791	0.0550868	0.00028975	0.0867354	0.000270739
RBP2_HUMAN	E3 SUMO-protein ligase RanBP2 OS=Homo sapiens GN=RANBP2 PE=1 SV=2	AVVSPPKFVFGSESVK	Phospho (ST)	879.45	66.5895	2	.000030000000000000.	3.13737	-0.846957	1.10537	0.00221307	0.0118346	37.1	31.1075	4	2507	2522	31.31	RANBP2 p-S2510 (z= 2)	RANBP2 2507 - 2522	AVVS^PPKFVFGSESVK	p0312	RANBP2 p-S2511 (z= 2)	0.653104	0.716153	0.886903	1.63935	1.18619	1.14337	1.34605	1.47522	1.51948	0.195478	0.327819	0.321716	0.942992	0.785623	1.29016	0.0592716	0.706639	0.411488	2.53045	1.42729	1.43526
CCNK_HUMAN	Cyclin-K OS=Homo sapiens GN=CCNK PE=1 SV=2	AVVVSPKEENK	Phospho (ST)	640.319	29.0725	2	.0000030000000.	4.67141	-3.49362	1.68668	0.000240494	0.00762804	47.46	36.0603	33	336	346	39.78	CCNK p-S340 (z= 2)	CCNK 336 - 346	AVVVS^PKEENK	p0313	CCNK p-S341 (z= 2)	1.11744	2.03818	2.26552	1.14175	1.11472	0.898923	1.13133	0.941757	0.939569	0.54821	1.38143	0.890876	0.0479153	0.975236	0.0430386	1.14934	1.11699	1.23873	1.09918	0.518979	0.40089
S4A7_HUMAN	Sodium bicarbonate cotransporter 3 OS=Homo sapiens GN=SLC4A7 PE=1 SV=2	AVYIGVHVPFSKESR	Phospho (ST)	590.3	58.0054	3	.00000000000000300.	2.42721	2.42721	2.42721	0.0285213	0.0285213	26.4	26.4	1	42	56	13.53	SLC4A7 p-S55 (z= 3)	SLC4A7 42 - 56	AVYIGVHVPFSKES^R	p0314	SLC4A7 p-S56 (z= 3)	0.332792	0.232121	0.448987	0.463327	0.735939	0.21263	0.469086	0.722863	0.174435	10.657	0.513097	0.441337	0.322379	0.318043	0.797261	1.60941	1.02456	0.706551	0.261579	0.31233	0.244298
SYF1_HUMAN	Pre-mRNA-splicing factor SYF1 OS=Homo sapiens GN=XAB2 PE=1 SV=2	AYERGISLFK	Phospho (Y)	632.315	75.8041	2	.004000000000.	6.59346	5.1045	5.84898	0.0186885	0.0230148	28.49	27.83	2	540	549	7.06	XAB2 p-Y541 (z= 2)	XAB2 540 - 549	AY^ERGISLFK	p0315	XAB2 540 - 549 + Phospho (Y)	0.56486	0.187143	0.427732	0.840557	0.746872	0.90528	1.10131	1.24029	1.14777	1.55923	1.42794	1.19761	0.0536543	2.16374	4.34562	0.333429	1.15669	1.11188	0.184904	0.0535041	0.249979
NCKPL_HUMAN	Nck-associated protein 1-like OS=Homo sapiens GN=NCKAP1L PE=1 SV=3	AYIGFIQSLAQFLGADASR	Phospho (Y)	527.756	51.4877	4	.004000000000000000000.	0	-9.20505	-9.20505	0.00663997	0.00663997	33.94	33.94	1	746	764	16.19	NCKAP1L p-Y747 (z= 4)	NCKAP1L 746 - 764	AY^IGFIQSLAQFLGADASR	p0316	NCKAP1L p-Y748 (z= 4)	0.00865936	0.0347877	0.0204236	0.13237	0.312857	0.21247	0.367766	0.324592	0.439702	0.989469	0.230827	1.75627	6.44409	3.19596	0.540392	2.40626	2.03601	1.34759	0.104341	0.0500104	0.045142
TTC22_HUMAN	Tetratricopeptide repeat protein 22 OS=Homo sapiens GN=TTC22 PE=2 SV=1	AYLHDLKR	Phospho (Y)	548.27	50.6708	2	.0040000000.	0	-2.78751	-2.58651	0.0184037	0.0283398	28.25	26.805	2	345	352	14.04	TTC22 p-Y346 (z= 2)	TTC22 345 - 352	AY^LHDLKR	p0317	TTC22 p-Y347 (z= 2)	2.84189	1.78341	2.04746	3.1015e-06	3.05648e-06	3.05101e-06	2.90671e-06	2.93572e-06	2.95215e-06	0.189781	0.168665	0.0686147	0.403882	0.0238688	0.00300139	2.32204	1.14099	1.36265	5.41513	3.2286	2.93342e-06
CDK7_HUMAN	Cell division protein kinase 7 OS=Homo sapiens GN=CDK7 PE=1 SV=1	AYTHQVVTR	Phospho (ST)	577.776	33.803	2	.00030000000.	8.57016	7.5819	8.07603	0.00756273	0.0199392	33.79	30.455	2	168	176	9.78	CDK7 p-T170 (z= 2)	CDK7 168 - 176	AYT^HQVVTR	p0319	CDK7 168 - 176 + Phospho (ST)	0.473486	0.199306	1.18191	4.35689	0.398844	0.130828	0.886386	0.909058	0.94363	0.865488	0.10052	0.426943	0.0477072	0.828163	0.10453	4.21742	2.53033	1.7156	0.235186	0.385339	0.0624295
CD11B_HUMAN	Cell division protein kinase 11B OS=Homo sapiens GN=CDK11B PE=1 SV=3	AYTPVVVTLWYR	Phospho (ST)	774.39	84.2337	2	.00030000000000.	3.75881	-5.99063	1.79157	1.96343e-06	0.0059995	68.5	41.7586	28	593	604	28	CDK11B p-T595 (z= 2)	CDK11B 593 - 604	AYT^PVVVTLWYR	p0320	CDK11B p-T596 (z= 2)	0.427569	1.60079	2.37982	0.0949759	0.139771	0.33207	0.434137	0.629925	0.381943	0.722875	5.84678	0.640254	0.157681	0.542872	1.7495	0.408234	1.38509	1.61529	0.82818	0.284348	0.397887
CD11A_HUMAN	Cell division protein kinase 11A OS=Homo sapiens GN=CDK11A PE=1 SV=3	AYTPVVVTQWYR	Phospho (ST)	781.877	74.3008	2	.00030000000000.	3.00691	3.00691	3.00691	0.0050901	0.0050901	34.65	34.65	1	578	589	21.04	CDK11A p-T580 (z= 2)	CDK11A 578 - 589	AYT^PVVVTQWYR	p0322	CDK11A p-T581 (z= 2)	0.000486282	0.000475963	0.000484813	0.000495398	0.000488207	3.77256	3.44008	0.000468918	5.20706	0.00047094	0.000470205	0.000477317	3.23949	0.000469979	4.14367	0.000506553	0.000489408	0.000488796	1.1899	0.000500908	0.00046855
NPM_HUMAN	Nucleophosmin OS=Homo sapiens GN=NPM1 PE=1 SV=2	CGSGPVHISGQHLVAVEEDAESEDEEEEDVK	Phospho (ST)	1154.15	54.0104	3	.000000000300000000000000000000000.	1.72109	1.28749	1.50429	5.33236e-09	1.64138e-05	95.62	76.64	2	104	134	39.07	NPM1 p-S112 (z= 3)	NPM1 104 - 134	CGSGPVHIS^GQHLVAVEEDAESEDEEEEDVK	p0324	NPM1 p-S113 (z= 3)	0.00542242	0.00530736	0.00540605	2.66689	2.65235	2.81765	2.13276	0.00522881	0.00525807	0.00525135	0.00524315	0.00532246	5.0268	0.00524064	0.00496737	0.00564846	0.00545728	0.00545046	0.00559159	2.84913	2.77963
SPG20_HUMAN		CIVNNVSAETVQTVRYK	Phospho (Y)	687.672	73.7409	3	.0000000000000000400.	7.43741	7.43741	7.43741	0.035654	0.035654	26.34	26.34	1	562	578	0	SPG20 p-Y577 (z= 3)	SPG20 562 - 578	CIVNNVSAETVQTVRY^K	p0325	SPG20 562 - 578 + Phospho (Y)	1.2899	0.632997	0.345289	0.606565	0.635618	1.04038	1.05358	1.4763	1.36328	9.55807e-05	9.54315e-05	1.02449	1.47908	1.18864	2.82389	0.352626	1.47128	1.25311	1.46337	0.808502	0.690918
PWP2B_HUMAN	PWWP domain-containing protein 2B OS=Homo sapiens GN=PWWP2B PE=1 SV=3	CKSTLSPPEASPGPPAAPR	Phospho (ST)	500.738	53.5647	4	.000030000000000000000.	0	-2.2137	-2.2137	0.00706674	0.00706674	34.73	34.73	1	181	199	2.02	PWWP2B p-T184 (z= 4)	PWWP2B 181 - 199	CKST^LSPPEASPGPPAAPR	p0326	PWWP2B 181 - 199 + Phospho (ST)	0.00774208	0.00757779	0.0077187	9.44411	0.00777273	2.25739	0.00739185	0.00746564	0.00750742	0.00749782	0.00748611	0.00759936	0.0072119	0.00748253	0.00709235	0.00806481	6.61555	0.00778211	0.00798361	2.55411	0.00745978
HARB1_HUMAN	Putative nuclease HARBI1 OS=Homo sapiens GN=HARBI1 PE=1 SV=1	CLDGSKGALQYSPEK	Phospho (ST)	578.254	56.8148	3	.00000300000000000.	0	-8.93553	-8.93553	0.0355669	0.0355669	26.87	26.87	1	273	287	10.75	HARBI1 p-S277 (z= 3)	HARBI1 273 - 287	CLDGS^KGALQYSPEK	p0327	HARBI1 p-S278 (z= 3)	1.15168	0.199204	0.342091	0.0197741	0.110625	0.0595421	0.382196	0.392471	0.19271	3.65797	2.45706	0.946096	1.50701	1.47937	0.0740587	2.44052	1.26808	2.47498	0.866927	0.669056	0.308579
SEM4F_HUMAN	Semaphorin-4F OS=Homo sapiens GN=SEMA4F PE=2 SV=2	CPFEPAQRSAAVMAGGVLYAATVK	Phospho (ST)	515.653	53.3696	5	.00000000000000000000003000.	4.10846	4.10846	4.10846	0.0422851	0.0422851	25.86	25.86	1	170	193	15.11	SEMA4F p-T191 (z= 5)	SEMA4F 170 - 193	CPFEPAQRSAAVMAGGVLYAAT^VK	p0328	SEMA4F p-T192 (z= 5)	0.000881141	0.000862443	0.00087848	2.26788	0.000884629	0.526475	0.000841281	0.972828	0.000854434	0.000853341	0.000852009	0.000864897	6.19358	0.000851601	11.0253	0.000917871	0.000886805	0.000885697	0.00090863	0.000907643	0.000849012
LCE1A_HUMAN	Late cornified envelope protein 1A OS=Homo sapiens GN=LCE1A PE=2 SV=1	CPTPKCPPK	Phospho (ST)	582.754	22.7658	2	.00030000000.	8.6644	4.47016	5.91408	0.0116485	0.0228346	30.46	28.2133	3	24	32	16.71	LCE1A p-T26 (z= 2)	LCE1A 24 - 32	CPT^PKCPPK	p0329	LCE1A p-T27 (z= 2)	2.36899	2.03339	1.07438	0.804519	0.29578	0.529597	0.269869	1.34559	0.791696	0.0592845	0.127424	0.0162704	0.0763394	4.29668	0.0719846	0.0413845	0.0170406	1.23118	3.55215	1.94393	0.0525221
UBP24_HUMAN	Ubiquitin carboxyl-terminal hydrolase 24 OS=Homo sapiens GN=USP24 PE=1 SV=3	CSTANSR	2 Phospho (ST)	478.143	43.8386	2	.000300300.	4.8089	4.8089	4.8089	0.0313415	0.0313415	17.08	17.08	1	1628	1634	0	USP24 p-T1630 p-S1633 (z= 2)	USP24 1628 - 1634	CST^ANS^R	p0330	USP24 1628 - 1634 + 2 Phospho (ST)	0.000719408	3.25855	2.8587	2.62017	1.62802	0.845384	0.000686865	0.199595	0.000697603	5.39115	0.000695624	0.000706147	0.733478	0.00069529	1.38052	0.000749397	0.000724033	0.000723128	1.79016	0.28719	0.000693177
NDRG3_HUMAN	Protein NDRG3 OS=Homo sapiens GN=NDRG3 PE=1 SV=2	CSTLLVVGDNSPAVEAVVECNSR	2 Phospho (ST)	528.03	30.7809	5	.0030000000000000000000300.	2.68945	2.68945	2.68945	0.02207	0.02207	29.44	29.44	1	254	276	4.13	NDRG3 p-S255 p-S275 (z= 5)	NDRG3 254 - 276	CS^TLLVVGDNSPAVEAVVECNS^R	p0331	NDRG3 254 - 276 + 2 Phospho (ST)	0.625399	1.5153	0.002227	0.00227562	0.00224259	0.00223858	0.474191	1.77281	2.8601	0.00216327	0.0021599	0.00219257	0.895189	0.00215886	1.38393	0.00232686	0.00224811	0.0022453	5.80153	5.64492	0.0021523
DYH5_HUMAN	Dynein heavy chain 5, axonemal OS=Homo sapiens GN=DNAH5 PE=1 SV=3	CYITLAQALGMSMGGAPAGPAGTGKTETTK	2 Phospho (ST)	1034.12	40.3291	3	.00003000000000000000000300000000.	0	-7.5739	-6.19456	0.0242414	0.041701	29.01	26.915	4	1962	1991	3.19	DNAH5 p-T1965 p-T1984 (z= 3)	DNAH5 1962 - 1991	CYIT^LAQALGMSMGGAPAGPAGT^GKTETTK	p0333	DNAH5 1962 - 1991 + 2 Phospho (ST)	1.19908	1.10797	0.830143	2.3796e-05	0.435364	0.527645	0.820412	0.778064	0.881073	0.302784	1.30069	1.19675	0.437853	1.18346	0.679763	1.55211	1.48457	1.17407	1.23994	1.85915	2.00909
DYH5_HUMAN	Dynein heavy chain 5, axonemal OS=Homo sapiens GN=DNAH5 PE=1 SV=3	CYITLAQALGMSMGGAPAGPAGTGKTETTK	2 Phospho (ST)	775.841	40.9782	4	.00003000000000000000000000300000.	0	-5.72058	-5.72058	0.041444	0.041444	26.59	26.59	1	1962	1991	0.74	DNAH5 p-T1965 p-T1987 (z= 4)	DNAH5 1962 - 1991	CYIT^LAQALGMSMGGAPAGPAGTGKT^ETTK	p0334	DNAH5 1962 - 1991 + 2 Phospho (ST)	1.14941	1.40026	0.930513	0.00972538	0.0533225	0.690106	0.680802	0.68425	1.04481	0.233516	0.902539	1.40339	0.312434	1.11755	0.602687	1.51029	1.42564	1.04284	1.20765	2.04068	2.55759
AKAP2_HUMAN	A-kinase anchor protein 2 OS=Homo sapiens GN=AKAP2 PE=1 SV=3	DALGDSLQVPVSPSSTTSSR	Phospho (ST)	1042.48	61.274	2	.0000000000000030000000.	2.67937	2.67937	2.67937	0.0198815	0.0198815	29.32	29.32	1	141	160	2.77	AKAP2 p-S154 (z= 2)	AKAP2 141 - 160	DALGDSLQVPVSPS^STTSSR	p0335	AKAP2 141 - 160 + Phospho (ST)	0.25887	2.07947	4.42964	0.72266	0.634219	0.641541	1.35253	1.43552	0.639159	0.871721	1.18245	1.49799	0.399052	0.854798	0.610199	0.385434	0.635349	0.302738	0.721574	0.579704	0.765381
GBRG1_HUMAN	Gamma-aminobutyric acid receptor subunit gamma-1 OS=Homo sapiens GN=GABRG1 PE=2 SV=2	DAVPARTSLGITTVLTMTTLSTIAR	Oxidation (M); 5 Phospho (ST)	601.862	27.1261	5	.000000000000000032330330000.	8.30018	8.30018	8.30018	0.0402313	0.0402313	27.04	27.04	1	297	321	10.03	GABRG1 p-T312 p-T314 p-T315 (z= 5) + Oxi	GABRG1 297 - 321	DAVPARTSLGITTVLT^MT^T^LSTIART^	p0336	GABRG1 p-T313 (z= 5) + oxidation	0.0277374	0.0271488	0.0276536	4.56788	0.0278472	0.0277974	0.0264826	0.026747	0.0268967	14.049	0.0268204	0.0272261	0.0258379	0.0268075	0.0254096	0.0288936	0.0279157	0.0278808	1.89274	0.0285717	0.026726
TBCD8_HUMAN	TBC1 domain family member 8 OS=Homo sapiens GN=TBC1D8 PE=1 SV=3	DDGQALMILSR	Phospho (ST)	649.796	65.1909	2	.0000000000300.	2.54166	-0.725971	1.49355	0.00600029	0.0208638	34.3	29.99	5	716	726	17.35	TBC1D8 p-S725 (z= 2)	TBC1D8 716 - 726	DDGQALMILS^R	p0337	TBC1D8 p-S726 (z= 2)	2.89489	1.55665	0.80878	6.89439e-05	0.714659	6.78216e-05	6.46138e-05	0.583733	0.393035	0.166144	0.0524241	0.0704913	0.767211	0.51205	1.06167	0.916519	2.75952	2.21682	3.48138	1.01427	1.02956
RS3_HUMAN	40S ribosomal protein S3 OS=Homo sapiens GN=RPS3 PE=1 SV=2	DEILPTTPISEQK	Phospho (ST)	775.873	52.3663	2	.000000030000000.	3.89873	-3.66388	0.759485	0.000222754	0.0143123	48.59	35.26	24	215	227	10.81	RPS3 p-T221 (z= 2)	RPS3 215 - 227	DEILPTT^PISEQK	p0338	RPS3 p-T222 (z= 2)	1.57642	1.58439	0.193892	0.796224	0.534051	0.397842	1.16804	0.901765	0.472495	0.610529	0.360365	0.231858	0.79419	0.820573	1.23225	5.38928	0.666893	0.558004	0.377273	1.45356	0.8801
NPM_HUMAN	Nucleophosmin OS=Homo sapiens GN=NPM1 PE=1 SV=2	DELHIVEAEAMNYEGSPIKVTLATLK	Phospho (ST)	984.488	79.8354	3	.0000000000000000000003000000.	2.70366	-1.45504	0.353408	4.14828e-07	0.00103267	75.42	52.0643	7	55	80	17.35	NPM1 p-T75 (z= 3)	NPM1 55 - 80	DELHIVEAEAMNYEGSPIKVT^LATLK	p0339	NPM1 p-T76 (z= 3)	0.641659	0.0560689	0.249604	0.0462273	1.20374	1.38278	1.55247	2.66529	1.59587	1.51496	0.319715	1.53714	1.71004	1.91573	3.33768	0.0291337	0.369828	0.363287	0.329913	0.148455	0.0304082
TT21A_HUMAN	Tetratricopeptide repeat protein 21A OS=Homo sapiens GN=TTC21A PE=2 SV=2	DESNIDACQILTVHELAR	Phospho (ST)	541.751	48.2629	4	.00000000000030000000.	8.62465	2.55898	5.59182	0.026443	0.0322023	28.53	27.71	2	244	261	15.68	TTC21A p-T255 (z= 4)	TTC21A 244 - 261	DESNIDACQILT^VHELAR	p0341	TTC21A p-T256 (z= 4)	1.55655	0.812298	0.680712	1.53016	0.811155	0.946664	0.2225	1.17378	0.339996	2.08263	1.37613	1.07393	1.16171	0.446608	0.0316504	0.551496	0.690158	0.737376	0.406548	1.92615	2.44179
DPOG2_HUMAN	DNA polymerase subunit gamma-2, mitochondrial OS=Homo sapiens GN=POLG2 PE=1 SV=1	DFLIKYISSAK	2 Phospho (ST)	722.828	41.7376	2	.0000000033000.	0	-3.22033	-3.22033	0.0267286	0.0267286	27.52	27.52	1	473	483	17.23	POLG2 p-S480 p-S481 (z= 2)	POLG2 473 - 483	DFLIKYIS^S^AK	p0342	POLG2 p-S481 p-S482 (z= 2)	1.19742	2.80433	0.897161	1.53992	1.45001	0.938294	1.76972	1.41337	1.38778	0.119833	0.538784	0.825794	0.00518172	0.577633	0.326244	0.613052	0.889602	0.645211	0.554962	0.323905	2.1818
SYNE2_HUMAN	Nesprin-2 OS=Homo sapiens GN=SYNE2 PE=1 SV=3	DFQEYLAAVESSMKALLTDK	Oxidation (M); Phospho (ST)	589.525	51.6298	4	.0000000000000200003000.	0	-2.65073	-2.65073	0.0350776	0.0350776	26.55	26.55	1	2524	2543	8.55	SYNE2 p-T2541 (z= 4) + Oxi	SYNE2 2524 - 2543	DFQEYLAAVESSMKALLT^DK	p0343	SYNE2 2524 - 2543 + Oxidation (M); Phospho (ST)	1.81781	0.00697183	0.0132918	0.0094247	0.0160846	0.00949447	2.24939	1.96918	2.91905	2.52445	1.27197	0.597598	2.15442	1.07581	0.269275	0.965031	1.06525	1.17734	0.035472	0.0165906	0.836107
DC1L1_HUMAN	Cytoplasmic dynein 1 light intermediate chain 1 OS=Homo sapiens GN=DYNC1LI1 PE=1 SV=3	DFQEYVEPGEDFPASPQRR	Phospho (ST)	783.008	57.8336	3	.000000000000000300000.	9.84647	2.36573	6.1061	0.0165759	0.0201258	30.37	29.73	2	193	211	21.7	DYNC1LI1 p-S207 (z= 3)	DYNC1LI1 193 - 211	DFQEYVEPGEDFPAS^PQRR	p0344	DYNC1LI1 p-S208 (z= 3)	7.91602	0.000441789	0.000450003	0.000459828	0.000453153	0.000452343	0.000430948	0.00043525	0.000437686	0.000437126	0.000436444	1.98208	0.000420457	3.42232	0.000413487	0.000470182	0.000454268	0.000453701	7.67204	0.000464942	0.000434908
MCM3_HUMAN	DNA replication licensing factor MCM3 OS=Homo sapiens GN=MCM3 PE=1 SV=3	DGDSYDPYDFSDTEEEMPQVHTPK	2 Phospho (ST)	988.029	64.6821	3	.00000000000300000000003000.	1.96281	0.544399	1.42921	0.00040779	0.0111957	43.83	36.99	3	701	724	10.34	MCM3 p-S711 p-T722 (z= 3)	MCM3 701 - 724	DGDSYDPYDFS^DTEEEMPQVHT^PK	p0346	MCM3 p-S712 p-T723 (z= 3)	0.000283033	0.000277027	0.000282178	0.000288339	0.000284154	0.000283645	0.00027023	2.99872	0.000274454	0.000274104	0.000273676	2.94811	3.78324	2.93309	0.000259281	0.000294832	4.95195	3.38069	0.000291863	0.000291546	0.000272713
MCM3_HUMAN	DNA replication licensing factor MCM3 OS=Homo sapiens GN=MCM3 PE=1 SV=3	DGDSYDPYDFSDTEEEMPQVHTPK	Phospho (ST)	1441.56	64.3791	2	.00000000000300000000000000.	3.00649	2.58998	2.77509	0.00010193	0.000537235	51.3	46.0533	3	701	724	19.38	MCM3 p-S711 (z= 2)	MCM3 701 - 724	DGDSYDPYDFS^DTEEEMPQVHTPK	p0347	MCM3 p-S712 (z= 2)	0.77974	0.546607	0.00111064	1.08032	0.671603	0.632968	1.26147	1.35665	0.959521	1.30758	1.43482	1.23667	3.11216	2.16985	1.39717	0.00116044	0.802194	0.00111976	0.799811	0.994205	0.45327
MCM3_HUMAN	DNA replication licensing factor MCM3 OS=Homo sapiens GN=MCM3 PE=1 SV=3	DGDSYDPYDFSDTEEEMPQVHTPK	Phospho (ST)	961.374	63.3308	3	.00000000000300000000000000.	2.34147	0.113151	1.15616	1.103e-06	0.00301998	71.02	44.0317	6	701	724	19.27	MCM3 p-S711 (z= 3)	MCM3 701 - 724	DGDSYDPYDFS^DTEEEMPQVHTPK	p0348	MCM3 p-S712 (z= 3)	0.351522	1.64433	1.97607	1.86662	0.761568	1.5559	0.823039	0.628919	0.705397	0.00134415	1.07699	0.00136235	0.00129289	0.00134141	1.70831	0.62035	0.878184	1.50598	2.76692	0.588913	1.53565
SCAM3_HUMAN	Secretory carrier-associated membrane protein 3 OS=Homo sapiens GN=SCAMP3 PE=1 SV=3	DGGNPFAEPSELDNPFQDPAVIQHRPSR	Phospho (ST)	793.366	69.3235	4	.000000000000000000000000000300.	1.92148	1.92148	1.92148	0.000837178	0.000837178	43.42	43.42	1	6	33	28.06	SCAMP3 p-S32 (z= 4)	SCAMP3 6 - 33	DGGNPFAEPSELDNPFQDPAVIQHRPS^R	p0350	SCAMP3 p-S33 (z= 4)	0.42145	0.520994	1.52374	1.241	2.44796	1.33247	1.21815	1.9254	0.772786	1.1745	1.19618	0.485918	1.80321	0.392081	0.884275	0.0892634	1.07273	0.676951	0.144586	0.773075	0.903301
CALM_HUMAN	Calmodulin OS=Homo sapiens GN=CALM1 PE=1 SV=2	DGNGYISAAELR	Phospho (Y)	673.294	44.9561	2	.00000400000000.	0.857522	0.857522	0.857522	0.00398938	0.00398938	34.89	34.89	1	96	107	14.89	CALM1 p-Y100 (z= 2)	CALM1 96 - 107	DGNGY^ISAAELR	p0351	CALM1 p-Y101 (z= 2)	0.994385	0.994256	0.914092	0.643906	0.693169	1.90275	0.229063	1.64908	1.86807	0.380991	0.535022	0.40923	0.559125	0.159225	0.753866	0.157885	0.959039	0.183338	1.59285	3.19501	2.22564
SLTM_HUMAN	SAFB-like transcription modulator OS=Homo sapiens GN=SLTM PE=1 SV=2	DGQDAIAQSPEKESK	Phospho (ST)	841.869	29.1135	2	.00000000030000000.	1.54544	-0.190876	0.8081	0.0011057	0.0281527	42.2	30.8525	4	281	295	31.45	SLTM p-S289 (z= 2)	SLTM 281 - 295	DGQDAIAQS^PEKESK	p0352	SLTM p-S290 (z= 2)	2.5086	0.000194707	4.33345	0.000202657	1.22062	2.91655	0.000189929	1.78674	1.40768	0.421138	0.000192351	0.000195261	0.000185306	1.59433	0.250693	0.000207221	1.69066	0.864373	0.000205134	2.00339	0.000191675
VIME_HUMAN	Vimentin OS=Homo sapiens GN=VIM PE=1 SV=4	DGQVINETSQHHDDLE	Phospho (ST)	958.888	37.331	2	.000000000300000000.	0.437424	0.437424	0.437424	0.0459534	0.0459534	25.05	25.05	1	451	466	5.06	VIM p-S459 (z= 2)	VIM 451 - 466	DGQVINETS^QHHDDLE	p0353	VIM 451 - 466 + Phospho (ST)	0.313473	0.723533	0.000470002	0.000480264	3.69404	2.89266	4.32672	4.73588	3.5139	0.000456553	0.00045584	0.000462736	0.000439143	0.000455621	0.000431863	0.000491078	0.000474456	0.000473864	0.793766	0.000485605	0.000454236
FTHFD_HUMAN	10-formyltetrahydrofolate dehydrogenase OS=Homo sapiens GN=ALDH1L1 PE=1 SV=2	DGVPVFKYSR	Phospho (ST)	624.296	52.6642	2	.000000000300.	1.80494	1.80494	1.80494	0.0326534	0.0326534	26.75	26.75	1	49	58	3.27	ALDH1L1 p-S57 (z= 2)	ALDH1L1 49 - 58	DGVPVFKYS^R	p0354	ALDH1L1 49 - 58 + Phospho (ST)	0.393871	0.285747	0.360709	1.20961	2.23929	0.47568	0.0742687	0.257086	0.304528	5.37599	2.09883	1.3343	1.53414	1.38179	1.01196	0.415017	0.279578	0.293843	0.191165	1.08761	0.395002
FIP1_HUMAN	Pre-mRNA 3'-end-processing factor FIP1 OS=Homo sapiens GN=FIP1L1 PE=1 SV=1	DHSPTPSVFNSDEER	Phospho (ST)	898.864	41.2762	2	.00030000000000000.	4.2078	-0.258394	1.78425	2.30415e-05	0.0103122	57.43	41.82	5	490	504	15.39	FIP1L1 p-S492 (z= 2)	FIP1L1 490 - 504	DHS^PTPSVFNSDEER	p0355	FIP1L1 p-S493 (z= 2)	1.18249	1.34875	0.902048	0.836243	7.14281e-05	7.13003e-05	1.82478	1.66444	1.052	2.07835	0.683665	1.03637	2.24862	0.981099	6.51757e-05	1.14455	1.30956	0.873069	0.299304	0.738196	0.796247
LBA1_HUMAN	Lupus brain antigen 1 homolog OS=Homo sapiens GN=LBA1 PE=2 SV=4	DHVLATILSQK	Phospho (ST)	652.832	42.8647	2	.0000003000000.	0	-3.55464	-3.55464	0.0463677	0.0463677	24.56	24.56	1	2659	2669	15.01	LBA1 p-T2664 (z= 2)	LBA1 2659 - 2669	DHVLAT^ILSQK	p0356	LBA1 p-T2665 (z= 2)	0.623489	0.173699	0.476667	0.914464	1.07594	0.186069	0.925928	1.47385	1.25775	3.28978	1.19093	1.13971	1.47604	1.47631	0.160265	0.346948	1.5638	1.21404	0.00044296	0.661168	1.3727
PEA15_HUMAN	Astrocytic phosphoprotein PEA-15 OS=Homo sapiens GN=PEA15 PE=1 SV=2	DIIRQPSEEEIIK	Phospho (ST)	825.412	51.9359	2	.000000030000000.	5.09578	-7.76203	1.19015	1.3305e-05	0.00501147	60.19	44.24	57	110	122	46.69	PEA15 p-S116 (z= 2)	PEA15 110 - 122	DIIRQPS^EEEIIK	p0358	PEA15 p-S117 (z= 2)	0.00018217	0.113133	0.278208	0.325144	0.000182891	1.14035	0.000173929	0.000175665	0.144337	1.88825	0.000176147	1.14906	0.566853	0.858297	0.17424	0.000189764	0.894657	1.4833	4.99163	3.49932	3.49215
VCAM1_HUMAN		DIKLTAFPSESVK	Phospho (ST)	757.877	60.7043	2	.000003000000000.	0	-2.71976	-2.71976	0.0308753	0.0308753	26.26	26.26	1	602	614	6.45	VCAM1 p-T606 (z= 2)	VCAM1 602 - 614	DIKLT^AFPSESVK	p0359	VCAM1 602 - 614 + Phospho (ST)	1.84068	0.619036	0.182194	0.736425	0.0557464	0.289263	0.41463	1.21565	0.537765	1.00421	0.312275	0.260641	6.72845	1.2522	0.812274	0.295874	0.709674	0.282851	1.77699	0.753293	0.919877
CSPG2_HUMAN	Versican core protein OS=Homo sapiens GN=VCAN PE=1 SV=3	DIPSFTEDGADEFTLIPDSTQKQLEEVTDEDIAAHGK	Phospho (ST)	1036.23	71.2496	4	.000000300000000000000000000000000000000.	6.29358	6.29358	6.29358	0.049948	0.049948	25.15	25.15	1	842	878	0	VCAN p-T847 (z= 4)	VCAN 842 - 878	DIPSFT^EDGADEFTLIPDSTQKQLEEVTDEDIAAHGK	p0360	VCAN 842 - 878 + Phospho (ST)	0.00158839	0.743903	0.880018	0.839766	1.42548	1.47728	1.14681	3.43439	0.68766	0.00153827	0.771253	2.67842	1.42819	0.707919	1.37558	0.391766	0.644231	0.465223	1.23416	0.663294	0.00153047
APIP_HUMAN	APAF1-interacting protein OS=Homo sapiens GN=APIP PE=1 SV=1	DISGPSPSKK	Phospho (ST)	548.259	26.5509	2	.000000003000.	2.3417	1.6656	2.00365	0.0307706	0.0399403	26	25.02	2	82	91	7.99	APIP p-S89 (z= 2)	APIP 82 - 91	DISGPSPS^KK	p0361	APIP 82 - 91 + Phospho (ST)	0.127126	0.179725	0.118568	6.6546	2.84769	2.59329	2.05833	2.53965	1.18461	0.241158	0.315871	0.000193833	0.00018395	0.223591	0.139016	0.0692772	0.263601	0.571071	0.0835789	0.000203413	0.788667
DAP1_HUMAN	Death-associated protein 1 OS=Homo sapiens GN=DAP PE=1 SV=3	DKDDQEWESPSPPKPTVFISGVIAR	Phospho (ST)	960.128	72.6792	3	.000000000003000000000000000.	4.485	-1.79158	1.46425	2.97492e-08	0.00441827	87.32	55.485	22	41	65	25.36	DAP p-S51 (z= 3)	DAP 41 - 65	DKDDQEWESPS^PPKPTVFISGVIAR	p0362	DAP p-S52 (z= 3)	9.88804e-05	1.04477	0.261735	0.000100734	9.92719e-05	9.90942e-05	1.41595	1.70638	1.29516	2.88173	9.56113e-05	9.70576e-05	3.83691	1.80745	4.53217	0.051345	0.746486	0.631633	0.000101965	0.450744	0.336845
STRBP_HUMAN	Spermatid perinuclear RNA-binding protein OS=Homo sapiens GN=STRBP PE=1 SV=1	DKPTETLLNTVK	Phospho (ST)	719.869	34.8001	2	.00000030000000.	8.86053	7.45554	8.01197	0.0223015	0.0319509	27.82	26.4825	4	111	122	2.59	STRBP p-T116 (z= 2)	STRBP 111 - 122	DKPTET^LLNTVK	p0363	STRBP 111 - 122 + Phospho (ST)	0.388286	0.200501	0.330593	0.000133983	0.000132038	0.098711	0.631604	0.502898	0.481372	0.310142	3.22037	2.87795	0.000122511	1.34975	0.748524	2.86314	2.41231	2.38779	0.80649	0.345752	1.04343
HTSF1_HUMAN	HIV Tat-specific factor 1 OS=Homo sapiens GN=HTATSF1 PE=1 SV=1	DLDEEGSEKELHENVLDK	Phospho (ST)	726.988	45.1396	3	.00000003000000000000.	4.41884	1.33337	2.37678	0.00291919	0.00731385	37.96	34.565	4	573	590	29.14	HTATSF1 p-S579 (z= 3)	HTATSF1 573 - 590	DLDEEGS^EKELHENVLDK	p0364	HTATSF1 p-S580 (z= 3)	1.99773	0.752831	2.55164	0.000991237	1.01087	0.728891	0.851454	0.531374	0.462408	2.57625	0.663613	1.49801	0.699349	1.08393	0.000891342	0.00101356	1.25613	1.26744	0.334827	1.93902	0.791335
NOC2L_HUMAN	Nucleolar complex protein 2 homolog OS=Homo sapiens GN=NOC2L PE=1 SV=3	DLFDLNSSEEDDTEGFSER	2 Phospho (ST)	1182.93	80.2978	2	.000000033000000000000.	2.57082	2.57082	2.57082	0.000192231	0.000192231	46.68	46.68	1	666	684	24.43	NOC2L p-S672 p-S673 (z= 2)	NOC2L 666 - 684	DLFDLNS^S^EEDDTEGFSER	p0366	NOC2L p-S673 p-S674 (z= 2)	0.889339	0.827486	0.698242	1.70255	1.58692	2.4504	0.397574	1.25019	0.924151	1.52547	0.00132443	1.39783	0.709393	0.99262	0.952883	0.720044	0.682315	0.462486	0.00141244	1.28344	1.54393
BCLF1_HUMAN	Bcl-2-associated transcription factor 1 OS=Homo sapiens GN=BCLAF1 PE=1 SV=2	DLFDYSPPLHK	Phospho (ST)	706.32	62.9514	2	.0000003000000.	5.78323	-1.56102	2.08308	1.50783e-05	0.0149894	59.86	34.7423	44	507	517	34.39	BCLAF1 p-S512 (z= 2)	BCLAF1 507 - 517	DLFDYS^PPLHK	p0367	BCLAF1 p-S513 (z= 2)	1.34729	0.805157	0.654094	1.3685	1.03456	1.33351	0.898884	1.14569	0.820983	0.429422	0.631947	1.03638	1.99041	0.702484	1.86782	1.72073e-05	0.611129	0.4185	1.81393	1.27278	0.816515
CA175_HUMAN	Uncharacterized protein C1orf175 OS=Homo sapiens GN=C1orf175 PE=2 SV=3	DLLDLLLGSLK	Phospho (ST)	640.354	57.675	2	.0000000003000.	6.76785	6.76785	6.76785	0.0230114	0.0230114	25.85	25.85	1	814	824	11.38	C1orf175 p-S822 (z= 2)	C1orf175 814 - 824	DLLDLLLGS^LK	p0368	C1orf175 p-S823 (z= 2)	0.795958	0.374509	0.416459	0.836051	0.93307	0.895088	0.585133	1.52753	0.8358	1.96884	0.527243	0.430302	1.78578	1.57788	2.01662	0.99548	1.5921	1.68214	0.359302	0.0817965	0.782912
CD11A_HUMAN	Cell division protein kinase 11A OS=Homo sapiens GN=CDK11A PE=1 SV=3	DLLSDLQDISDSER	Phospho (ST)	843.369	72.5481	2	.0000000000300000.	1.70889	1.70889	1.70889	0.00050463	0.00050463	45.45	45.45	1	262	275	19.95	CDK11A p-S271 (z= 2)	CDK11A 262 - 275	DLLSDLQDIS^DSER	p0369	CDK11A p-S272 (z= 2)	0.964533	1.97491	1.20554	1.62373	1.46708	1.12483	0.978063	0.774024	0.891651	0.393055	1.29203	1.06291	1.14554	0.256096	1.65431	0.547108	0.936289	0.583436	0.563496	0.709768	0.851599
SKIV2_HUMAN	Helicase SKI2W OS=Homo sapiens GN=SKIV2L PE=1 SV=2	DLLTIPPGFKK	Phospho (ST)	654.847	80.757	2	.0000300000000.	0	-7.53855	-7.53855	0.0452053	0.0452053	23.66	23.66	1	182	192	22.91	SKIV2L p-T185 (z= 2)	SKIV2L 182 - 192	DLLT^IPPGFKK	p0370	SKIV2L p-T186 (z= 2)	3.13581	2.22646	2.72981	0.11194	0.522294	0.186963	0.00034945	0.400604	0.000354913	0.000354459	0.000353906	0.000359259	0.377759	0.451669	0.838908	1.48814	3.33367	4.65188	0.351035	0.000377015	0.190904
RHG21_HUMAN	Rho GTPase-activating protein 21 OS=Homo sapiens GN=ARHGAP21 PE=1 SV=1	DLNVISSLLKSFFR	Phospho (ST)	573.634	48.2193	3	.0000003000000000.	0	-4.16794	-2.98916	0.0455812	0.0572329	24.24	23.1175	4	1214	1227	1.91	ARHGAP21 p-S1219 (z= 3)	ARHGAP21 1214 - 1227	DLNVIS^SLLKSFFR	p0372	ARHGAP21 1214 - 1227 + Phospho (ST)	1.14338	0.659319	0.402284	0.597291	0.678944	0.529354	0.891637	0.868721	0.772426	1.7333	1.51038	0.979115	1.39166	0.955478	1.61574	1.45768	0.930462	0.787077	1.14227	1.29412	0.659369
TERF2_HUMAN	Telomeric repeat-binding factor 2 OS=Homo sapiens GN=TERF2 PE=1 SV=2	DLVLPTQALPASPALK	Phospho (ST)	857.464	69.0068	2	.000000000000300000.	3.59971	-1.10572	0.781903	8.90885e-06	0.0084432	58.73	36.6639	18	312	327	43.97	TERF2 p-S323 (z= 2)	TERF2 312 - 327	DLVLPTQALPAS^PALK	p0374	TERF2 p-S324 (z= 2)	2.16995	0.292707	2.59513	0.353085	0.537723	1.46195	0.754294	0.796976	0.181366	0.41707	1.67417	0.386979	0.679198	0.206401	1.36794	0.0934075	1.14253	0.193731	3.46329	2.07506	0.157024
ZC3HE_HUMAN	Zinc finger CCCH domain-containing protein 14 OS=Homo sapiens GN=ZC3H14 PE=1 SV=1	DLVQPDKPASPK	Phospho (ST)	687.838	31.0042	2	.00000000003000.	2.96142	0.879402	1.92041	0.0269659	0.0450572	27.23	25.405	2	506	517	14.58	ZC3H14 p-S515 (z= 2)	ZC3H14 506 - 517	DLVQPDKPAS^PK	p0375	ZC3H14 p-S516 (z= 2)	1.27791	0.989913	0.935272	1.07052	0.891596	0.855681	1.03708	1.10252	1.0396	0.287693	1.07506	2.07368	0.438395	1.16917	0.395292	1.09983	1.31086	1.08643	0.509205	1.75384	0.600462
MAP4_HUMAN	Microtubule-associated protein 4 OS=Homo sapiens GN=MAP4 PE=1 SV=3	DMESPTKLDVTLAK	Phospho (ST)	814.388	53.9432	2	.0000300000000000.	9.68789	-4.08176	1.66984	4.82535e-06	0.00671857	65.52	43.4199	73	277	290	22.63	MAP4 p-S280 (z= 2)	MAP4 277 - 290	DMES^PTKLDVTLAK	p0376	MAP4 p-S281 (z= 2)	1.66537	0.68197	0.397981	1.05805	0.59826	0.495922	1.85028	1.68256	0.539553	1.12225	0.550133	0.531154	1.9629	0.901062	2.83387	0.383728	0.516836	0.488601	1.24258	0.862836	0.634096
UBL7_HUMAN	Ubiquitin-like protein 7 OS=Homo sapiens GN=UBL7 PE=1 SV=2	DMPGGFLFEGLSDDEDDFHPNTR	Phospho (ST)	897.697	81.324	3	.0000000000003000000000000.	2.02374	1.38807	1.7059	0.00127093	0.00167797	41	39.835	2	219	241	33.15	UBL7 p-S230 (z= 3)	UBL7 219 - 241	DMPGGFLFEGLS^DDEDDFHPNTR	p0377	UBL7 p-S231 (z= 3)	0.523592	1.40633	0.426298	0.851347	0.873545	1.75998	0.368736	1.55005	1.25026	1.77399	1.0198	1.11053	1.67626	2.6072	0.885255	0.182621	0.661396	0.837584	0.436725	0.256771	0.541729
CREL1_HUMAN	Cysteine-rich with EGF-like domain protein 1 OS=Homo sapiens GN=CRELD1 PE=1 SV=3	DNFGGGNTAWEEENLSKYK	Phospho (ST)	560.491	37.594	4	.000000003000000000000.	2.26817	1.96431	2.11624	0.0476829	0.0501037	26.15	25.94	2	66	84	7.06	CRELD1 p-T73 (z= 4)	CRELD1 66 - 84	DNFGGGNT^AWEEENLSKYK	p0378	CRELD1 66 - 84 + Phospho (ST)	0.618161	0.198094	0.223344	0.0257562	0.00526186	0.0184241	0.252489	0.265372	0.499968	0.177069	1.93758	1.91328	4.1045	2.07969	0.198924	3.98986	0.020356	2.99003	0.118819	0.501017	0.862004
PPHLN_HUMAN	Periphilin-1 OS=Homo sapiens GN=PPHLN1 PE=1 SV=2	DNTFFRESPVGR	Phospho (ST)	752.836	48.249	2	.00000000300000.	4.68923	-0.152296	1.81798	0.000285663	0.0187879	47.55	32.5213	23	126	137	24.61	PPHLN1 p-S133 (z= 2)	PPHLN1 126 - 137	DNTFFRES^PVGR	p0379	PPHLN1 p-S134 (z= 2)	1.18544	0.52162	0.568589	1.53095	1.58167	1.23629	1.68647	0.433815	1.20706	1.63835	0.59676	0.400197	1.31348	0.590322	1.00192	0.695641	0.826989	0.510512	1.27613	1.30382	0.893985
CSMD3_HUMAN	CUB and sushi domain-containing protein 3 OS=Homo sapiens GN=CSMD3 PE=2 SV=3	DPRPALGTPSPK	Phospho (ST)	658.331	40.8132	2	.00000000300000.	9.60487	8.9507	9.3716	0.00935438	0.0249726	31.72	29.1333	3	3476	3487	15.43	CSMD3 p-T3483 (z= 2)	CSMD3 3476 - 3487	DPRPALGT^PSPK	p0382	CSMD3 p-T3484 (z= 2)	0.65177	0.644506	0.529056	2.12557	1.97091	1.62549	1.72643	1.48692	1.79552	4.24218e-06	0.697525	0.891993	0.129479	0.643576	0.403836	0.84994	0.884215	0.859341	0.620291	0.812355	1.65127
HMHA1_HUMAN	Minor histocompatibility protein HA-1 OS=Homo sapiens GN=HMHA1 PE=1 SV=2	DQEPDVHYDFEPHVSANAWSPVMR	Phospho (ST)	969.415	67.1145	3	.00000000000000000000300000.	5.1896	0.274334	1.6312	5.16773e-07	0.00519379	75.26	51.637	10	550	573	22.65	HMHA1 p-S569 (z= 3)	HMHA1 550 - 573	DQEPDVHYDFEPHVSANAWS^PVMR	p0383	HMHA1 p-S570 (z= 3)	0.676111	0.866048	0.254189	0.284715	7.02758e-05	7.015e-05	1.1061	1.18712	1.1978	1.15027	0.919307	1.57597	2.4031	1.41583	3.25562	0.132325	2.2036	1.59861	0.333948	0.179542	0.259669
ECHB_HUMAN	Trifunctional enzyme subunit beta, mitochondrial OS=Homo sapiens GN=HADHB PE=1 SV=3	DQLLLGPTYATPK	Phospho (ST)	499.583	56.557	3	.000000000003000.	0	-3.98067	-3.98067	0.0306452	0.0306452	26.72	26.72	1	349	361	16.9	HADHB p-T359 (z= 3)	HADHB 349 - 361	DQLLLGPTYAT^PK	p0384	HADHB p-T360 (z= 3)	1.49571	1.10588	1.25975	0.462339	1.44888	0.64025	1.28742	1.40534	1.71729	0.989851	0.201513	0.153662	1.43645	0.767459	0.172448	0.841813	0.616885	0.894659	1.46074	1.26535	1.37632
BEGIN_HUMAN	Brain-enriched guanylate kinase-associated protein OS=Homo sapiens GN=BEGAIN PE=1 SV=1	DRRPSVDAPVTDVGFLR	Phospho (ST)	660.662	60.3681	3	.0000030000000000000.	2.58266	-0.31279	1.13493	0.00358388	0.00763005	36.1	33.405	2	242	258	24.34	BEGAIN p-S246 (z= 3)	BEGAIN 242 - 258	DRRPS^VDAPVTDVGFLR	p0388	BEGAIN p-S247 (z= 3)	0.19858	0.961954	0.24836	0.527101	0.490224	0.221369	0.000592132	0.183884	0.329413	1.34539	2.15678	0.696105	1.27703	0.213028	2.8991	4.66369	0.764495	2.67879	0.319348	0.460294	0.364465
RBM15_HUMAN	Putative RNA-binding protein 15 OS=Homo sapiens GN=RBM15 PE=1 SV=2	DRTPPLLYR	Phospho (ST)	605.805	46.8057	2	.00030000000.	2.93487	0.868061	2.04752	0.00529594	0.0526005	33.9	25.38	6	566	574	25.83	RBM15 p-T568 (z= 2)	RBM15 566 - 574	DRT^PPLLYR	p0393	RBM15 p-T569 (z= 2)	1.13371	0.807944	0.593517	0.909729	1.20124	0.991781	0.920736	0.822505	1.06729	1.05727	0.585467	0.616131	1.77303	1.17177	0.0352382	1.0102	0.99636	0.888181	1.87235	1.66506	0.880498
RBM15_HUMAN	Putative RNA-binding protein 15 OS=Homo sapiens GN=RBM15 PE=1 SV=2	DRTPPLLYR	Phospho (ST)	404.205	44.2287	3	.00030000000.	1.17726	1.17726	1.17726	0.00748716	0.00748716	32.93	32.93	1	566	574	14.34	RBM15 p-T568 (z= 3)	RBM15 566 - 574	DRT^PPLLYR	p0394	RBM15 p-T569 (z= 3)	1.72293	0.947841	0.719969	0.818612	1.27515	0.580627	0.779967	0.929036	1.20092	0.181305	0.727325	0.672144	1.11662	0.600531	0.243374	1.04222	0.799982	0.754146	2.45105	2.28494	1.1513
PGFRL_HUMAN	Platelet-derived growth factor receptor-like protein OS=Homo sapiens GN=PDGFRL PE=1 SV=1	DSANSAPKTQSIMMQVLDK	Oxidation (M); Phospho (ST)	720.663	44.2405	3	.000003000000002000000.	1.41225	1.41225	1.41225	0.0396834	0.0396834	26.79	26.79	1	56	74	0	PDGFRL p-S60 (z= 3) + Oxi	PDGFRL 56 - 74	DSANS^APKTQSIMMQVLDK	p0395	PDGFRL 56 - 74 + Oxidation (M); Phospho (ST)	1.51097	1.61508	1.06788	0.501062	0.371162	0.284161	0.0007636	0.000771222	1.00551	0.000774547	1.48246	0.554202	0.607568	0.000772967	0.446078	3.62865	2.14319	1.87656	1.69384	2.20777	0.000770617
PDCD4_HUMAN	Programmed cell death protein 4 OS=Homo sapiens GN=PDCD4 PE=1 SV=1	DSGRGDSVSDSGSDALR	Phospho (ST)	880.86	33.2673	2	.0000000300000000000.	2.42597	1.31215	1.86906	0.000226261	0.0157929	47.61	36.825	2	70	86	9.14	PDCD4 p-S76 (z= 2)	PDCD4 70 - 86	DSGRGDS^VSDSGSDALR	p0396	PDCD4 70 - 86 + Phospho (ST)	2.44044	2.4939	3.57208	2.08742	1.24223	1.50864	0.844788	0.927298	0.000139198	0.195741	0.572521	0.000140903	0.000133719	0.401331	0.21347	0.000149533	1.41468	1.05345	1.1026	0.928712	0.000138315
TICN1_HUMAN	Testican-1 OS=Homo sapiens GN=SPOCK1 PE=1 SV=1	DSLGWMFNK	Phospho (ST)	589.243	54.0789	2	.00300000000.	5.74938	1.6864	3.46856	0.0357752	0.0565392	25.09	23.2717	6	247	255	14.58	SPOCK1 p-S248 (z= 2)	SPOCK1 247 - 255	DS^LGWMFNK	p0400	SPOCK1 p-S249 (z= 2)	0.919748	2.13706	0.671166	0.186913	0.170183	0.0863102	0.244582	1.17064	0.518979	0.13841	0.111637	0.18037	0.10969	0.114062	1.79364	0.752862	1.03755	0.295555	5.7386	2.4655	2.15653
ILF3_HUMAN	Interleukin enhancer-binding factor 3 OS=Homo sapiens GN=ILF3 PE=1 SV=3	DSSKGEDSAEETEAKPAVVAPAPVVEAVSTPSAAFPSDATAEQGPILTK	Phospho (ST)	1233.85	71.5156	4	.000000000000300000000000000000000000000000000000000.	3.73811	0.169122	2.05791	3.43513e-06	0.00439536	64.11	44.495	14	475	523	4.2	ILF3 p-T486 (z= 4)	ILF3 475 - 523	DSSKGEDSAEET^EAKPAVVAPAPVVEAVSTPSAAFPSDATAEQGPILTK	p0402	ILF3 475 - 523 + Phospho (ST)	0.199489	0.000103587	0.000105514	0.000107817	2.67036	3.58334	1.72205	1.17013	1.20468	2.32836	0.616517	0.000103882	2.09621	1.68299	3.01016	0.000110245	0.000106513	0.375659	0.000109135	0.15732	0.181989
JIP3_HUMAN	C-Jun-amino-terminal kinase-interacting protein 3 OS=Homo sapiens GN=MAPK8IP3 PE=1 SV=3	DSVLSLVHVK	Phospho (ST)	588.805	36.0347	2	.000003000000.	0.109732	0.109732	0.109732	0.0456322	0.0456322	24.58	24.58	1	1000	1009	0	MAPK8IP3 p-S1004 (z= 2)	MAPK8IP3 1000 - 1009	DSVLS^LVHVK	p0403	MAPK8IP3 1000 - 1009 + Phospho (ST)	0.977631	1.18894	0.678326	0.57523	0.708813	0.404602	0.338494	0.234289	0.359803	0.496342	3.05132	2.08682	0.206724	0.425381	0.230061	5.30512	0.270243	3.28452	0.0205408	0.0460131	0.110794
ZNF34_HUMAN		DVMLETYGNLVSLGVGPAGPKPGVISQLER	Phospho (ST)	794.909	74.3929	4	.00000000000000000000000000300000.	3.03879	0.444011	1.53986	0.00450069	0.0514852	32.71	23.1667	6	41	70	16.58	ZNF34 p-S66 (z= 4)	ZNF34 41 - 70	DVMLETYGNLVSLGVGPAGPKPGVIS^QLER	p0404	ZNF34 p-S67 (z= 4)	0.352765	1.25327	0.494186	0.0869475	0.06835	0.998881	0.63265	0.74179	0.0419839	1.5312	0.924451	0.829335	2.88827	1.0798	3.60137	0.671149	2.19344	1.38841	0.418548	0.363778	0.439423
SPT5H_HUMAN	Transcription elongation factor SPT5 OS=Homo sapiens GN=SUPT5H PE=1 SV=1	DVTNFTVGGFAPMSPR	Phospho (ST)	888.398	68.5835	2	.000000000000003000.	4.65071	-0.566833	1.48272	2.5471e-05	0.00846036	58.32	37.1125	8	653	668	37.57	SUPT5H p-S666 (z= 2)	SUPT5H 653 - 668	DVTNFTVGGFAPMS^PR	p0405	SUPT5H p-S667 (z= 2)	0.000269758	0.000264034	0.000268943	0.000274815	0.000270826	0.000270341	4.7508	0.000260126	5.48259	5.55229	0.000260839	0.000264785	0.000251285	3.01893	0.000247119	0.000281003	0.000271492	1.0515	0.000278174	0.000277871	1.13988
MAP4_HUMAN	Microtubule-associated protein 4 OS=Homo sapiens GN=MAP4 PE=1 SV=3	DVTPPPETEVVLIK	Phospho (ST)	808.913	61.2565	2	.0003000000000000.	0	-0.307586	-0.307586	0.0372664	0.0372664	25.96	25.96	1	519	532	17.33	MAP4 p-T521 (z= 2)	MAP4 519 - 532	DVT^PPPETEVVLIK	p0406	MAP4 p-T522 (z= 2)	1.5957	2.19317	1.52776	0.000135135	0.000133174	1.58035	1.62879	1.84139	1.16956	0.000128464	0.000128263	1.16861	1.65474	0.000128202	2.53403	0.140423	0.000133501	0.25175	1.59309	1.20119	0.918661
HNRPG_HUMAN	Heterogeneous nuclear ribonucleoprotein G OS=Homo sapiens GN=RBMX PE=1 SV=3	DVYLSPR	Phospho (ST)	465.212	37.1826	2	.000003000.	4.88469	-9.11787	1.36613	0.00216772	0.0311714	36.44	26.4367	21	204	210	23.71	RBMX p-S208 (z= 2)	RBMX 204 - 210	DVYLS^PR	p0407	RBMX p-S209 (z= 2)	1.4435	0.984336	0.839116	1.9158	1.95735	1.18959	0.974208	0.870309	1.56277	0.130193	0.278926	0.896805	1.7108	0.666916	0.320454	0.22202	0.292401	0.316992	0.710233	1.7742	1.94309
TEBP_HUMAN	Prostaglandin E synthase 3 OS=Homo sapiens GN=PTGES3 PE=1 SV=1	DWEDDSDEDMSNFDR	Phospho (ST)	978.32	57.0987	2	.00000030000000000.	5.05825	-0.477331	1.95539	4.68687e-09	0.00465521	88.41	47.6083	105	108	122	50.7	PTGES3 p-S113 (z= 2)	PTGES3 108 - 122	DWEDDS^DEDMSNFDR	p0409	PTGES3 p-S114 (z= 2)	4.04874e-05	3.96282e-05	0.254948	1.49505	0.582482	0.63239	3.61649	3.29695	1.03311	1.11862	0.243139	0.546246	1.55276	0.538464	1.8331	4.21751e-05	1.57438	0.850011	0.876738	0.450866	0.504128
HNRPK_HUMAN	Heterogeneous nuclear ribonucleoprotein K OS=Homo sapiens GN=HNRNPK PE=1 SV=1	DYDDMSPR	Phospho (ST)	539.684	33.2982	2	.0000003000.	6.4612	-1.31713	1.9164	0.00264532	0.0343026	31.09	20.8112	33	279	286	22.3	HNRNPK p-S284 (z= 2)	HNRNPK 279 - 286	DYDDMS^PR	p0410	HNRNPK p-S285 (z= 2)	2.05537	2.8129e-05	1.23618	0.691587	0.508971	0.493184	0.891823	1.08281	1.27745	0.0319513	0.708287	1.21556	0.0354603	0.780484	0.181042	0.43229	0.600083	0.391612	2.92414	2.30193	3.15976
IF4G1_HUMAN	Eukaryotic translation initiation factor 4 gamma 1 OS=Homo sapiens GN=EIF4G1 PE=1 SV=3	EAALPPVSPLK	Phospho (ST)	601.317	50.2446	2	.0000000030000.	2.06477	-2.64948	-0.292356	0.0119793	0.0146648	28.97	28.415	2	1225	1235	23.68	EIF4G1 p-S1232 (z= 2)	EIF4G1 1225 - 1235	EAALPPVS^PLK	p0411	EIF4G1 p-S1233 (z= 2)	0.0427178	1.45841	0.0528992	0.189547	0.137291	2.07833	0.0541922	0.866998	1.00374	1.99386	0.129151	0.110311	0.583324	0.711633	2.18232	0.425043	0.476749	0.491668	2.81334	3.10871	2.08976
SPTA2_HUMAN	Spectrin alpha chain, brain OS=Homo sapiens GN=SPTAN1 PE=1 SV=3	EAALTSEEVGADLEQVEVLQK	2 Phospho (ST)	806.693	34.8781	3	.00000330000000000000000.	0	-4.32055	-4.32055	0.0213757	0.0213757	29.85	29.85	1	1111	1131	21.45	SPTAN1 p-T1115 p-S1116 (z= 3)	SPTAN1 1111 - 1131	EAALT^S^EEVGADLEQVEVLQK	p0412	SPTAN1 p-T1116 p-S1117 (z= 3)	0.793407	0.756212	1.41394	1.1036	1.08998	0.983469	1.25685	1.18423	0.907382	0.239273	0.80971	0.762583	0.355157	0.950065	0.319637	1.23859	1.29623	1.18649	2.26128	1.70848	0.383434
ANK1_HUMAN	Ankyrin-1 OS=Homo sapiens GN=ANK1 PE=1 SV=3	EADAATSFLR	Phospho (ST)	580.755	55.7338	2	.000000300000.	4.81675	-2.2553	1.02984	0.0103501	0.0220588	30.99	27.7936	11	9	18	11.05	ANK1 p-T14 (z= 2)	ANK1 9 - 18	EADAAT^SFLR	p0413	ANK1 p-T15 (z= 2)	2.54938	2.45295	1.55643	0.0138699	0.00746557	0.019028	1.60213	1.78395	0.0286389	0.0376874	0.0214554	0.0138095	0.211057	0.0195994	0.0650708	1.23944	1.08211	0.92721	3.60946	1.85375	1.9055
MEPE_HUMAN	Matrix extracellular phosphoglycoprotein OS=Homo sapiens GN=MEPE PE=1 SV=1	EADAVDVSLVEGSNDIMGSTNFK	Phospho (ST)	826.691	55.838	3	.0000000000000000000030000.	0	-9.74468	-8.54566	0.0112719	0.0409237	31.81	27.3733	3	326	348	0	MEPE p-T345 (z= 3)	MEPE 326 - 348	EADAVDVSLVEGSNDIMGST^NFK	p0414	MEPE 326 - 348 + Phospho (ST)	1.66588	0.451039	0.643353	4.59005e-05	0.337673	0.246504	0.902457	0.681834	0.717527	2.14705	1.13964	4.42253e-05	1.80441	0.614354	0.0533503	1.32807	1.15357	1.11606	2.47668	2.49811	1.02235
NBEL1_HUMAN	Neurobeachin-like protein 1 OS=Homo sapiens GN=NBEAL1 PE=2 SV=2	EAKTNPVTAENAFR	Phospho (ST)	814.373	42.2912	2	.0000000030000000.	0	-5.67826	-5.67826	0.0182709	0.0182709	29.41	29.41	1	218	231	19.34	NBEAL1 p-T225 (z= 2)	NBEAL1 218 - 231	EAKTNPVT^AENAFR	p0418	NBEAL1 p-T226 (z= 2)	1.51908	3.03357	1.07029	2.80107	2.03309	2.27852	0.834536	0.91344	0.873362	0.171008	0.790804	0.874586	0.940437	0.462434	0.187503	0.547467	0.511045	0.425488	0.142173	0.0994405	0.490652
NHRF1_HUMAN	Na(+)/H(+) exchange regulatory cofactor NHE-RF1 OS=Homo sapiens GN=SLC9A3R1 PE=1 SV=4	EALAEAALESPRPALVR	Phospho (ST)	936.984	56.6536	2	.0000000000300000000.	3.29388	-2.32592	0.643355	1.99215e-05	0.0144064	57.46	35.07	24	271	287	50.15	SLC9A3R1 p-S280 (z= 2)	SLC9A3R1 271 - 287	EALAEAALES^PRPALVR	p0419	SLC9A3R1 p-S281 (z= 2)	0.323415	0.292571	0.286326	1.80562	0.963157	0.945935	1.5499	1.93423	1.1703	0.617161	0.429194	0.544696	2.85883	1.10779	3.21659	0.239159	0.393539	0.312262	0.950159	0.612835	0.446333
NHRF1_HUMAN	Na(+)/H(+) exchange regulatory cofactor NHE-RF1 OS=Homo sapiens GN=SLC9A3R1 PE=1 SV=4	EALAEAALESPRPALVR	Phospho (ST)	624.992	61.7756	3	.0000000000300000000.	5.85482	-1.66137	0.902798	0.000346403	0.0219658	45.23	30.0754	13	271	287	36.9	SLC9A3R1 p-S280 (z= 3)	SLC9A3R1 271 - 287	EALAEAALES^PRPALVR	p0420	SLC9A3R1 p-S281 (z= 3)	0.514262	0.406206	0.180327	1.74365	0.875614	0.779015	1.51093	2.00688	2.05261	0.739297	0.397016	0.723904	2.43674	1.05786	2.39459	0.196983	0.286065	0.247892	1.15402	0.674502	0.621639
PDZD2_HUMAN		EANSSPGLGTPLK	Phospho (ST)	675.814	24.172	2	.000000000030000.	0	-8.32758	-8.32758	0.027434	0.027434	27.14	27.14	1	837	849	10.69	PDZD2 p-T846 (z= 2)	PDZD2 837 - 849	EANSSPGLGT^PLK	p0423	PDZD2 p-T847 (z= 2)	3.65835	0.000504716	3.17615	0.000525324	0.000517699	1.58097	0.000492331	0.000497245	1.3144	0.000499389	0.000498609	0.000506152	0.000480345	5.74133	0.352127	0.000537153	0.000518972	0.000518324	0.000531745	1.71811	3.45193
BRD4_HUMAN	Bromodomain-containing protein 4 OS=Homo sapiens GN=BRD4 PE=1 SV=2	EAPSPLMIHSPQMSQFQSLTHQSPPQQNVQPK	Phospho (ST)	920.189	65.3484	4	.0000300000000000000000000000000000.	1.83859	1.83859	1.83859	0.0249078	0.0249078	27.59	27.59	1	1061	1092	3.99	BRD4 p-S1064 (z= 4)	BRD4 1061 - 1092	EAPS^PLMIHSPQMSQFQSLTHQSPPQQNVQPK	p0424	BRD4 1061 - 1092 + Phospho (ST)	0.0017049	0.00166872	0.756384	3.03666	2.42188	1.05535	0.472384	2.98979	0.992725	0.00165111	1.30039	1.84023	0.00158815	0.00164775	0.00156182	0.00177597	0.00171586	2.18121	0.00175809	3.11304	0.824872
NPCL1_HUMAN	Niemann-Pick C1-like protein 1 OS=Homo sapiens GN=NPC1L1 PE=2 SV=1	EATISMGSAVFAGVAMTNLPGILVLGLAK	Oxidation (M); 3 Phospho (ST)	618.294	44.6606	5	.0003032030000000000000000000000.	1.42041	1.42041	1.42041	0.0337199	0.0337199	27	27	1	1230	1258	11.8	NPC1L1 p-T1232 p-S1234 p-S1237 (z= 5) + Oxi	NPC1L1 1230 - 1258	EAT^IS^MGS^AVFAGVAMTNLPGILVLGLAKMGS^	p0425	NPC1L1 p-T1233 (z= 5) + oxidation	0.183976	0.614346	0.224619	0.78321	0.122356	0.828072	0.313442	1.23592	0.379966	0.0903754	0.581242	0.602141	3.3537	3.2073	1.53265	4.28849	0.397767	0.378774	0.454833	0.786837	0.639984
YR011_HUMAN	NPIP-like protein ENSP00000283050 OS=Homo sapiens PE=3 SV=2	ECLLAPLPPSPLPPSVDDNLKTP	Phospho (ST)	510.862	60.9971	5	.0000000000300000000000000.	8.07879	8.07879	8.07879	0.0341526	0.0341526	25	25	1	305	327	13.37	AFF4 p-S314 (z= 5)	AFF4 305 - 327	ECLLAPLPPS^PLPPSVDDNLKTP	p0426	SULT6B1 p-S315 (z= 5)	0.281177	0.0799645	0.0723002	0.273513	0.15191	0.120067	0.0782999	0.32784	0.0695252	5.56937	3.83036	2.17756	0.0824849	0.000157313	0.485947	1.82877	1.98409	1.6508	1.03398	0.666244	0.235642
UTP20_HUMAN	Small subunit processome component 20 homolog OS=Homo sapiens GN=UTP20 PE=1 SV=2	ECNIIQFTKPAETLSKIWSHVHSHLR	Phospho (ST)	1071.21	81.8242	3	.0000000000000300000000000000.	8.38284	7.72876	8.0558	0.0378024	0.0441388	23.62	22.89	2	2448	2473	8.32	UTP20 p-T2460 (z= 3)	UTP20 2448 - 2473	ECNIIQFTKPAET^LSKIWSHVHSHLR	p0427	UTP20 2448 - 2473 + Phospho (ST)	0.689323	0.305259	0.309833	4.17993e-06	4.11926e-06	0.745507	0.638306	1.15661	0.772336	1.80834	1.31374	1.57352	2.09323	1.79279	3.70624	0.313216	1.27067	1.33072	0.513055	0.451557	0.215737
KAP0_HUMAN	cAMP-dependent protein kinase type I-alpha regulatory subunit OS=Homo sapiens GN=PRKAR1A PE=1 SV=1	EDEISPPPPNPVVK	Phospho (ST)	799.381	45.7995	2	.0000030000000000.	2.14874	-1.09536	0.526694	0.000180834	0.000852403	49.4	44.68	2	79	92	36.77	PRKAR1A p-S83 (z= 2)	PRKAR1A 79 - 92	EDEIS^PPPPNPVVK	p0428	PRKAR1A p-S84 (z= 2)	1.11472	1.03626	0.974878	5.78229e-05	1.82272	1.81543	1.97426	1.63406	2.08541	5.49682e-05	0.321367	5.57126e-05	1.22446	0.484133	0.203891	0.329278	0.936077	0.674736	1.99897	1.1282	1.24098
U520_HUMAN	U5 small nuclear ribonucleoprotein 200 kDa helicase OS=Homo sapiens GN=SNRNP200 PE=1 SV=2	EEASDDDMEGDEAVVR	Phospho (ST)	923.84	40.9107	2	.000030000000000000.	9.88525	-1.11342	1.59896	2.62517e-06	0.00357227	64.92	41.78	39	222	237	64.15	SNRNP200 p-S225 (z= 2)	SNRNP200 222 - 237	EEAS^DDDMEGDEAVVR	p0432	SNRNP200 p-S226 (z= 2)	2.39818	1.57222	1.36927	8.77315e-05	8.6458e-05	8.63033e-05	8.22214e-05	2.24476	8.35069e-05	1.12415	0.167202	0.551212	1.49078	0.495042	7.889e-05	1.05772	8.66707e-05	0.630719	0.578053	2.74913	4.57097
CADH4_HUMAN	Cadherin-4 OS=Homo sapiens GN=CDH4 PE=2 SV=2	EEHASYHLR	Phospho (ST)	611.261	26.9602	2	.00000300000.	6.81275	5.76401	6.28838	0.0225267	0.043293	27.08	24.82	2	238	246	4.22	CDH4 p-S242 (z= 2)	CDH4 238 - 246	EEHAS^YHLR	p0435	CDH4 238 - 246 + Phospho (ST)	0.0596665	0.000300527	0.000306115	15.7016	0.000308258	0.387547	0.154523	0.000296079	0.000297736	0.655966	2.24259	0.000301382	0.197136	0.366328	0.288817	0.112896	0.000309016	0.406963	0.138694	0.28488	0.000295847
U2AF2_HUMAN	Splicing factor U2AF 65 kDa subunit OS=Homo sapiens GN=U2AF2 PE=1 SV=4	EEHGGLIRSPR	Phospho (ST)	665.818	32.2789	2	.0000000003000.	3.80107	0.311367	1.70123	0.0107738	0.0365297	31.62	27.496	5	71	81	21.28	U2AF2 p-S79 (z= 2)	U2AF2 71 - 81	EEHGGLIRS^PR	p0436	U2AF2 p-S80 (z= 2)	1.16896	1.39385	2.29983	0.930222	0.886903	0.921544	0.924401	0.953783	0.780673	0.380244	1.12709	1.23606	0.24372	0.84806	0.530017	0.756888	0.758972	0.618644	2.06814	1.61062	0.561385
ADAM9_HUMAN	Disintegrin and metalloproteinase domain-containing protein 9 OS=Homo sapiens GN=ADAM9 PE=1 SV=1	EEMILLANYLDSMYIMLNIR	Phospho (Y)	842.405	59.1758	3	.0000000000000040000000.	3.83172	3.83172	3.83172	0.0348755	0.0348755	26.45	26.45	1	237	256	10.76	ADAM9 p-Y250 (z= 3)	ADAM9 237 - 256	EEMILLANYLDSMY^IMLNIR	p0437	ADAM9 p-Y251 (z= 3)	0.591663	1.30852	0.317852	0.658462	0.657459	1.89409	1.05629	0.584528	0.840086	0.572765	0.597643	1.78146	1.95473	0.546866	2.31208	2.01676	0.978317	0.795009	0.34479	0.446706	0.74392
RLA0L_HUMAN	60S acidic ribosomal protein P0-like OS=Homo sapiens PE=1 SV=1	EESEESDEDMGFGLFD	2 Phospho (ST)	998.315	99.1574	2	.000300300000000000.	4.22438	2.52982	3.3771	0.0346564	0.0415068	20.4	19.705	2	302	317	20.4	ANK1 p-S304 p-S307 (z= 2)	ANK1 302 - 317	EES^EES^DEDMGFGLFD	p0442	RPLP1 p-S305 p-S308 (z= 2)	0.629671	1.20885	1.68351	0.54093	0.960223	1.51661	0.696081	0.802114	1.78427	1.74585	1.29729	0.630641	0.739634	0.973597	2.39192	0.256422	0.534501	0.355536	0.892241	0.543829	0.816291
VIGLN_HUMAN	Vigilin OS=Homo sapiens GN=HDLBP PE=1 SV=2	EESNTKIDLPAENSNSETIIITGK	2 Phospho (ST)	921.746	66.4791	3	.00030300000000000000000000.	0	-5.24325	-5.24325	0.0443364	0.0443364	26.51	26.51	1	609	632	17.47	HDLBP p-S611 p-T613 (z= 3)	HDLBP 609 - 632	EES^NT^KIDLPAENSNSETIIITGK	p0443	HDLBP p-S612 p-T614 (z= 3)	1.42698	1.90904	0.786054	0.894223	0.355129	0.925136	0.316076	0.613114	0.708524	1.38217	0.48624	1.81201	0.975093	0.000559803	1.146	0.8339	1.28324	0.568403	3.16222	0.916101	0.499786
FCHO1_HUMAN	FCH domain only protein 1 OS=Homo sapiens GN=FCHO1 PE=1 SV=2	EEVVSTLDAVQVLSGVSQLLPKSR	4 Phospho (ST)	958.759	56.1236	3	.00000030000000300300000300.	0	-5.04863	-5.04863	0.012167	0.012167	32.36	32.36	1	115	138	0	FCHO1 p-T120 p-S128 p-S131 (z= 3)	FCHO1 115 - 138	EEVVST^LDAVQVLS^GVS^QLLPKSRGVS^	p0444	FCHO1 115 - 138 + 4 Phospho (ST)	0.934935	0.729887	0.49962	0.935838	0.933372	0.769208	1.08335	1.11372	1.11734	1.67748	0.634151	0.593794	1.26095	0.800555	0.491782	1.12257	1.28795	1.22765	1.30467	1.46597	1.01521
UFC1_HUMAN		EEYQSLIRYVENNK	Phospho (ST); Phospho (Y)	972.905	48.3997	2	.0000030004000000.	0	-8.23288	-6.96388	0.0130951	0.0392719	31.03	26.665	6	34	47	24.65	UFC1 p-S38 p-Y42 (z= 2)	UFC1 34 - 47	EEYQS^LIRY^VENNK	p0445	UFC1 p-S39 p-Y43 (z= 2)	0.98607	1.13846	0.853193	0.960684	0.889585	1.1433	1.14038	1.36377	1.44987	1.25001	0.633142	0.71672	1.05272	0.573887	0.231113	0.626306	0.731176	0.48696	1.92383	1.64211	1.20671
NP1L4_HUMAN	Nucleosome assembly protein 1-like 4 OS=Homo sapiens GN=NAP1L4 PE=1 SV=1	EFITGDVEPTDAESEWHSENEEEEK	Phospho (ST)	1006.07	56.6487	3	.000000000000000000300000000.	2.99583	0.806916	2.10037	3.69624e-05	0.00857908	56.35	37.77	5	108	132	18.2	NAP1L4 p-S125 (z= 3)	NAP1L4 108 - 132	EFITGDVEPTDAESEWHS^ENEEEEK	p0446	NAP1L4 p-S126 (z= 3)	2.13374	0.877711	0.284393	0.0687036	0.403378	0.290324	2.00541	1.68812	1.10572	0.942653	0.903291	0.329319	2.63716	0.359818	2.71305	0.000202909	0.000196041	0.566201	2.10152	0.960193	0.628904
NP1L4_HUMAN	Nucleosome assembly protein 1-like 4 OS=Homo sapiens GN=NAP1L4 PE=1 SV=1	EFITGDVEPTDAESEWHSENEEEEKLAGDMK	Phospho (ST)	1211.17	64.8636	3	.000000000000000000300000000000000.	2.0135	-0.465503	0.968779	9.88937e-08	0.01321	82.87	45.3171	14	108	138	14.57	NAP1L4 p-S125 (z= 3)	NAP1L4 108 - 138	EFITGDVEPTDAESEWHS^ENEEEEKLAGDMK	p0447	NAP1L4 p-S126 (z= 3)	0.494946	0.357331	0.32994	0.520723	3.88201e-05	3.87507e-05	1.47763	1.67024	1.78359	1.03998	3.73887e-05	0.86237	3.29427	1.66032	3.38823	0.0600488	1.2129	0.734956	1.0858	0.585912	0.440688
NBEA_HUMAN	Neurobeachin OS=Homo sapiens GN=NBEA PE=1 SV=2	EFKIHTTSDGMSSISER	Phospho (ST)	1002.94	64.3328	2	.0000000000000300000.	0	-1.14978	-1.04997	0.0113844	0.0356622	31.69	28.07	2	1207	1223	9.54	NBEA p-S1219 (z= 2)	NBEA 1207 - 1223	EFKIHTTSDGMSS^ISER	p0448	NBEA 1207 - 1223 + Phospho (ST)	2.92019	0.682837	0.341769	0.499747	0.459421	0.963985	0.370374	0.996851	0.700447	4.65174	2.94168	0.342756	1.29879	0.300433	0.865857	0.222985	1.07448	0.257101	0.691315	0.303304	0.113927
PGRC1_HUMAN	Membrane-associated progesterone receptor component 1 OS=Homo sapiens GN=PGRMC1 PE=1 SV=3	EGEEPTVYSDEEEPKDESAR	Phospho (ST)	1188.47	37.2597	2	.0000000003000000000000.	3.41356	-1.13393	1.30123	0.000164107	0.0100166	49.31	35.9683	12	173	192	18.36	PGRMC1 p-S181 (z= 2)	PGRMC1 173 - 192	EGEEPTVYS^DEEEPKDESAR	p0449	PGRMC1 p-S182 (z= 2)	1.4843	2.69478	1.5608	0.788386	0.410457	0.796252	1.10485	1.11476	0.654802	5.0577e-05	0.559847	0.368034	0.773737	0.729519	0.123756	0.0819285	0.424156	0.196152	1.61977	1.15778	4.35588
PGRC1_HUMAN	Membrane-associated progesterone receptor component 1 OS=Homo sapiens GN=PGRMC1 PE=1 SV=3	EGEEPTVYSDEEEPKDESAR	Phospho (ST)	792.654	36.1381	3	.0000000003000000000000.	3.71841	-0.715389	1.7731	2.84086e-05	0.013642	56.88	33.2267	9	173	192	17.48	PGRMC1 p-S181 (z= 3)	PGRMC1 173 - 192	EGEEPTVYS^DEEEPKDESAR	p0450	PGRMC1 p-S182 (z= 3)	2.38494	3.42539	1.66805	4.6929e-05	0.673746	0.89774	0.826283	0.67622	1.14916	0.0743237	0.331824	1.19996	0.895057	0.650137	0.210996	4.79856e-05	0.177984	0.0580626	1.49213	1.02234	3.18556
PLSL_HUMAN	Plastin-2 OS=Homo sapiens GN=LCP1 PE=1 SV=5	EGESLEDLMK	Phospho (ST)	615.754	59.19	2	.000030000000.	3.15659	-0.129322	2.06128	0.0162355	0.0208578	27.96	27.0733	3	254	263	27.09	LCP1 p-S257 (z= 2)	LCP1 254 - 263	EGES^LEDLMK	p0452	LCP1 p-S258 (z= 2)	1.87749	0.630511	0.251989	0.279605	0.0409022	0.0639899	0.102707	0.0795955	0.0388502	2.06955	1.53277	1.37662	4.18665	1.92032	5.76269	0.3026	0.177946	0.0304259	0.0321635	0.0774005	0.165229
ZN827_HUMAN	Zinc finger protein 827 OS=Homo sapiens GN=ZNF827 PE=2 SV=1	EGESLSTTLPR	Phospho (ST)	635.294	40.1897	2	.0000300000000.	5.08209	5.08209	5.08209	0.0296422	0.0296422	26.25	26.25	1	602	612	9.15	ZNF827 p-S605 (z= 2)	ZNF827 602 - 612	EGES^LSTTLPR	p0453	ZNF827 602 - 612 + Phospho (ST)	1.59578	1.69483	2.93285	0.140885	0.040918	0.0691164	0.0395311	1.13655	0.52505	0.314981	0.680021	2.04851	0.392554	0.771406	0.597272	0.804038	0.0646841	0.787612	1.99809	1.43775	2.92756
SSRP1_HUMAN	FACT complex subunit SSRP1 OS=Homo sapiens GN=SSRP1 PE=1 SV=1	EGMNPSYDEYADSDEDQHDAYLER	Phospho (ST)	977.034	49.3984	3	.00000000000003000000000000.	2.95108	-0.429976	1.48782	3.76822e-07	0.00382888	75.12	48.8091	22	432	455	22.31	SSRP1 p-S444 (z= 3)	SSRP1 432 - 455	EGMNPSYDEYADS^DEDQHDAYLER	p0454	SSRP1 p-S445 (z= 3)	1.62003	0.494809	0.629044	0.126157	0.632197	2.96222e-05	1.19899	1.17144	1.37979	1.38099	0.801889	0.690893	1.4259	0.793609	0.876514	0.9158	1.13183	0.836283	1.5602	2.14043	1.19318
ARI3A_HUMAN	AT-rich interactive domain-containing protein 3A OS=Homo sapiens GN=ARID3A PE=1 SV=2	EGPGEEHFEDMASDEDMKPK	Phospho (ST)	1179.45	46.6595	2	.0000000000000300000000.	1.09169	0.752263	0.865406	0.0137209	0.0270024	28.92	26.3467	3	107	126	28.92	ARID3A p-S119 (z= 2)	ARID3A 107 - 126	EGPGEEHFEDMAS^DEDMKPK	p0457	ARID3A p-S120 (z= 2)	3.16187	0.000369448	0.468566	0.000384534	0.000378952	0.177035	0.514532	0.938911	0.000366017	0.000365549	0.000364978	0.000370499	0.000351609	0.000364803	0.000345781	3.65476	6.32381	3.64495	0.162758	1.63148	0.317675
ARI3A_HUMAN	AT-rich interactive domain-containing protein 3A OS=Homo sapiens GN=ARID3A PE=1 SV=2	EGPGEEHFEDMASDEDMKPK	Phospho (ST)	786.637	46.7126	3	.0000000000000300000000.	4.14825	0.0369131	1.63308	0.000451215	0.0168345	43.75	31.2587	15	107	126	34.53	ARID3A p-S119 (z= 3)	ARID3A 107 - 126	EGPGEEHFEDMAS^DEDMKPK	p0458	ARID3A p-S120 (z= 3)	3.19721	0.995219	0.550081	4.49211e-05	4.4269e-05	4.41898e-05	4.20998e-05	0.722259	0.943296	2.08606	1.00739	0.519242	0.417444	0.211275	0.018113	2.01057	2.90083	2.05019	0.234916	1.91117	1.22457
T170A_HUMAN	Transmembrane protein 170A OS=Homo sapiens GN=TMEM170A PE=2 SV=1	EGSGGSGGSAGLLQQILSLKVVPR	Phospho (ST)	797.424	81.0965	3	.00030000000000000000000000.	5.55363	5.55363	5.55363	0.0341982	0.0341982	21.82	21.82	1	4	27	14.41	TMEM170A p-S6 (z= 3)	TMEM170A 4 - 27	EGS^GGSGGSAGLLQQILSLKVVPR	p0459	TMEM170A p-S7 (z= 3)	1.50822	0.62239	1.11537	0.0464785	0.860972	1.19649	1.87617	2.16877	1.26853	2.4801	8.88019e-05	9.01453e-05	1.10214	0.428005	1.67797	0.0474177	0.650769	0.470343	1.36919	0.809355	1.30114
PININ_HUMAN	Pinin OS=Homo sapiens GN=PNN PE=1 SV=4	EIAIVHSDAEKEQEEEEQK	Phospho (ST)	774.347	39.6517	3	.000000030000000000000.	3.87928	1.00862	2.58906	5.24335e-05	0.0208588	55.58	35.69	9	341	359	50.77	PNN p-S347 (z= 3)	PNN 341 - 359	EIAIVHS^DAEKEQEEEEQK	p0460	PNN p-S348 (z= 3)	0.762009	0.604003	0.983881	8.70539	0.400352	0.0972476	1.03349	0.915943	0.223408	0.287416	0.462975	2.62305	0.0539844	0.41346	0.599898	0.383255	0.13775	0.433886	0.367752	0.755192	0.755655
SAHH2_HUMAN	Putative adenosylhomocysteinase 2 OS=Homo sapiens GN=AHCYL1 PE=1 SV=2	EIEDAEKYSFMATVTK	Phospho (Y)	971.432	55.2124	2	.000000004000000000.	1.11498	0.300899	0.707937	0.0140525	0.0210585	31.31	29.785	2	21	36	4.92	AHCYL1 p-Y28 (z= 2)	AHCYL1 21 - 36	EIEDAEKY^SFMATVTK	p0462	AHCYL1 21 - 36 + Phospho (Y)	0.814339	1.09942	0.513293	1.90864	0.296431	1.21462	0.947168	1.63721	1.19337	1.29169	0.329129	0.623845	1.57797	0.414211	3.37665	0.824697	0.563977	0.277967	0.753427	0.68585	0.656081
FGOP2_HUMAN	FGFR1 oncogene partner 2 OS=Homo sapiens GN=FGFR1OP2 PE=1 SV=1	EILQITR	Phospho (ST)	476.748	23.7076	2	.000000300.	1.90125	1.90125	1.90125	0.0146842	0.0146842	29.57	29.57	1	216	222	10.34	FGFR1OP2 p-T221 (z= 2)	FGFR1OP2 216 - 222	EILQIT^R	p0463	FGFR1OP2 p-T222 (z= 2)	0.702273	0.962713	1.0247	0.0468283	1.38537	1.49081	0.962306	0.920187	0.386505	2.11431	3.10077	0.00225638	0.0825172	1.21174	1.83481	0.0431514	0.553859	1.15937	1.12764	0.686631	1.20126
KTN1_HUMAN	Kinectin OS=Homo sapiens GN=KTN1 PE=1 SV=1	EIQNGNLHESDSESVPR	Phospho (ST)	995.929	38.349	2	.0000000000300000000.	0.237205	-0.717645	-0.24022	0.0241606	0.0323098	28.37	27.27	2	66	82	13.58	KTN1 p-S75 (z= 2)	KTN1 66 - 82	EIQNGNLHES^DSESVPR	p0464	KTN1 p-S76 (z= 2)	0.0241857	20.5231	0.0241127	0.0246391	0.0242814	0.024238	0.0230916	0.0233221	0.0234526	0.0234227	0.0233861	0.0237399	0.0225295	0.0233749	0.022156	0.0251939	0.0243412	0.0243108	0.0249402	0.0249131	0.0233038
CA186_HUMAN	Uncharacterized protein C1orf186 OS=Homo sapiens GN=C1orf186 PE=2 SV=1	EITDYVNVNPER	Phospho (Y)	764.84	49.7473	2	.00000400000000.	2.08096	2.08096	2.08096	0.000240665	0.000240665	47.99	47.99	1	137	148	17.91	C1orf186 p-Y141 (z= 2)	C1orf186 137 - 148	EITDY^VNVNPER	p0468	C1orf186 p-Y142 (z= 2)	0.485214	0.277683	0.247461	1.45596	0.412362	0.816465	2.88883	2.79847	1.60748	0.706123	0.592957	0.954231	1.25473	0.827553	1.42124	0.745836	0.519687	0.595533	1.60324	0.573347	0.21559
RASA1_HUMAN	Ras GTPase-activating protein 1 OS=Homo sapiens GN=RASA1 PE=1 SV=1	EIYNTIRR	Phospho (Y)	572.781	26.0372	2	.0004000000.	1.81541	1.81541	1.81541	0.026277	0.026277	26.65	26.65	1	458	465	8.02	RASA1 p-Y460 (z= 2)	RASA1 458 - 465	EIY^NTIRR	p0469	RASA1 458 - 465 + Phospho (Y)	0.0688198	0.0673594	0.0686119	0.0701099	0.0690922	0.0689686	0.0657066	0.0663625	13.0165	0.0666485	6.6923	0.0675511	0.064107	0.0665126	0.0630443	0.0716885	0.0692622	0.0691756	0.0709667	0.0708897	0.0663104
HS90B_HUMAN	Heat shock protein HSP 90-beta OS=Homo sapiens GN=HSP90AB1 PE=1 SV=4	EKEISDDEAEEEK	Phospho (ST)	815.823	25.5561	2	.000003000000000.	4.35557	0.784227	3.01785	7.02195e-05	0.000284605	52.18	47.9833	3	222	234	45.92	HSP90AB1 p-S226 (z= 2)	HSP90AB1 222 - 234	EKEIS^DDEAEEEK	p0470	HSP90AB1 p-S227 (z= 2)	0.186744	2.31613	0.2598	0.231729	0.000957226	0.000955513	0.00091032	0.826106	2.16018	0.000923371	0.000921929	0.000935875	0.000888159	7.45176	0.000873436	0.000993196	0.00095958	0.000958382	1.06174	2.83257	3.66297
FOX1A_HUMAN	Fox-1 homolog A OS=Homo sapiens GN=FOX1 PE=1 SV=2	EKLHGTVVEGR	Phospho (ST)	435.551	31.767	3	.0000003000000.	0.626712	0.442611	0.534661	0.0319251	0.0469441	26.31	24.87	2	174	184	6.64	FOX1 p-T179 (z= 3)	FOX1 174 - 184	EKLHGT^VVEGR	p0472	FOX1 174 - 184 + Phospho (ST)	1.64325	0.97367	1.18893	0.0188145	1.31358	1.27775	0.771485	0.753078	1.04277	0.00548125	1.68489	0.012022	0.613068	1.2658	2.11656	0.668694	0.66011	0.652835	2.16701	2.14364	0.0265742
LEF1_HUMAN	Lymphoid enhancer-binding factor 1 OS=Homo sapiens GN=LEF1 PE=1 SV=1	EKLQESASGTGPR	Phospho (ST)	480.561	39.856	3	.000000000030000.	9.56655	9.56655	9.56655	0.0339569	0.0339569	26.58	26.58	1	381	393	13.74	LEF1 p-T390 (z= 3)	LEF1 381 - 393	EKLQESASGT^GPR	p0474	LEF1 p-T391 (z= 3)	0.316055	0.34807	0.21878	0.337033	0.37445	0.0140278	0.363193	0.34266	0.44712	0.679193	2.57472	2.85879	0.245544	2.08841	1.34417	2.92942	2.09134	1.97981	0.254461	0.290572	0.90218
PHLB1_HUMAN	Pleckstrin homology-like domain family B member 1 OS=Homo sapiens GN=PHLDB1 PE=1 SV=1	EKLTVLER	Phospho (ST)	534.274	42.7421	2	.0000300000.	0	-9.78405	-9.22147	0.0168175	0.0343998	29.77	27.36	2	885	892	18.66	PHLDB1 p-T888 (z= 2)	PHLDB1 885 - 892	EKLT^VLER	p0475	PHLDB1 p-T889 (z= 2)	3.00347	1.48522	1.57816	0.184056	0.141191	0.120501	0.162485	0.0537784	0.132683	0.0349312	0.155597	0.0872887	0.36221	0.0611302	0.0441633	2.25832	1.5029	1.78843	1.25921	3.56688	3.01741
LUZP1_HUMAN	Leucine zipper protein 1 OS=Homo sapiens GN=LUZP1 PE=1 SV=2	EKPDSDDDLDIASLVTAK	Phospho (ST)	1006.46	65.6896	2	.00000300000000000000.	2.68834	0.301357	1.49485	3.67283e-07	0.00185281	77.08	57.02	2	655	672	66.96	LUZP1 p-S659 (z= 2)	LUZP1 655 - 672	EKPDS^DDDLDIASLVTAK	p0476	LUZP1 p-S660 (z= 2)	0.682479	1.01099	0.77708	1.47139	1.2358	1.4153	0.540233	0.753727	0.649037	1.56245	1.50037	1.23448	1.19973	1.05171	2.02256	0.34759	1.25407	0.853378	0.497006	0.800581	0.140053
SRRM1_HUMAN	Serine/arginine repetitive matrix protein 1 OS=Homo sapiens GN=SRRM1 PE=1 SV=2	EKTPELPEPSVK	Phospho (ST)	717.351	43.9964	2	.00030000000000.	0.631681	0.631681	0.631681	0.0466069	0.0466069	24.73	24.73	1	218	229	13.44	SRRM1 p-T220 (z= 2)	SRRM1 218 - 229	EKT^PELPEPSVK	p0477	SRRM1 p-T221 (z= 2)	0.884503	1.1101	0.769155	1.27732	1.16478	1.30735	1.32668	1.32041	1.46607	1.21075	0.586314	0.6968	1.23743	0.521969	0.213578	0.68703	0.855283	0.0216889	0.653587	1.62584	2.06336
ZYX_HUMAN	Zyxin OS=Homo sapiens GN=ZYX PE=1 SV=1	EKVSSIDLEIDSLSSLLDDMTK	Phospho (ST)	1259.6	98.7414	2	.000030000000000000000000.	3.73472	0.238759	2.36282	2.16616e-09	0.000318711	98.49	64.6927	15	139	160	15.68	ZYX p-S142 (z= 2)	ZYX 139 - 160	EKVS^SIDLEIDSLSSLLDDMTK	p0478	ZYX p-S143 (z= 2)	0.167654	1.51403	0.722137	0.188879	2.30309	2.19753	2.29322	2.06748	0.707994	2.65458	0.379792	0.301094	0.202251	0.299571	0.208469	0.342368	1.79257	1.62057	0.35747	0.450597	0.22866
ARM10_HUMAN		EKVVTIIPK	Phospho (ST)	553.813	36.1056	2	.00000300000.	0	-3.44063	-3.44063	0.0282329	0.0282329	23.31	23.31	1	334	342	10.23	ARM10 p-T338 (z= 2)	ARM10 334 - 342	EKVVT^IIPK	p0480	ARM10 p-T339 (z= 2)	0.886373	0.673619	0.932769	1.01797	0.90741	0.854863	1.04532	0.973025	0.888308	0.249766	1.17789	0.918055	0.243907	0.816848	7.21621e-05	2.17827	1.50837	1.37561	0.545145	1.3315	2.47492
ITIH2_HUMAN	Inter-alpha-trypsin inhibitor heavy chain H2 OS=Homo sapiens GN=ITIH2 PE=1 SV=2	EKVVTITLDK	Phospho (ST)	613.329	69.9694	2	.000000030000.	4.20531	4.20531	4.20531	0.0176532	0.0176532	27.05	27.05	1	811	820	0	ITIH2 p-T817 (z= 2)	ITIH2 811 - 820	EKVVTIT^LDK	p0481	ITIH2 811 - 820 + Phospho (ST)	0.133227	1.73398	0.861074	0.403737	0.019316	0.058801	0.458161	0.176518	0.302716	6.54329	0.374689	0.0562439	0.833892	1.24145	2.88089	0.587064	2.24037	1.7558	0.0502486	0.120478	0.168059
SKI_HUMAN	Ski oncogene OS=Homo sapiens GN=SKI PE=1 SV=1	ELAASLALGLELSER	Phospho (ST)	551.284	73.8159	3	.00000000000003000.	3.03848	3.03848	3.03848	0.0125392	0.0125392	30.19	30.19	1	202	216	17.91	SKI p-S214 (z= 3)	SKI 202 - 216	ELAASLALGLELS^ER	p0482	SKI p-S215 (z= 3)	0.000174076	2.84197	0.00017355	0.000177339	3.75078	0.000174452	5.74031	0.00016786	3.77466	1.23214	0.00016832	0.000170867	0.000162155	0.00016824	0.000159467	0.000181332	0.000175195	3.65755	0.000179506	0.000179311	0.000167728
CO039_HUMAN	Uncharacterized protein C15orf39 OS=Homo sapiens GN=C15orf39 PE=1 SV=2	ELALPGCTSR	Phospho (ST)	592.263	26.9678	2	.000000000300.	0.576739	-5.17377	-3.16673	0.0384512	0.0530437	25.12	23.51	3	886	895	10.41	C15orf39 p-S894 (z= 2)	C15orf39 886 - 895	ELALPGCTS^R	p0483	C15orf39 p-S895 (z= 2)	1.02148	2.17279	1.97887	2.38161e-05	0.872108	0.681687	0.997942	0.787375	0.732319	2.26403e-05	2.2605e-05	0.817191	0.0959381	0.833285	0.63079	0.565638	0.695879	0.584744	4.54658	2.98529	2.25254e-05
LAMA1_HUMAN	Laminin subunit alpha-1 OS=Homo sapiens GN=LAMA1 PE=1 SV=2	ELDPIVTR	Phospho (ST)	511.75	26.4368	2	.0000000300.	0	-0.356344	-0.356344	0.0426758	0.0426758	24.49	24.49	1	248	255	5.78	LAMA1 p-T254 (z= 2)	LAMA1 248 - 255	ELDPIVT^R	p0484	LAMA1 248 - 255 + Phospho (ST)	0.671203	1.34534	0.868643	1.61088	2.15066	2.89003	1.5575	1.4874	0.482145	0.139643	0.300866	1.23502e-05	0.364052	0.243248	2.48878	0.177691	0.380011	0.380766	1.11004	0.968095	1.38301
ZN592_HUMAN	Zinc finger protein 592 OS=Homo sapiens GN=ZNF592 PE=1 SV=2	ELGTCSSVPPR	Phospho (ST)	641.779	92.5811	2	.0000003000000.	0.0920765	0.0920765	0.0920765	0.0466757	0.0466757	24.33	24.33	1	261	271	12.64	ZNF592 p-S266 (z= 2)	ZNF592 261 - 271	ELGTCS^SVPPR	p0486	ZNF592 p-S267 (z= 2)	0.234518	0.393024	0.642558	0.29978	1.64551	0.529743	0.934634	0.742678	1.86681	3.09807	1.63939	0.937328	1.1334	0.796218	3.04356	0.339844	0.308842	0.49379	0.784073	0.857083	0.279143
CELF2_HUMAN	CUG-BP- and ETR-3-like factor 2 OS=Homo sapiens GN=CUGBP2 PE=1 SV=1	ELKELFEPYGAVYQINVLR	2 Phospho (Y)	814.386	56.9195	3	.000000000400040000000.	0	-7.50124	-6.8066	0.0371575	0.0400456	26.68	26.27	2	55	73	11.6	CUGBP2 p-Y63 p-Y67 (z= 3)	CUGBP2 55 - 73	ELKELFEPY^GAVY^QINVLR	p0487	CUGBP2 p-Y64 p-Y68 (z= 3)	3.75135	0.162437	0.114183	0.28261	0.11719	0.0566602	0.147153	0.212105	0.0580876	8.54706	2.14805	0.389537	0.177199	0.187335	0.559626	0.113848	0.124747	0.163118	2.77713	0.79156	0.119008
DCR1C_HUMAN	Protein artemis OS=Homo sapiens GN=DCLRE1C PE=1 SV=2	ELLLTSPK	Phospho (ST)	490.761	39.7174	2	.0000003000.	7.86518	7.86518	7.86518	0.049059	0.049059	23.83	23.83	1	67	74	0	DCLRE1C p-S72 (z= 2)	DCLRE1C 67 - 74	ELLLTS^PK	p0488	DCLRE1C 67 - 74 + Phospho (ST)	0.780024	0.877364	0.729827	2.17964	1.91081	1.56472	1.57778	1.63754	2.05642	0.0366245	0.467088	0.8219	0.430743	0.732159	0.062284	0.45595	0.596721	0.562186	1.12567	0.883662	1.51089
ARI1A_HUMAN	AT-rich interactive domain-containing protein 1A OS=Homo sapiens GN=ARID1A PE=1 SV=3	ELQDGAESNGGGGGGGAGSGGGPGAEPDLK	Phospho (ST)	659.534	26.5187	4	.00000000300000000000000000000000.	8.15685	5.81831	7.35203	0.00657003	0.0106461	34.78	33.05	3	72	101	13.17	ARID1A p-S79 (z= 4)	ARID1A 72 - 101	ELQDGAES^NGGGGGGGAGSGGGPGAEPDLK	p0489	ARID1A p-S80 (z= 4)	1.05014	1.64671	2.00425	2.38652e-05	0.0115155	1.61452	1.37139	1.44659	1.46033	0.291301	1.05151	0.412615	0.370155	1.00005	0.648548	1.00762	0.801493	0.737961	1.81846	1.71641	0.538414
SRRM2_HUMAN	Serine/arginine repetitive matrix protein 2 OS=Homo sapiens GN=SRRM2 PE=1 SV=2	ELSNSPLRENSFGSPLEFR	Phospho (ST)	1130.03	66.5324	2	.000003000000000000000.	2.92864	0.802909	1.84806	0.0038937	0.0258243	37.03	30.782	5	1316	1334	11.38	SRRM2 p-S1320 (z= 2)	SRRM2 1316 - 1334	ELSNS^PLRENSFGSPLEFR	p0491	SRRM2 p-S1321 (z= 2)	0.811164	1.27773	1.18506	7.60911e-05	7.49866e-05	1.13578	1.05004	1.71183	1.43623	0.121594	0.428382	0.616356	2.08135	1.17629	2.65206	0.341979	2.01363	1.06317	1.0236	0.642791	0.23082
SRRM2_HUMAN	Serine/arginine repetitive matrix protein 2 OS=Homo sapiens GN=SRRM2 PE=1 SV=2	ELSNSPLRENSFGSPLEFR	Phospho (ST)	753.689	64.8677	3	.000003000000000000000.	4.14385	0.237817	2.94148	0.00125169	0.00937019	42.1	35.225	4	1316	1334	7.09	SRRM2 p-S1320 (z= 3)	SRRM2 1316 - 1334	ELSNS^PLRENSFGSPLEFR	p0492	SRRM2 1316 - 1334 + Phospho (ST)	0.979809	1.33397	1.10293	1.01257	0.971312	0.950855	1.09839	1.14792	1.34749	1.16808	0.896141	0.719675	1.227	0.752818	1.69244	0.371306	1.10658	0.982716	0.96369	0.567955	0.606356
UTRO_HUMAN	Utrophin OS=Homo sapiens GN=UTRN PE=1 SV=2	ELSVSVR	Phospho (ST)	435.211	24.3938	2	.000003000.	0	-0.0748498	-0.0748498	0.0111656	0.0111656	30.24	30.24	1	565	571	13.37	UTRN p-S569 (z= 2)	UTRN 565 - 571	ELSVS^VR	p0493	UTRN p-S570 (z= 2)	0.274123	4.29152	0.220184	2.56902	5.24974	0.298917	0.801679	0.7712	0.0439974	0.287521	2.49742	0.000318138	0.331205	0.5205	0.700135	0.237217	0.998912	0.511475	0.116147	0.140159	0.138608
CCNC_HUMAN	Cyclin-C OS=Homo sapiens GN=CCNC PE=1 SV=2	EMATILSKMPKPKPPPNSEGEQGPNGSQNSSYSQS	Oxidation (M); 2 Phospho (ST)	970.416	69.014	4	.0000000002000000000000000000000003030.	0	-6.18883	-6.18883	0.039678	0.039678	26.42	26.42	1	249	283	3.68	CCNC p-S281 p-S283 (z= 4) + Oxi	CCNC 249 - 283	EMATILSKMPKPKPPPNSEGEQGPNGSQNSSYS^QS^	p0495	CCNC 249 - 283 + Oxidation (M); 2 Phospho (ST)	0.55469	1.27135	0.248704	0.990208	9.91638e-05	0.426672	9.43046e-05	1.15427	0.744859	2.48984	1.36797	1.47567	1.84111	1.15503	3.5401	0.00010289	9.94077e-05	1.14468	1.15934	0.539347	0.895768
SON_HUMAN	Protein SON OS=Homo sapiens GN=SON PE=1 SV=3	EMEHNTVCAAGTSPVGEIGEEK	Phospho (ST)	809.007	44.1003	3	.000000000000030000000000.	0.97566	0.257838	0.616749	1.1576e-05	0.00917645	62.22	46.215	2	1544	1565	11.1	SON p-S1556 (z= 3)	SON 1544 - 1565	EMEHNTVCAAGTS^PVGEIGEEK	p0496	SON p-S1557 (z= 3)	2.81558	0.480911	0.527058	0.000184998	0.000182312	1.2888	2.77951	2.38936	2.34166	0.000175864	0.00017559	0.000178246	0.000169158	0.583324	0.000166354	0.000189163	0.992919	0.000182532	0.000187259	2.66122	4.13786
PTPRT_HUMAN	Receptor-type tyrosine-protein phosphatase T OS=Homo sapiens GN=PTPRT PE=1 SV=5	EMGPVASADKPTTKLSASR	Phospho (ST)	675.997	42.6552	3	.000000000000000000300.	3.79117	3.79117	3.79117	0.0486259	0.0486259	24.73	24.73	1	819	837	0	PTPRT p-S836 (z= 3)	PTPRT 819 - 837	EMGPVASADKPTTKLSAS^R	p0497	PTPRT 819 - 837 + Phospho (ST)	4.18111	3.25668	2.4081	1.10916	1.33051	0.548345	0.379744	0.256062	1.14284	7.15511e-06	0.0107817	0.0147749	1.83613	0.358432	0.271281	0.246217	0.539269	0.411034	0.500758	1.38084	0.817908
SCNNG_HUMAN	Amiloride-sensitive sodium channel subunit gamma OS=Homo sapiens GN=SCNN1G PE=1 SV=4	ENETILSTSMGGSEYGLQVILYINEEEYNPFLVSSTGAK	4 Phospho (ST); Phospho (Y)	1561.63	34.1266	3	.00003003300000000000000000004000000030000.	0	-3.18569	-3.18569	0.0255693	0.0255693	26.66	26.66	1	290	328	1.95	SCNN1G p-T293 p-S296 p-Y317 (z= 3)	SCNN1G 290 - 328	ENET^ILS^TSMGGSEYGLQVILYINEEEY^NPFLVSSTGAKTSMGGSEYGLQVILYINEEEY^	p0498	SCNN1G 290 - 328 + 4 Phospho (ST); Phospho (Y)	0.0236897	0.023187	0.0236181	0.0241338	0.0237834	0.0237409	0.022618	0.0228438	6.12732	0.0229423	0.0229064	0.023253	0.0220674	0.0228955	0.0217016	0.0246772	0.0238419	0.0238122	14.4297	0.0244022	0.0228259
SCNNG_HUMAN	Amiloride-sensitive sodium channel subunit gamma OS=Homo sapiens GN=SCNN1G PE=1 SV=4	ENETILSTSMGGSEYGLQVILYINEEEYNPFLVSSTGAK	4 Phospho (ST); Phospho (Y)	937.38	38.7205	5	.00000000330003000000000000004000003000000.	0	-4.56378	-4.56378	0.0120525	0.0120525	29.72	29.72	1	290	328	8.63	SCNN1G p-T297 p-S298 p-Y317 (z= 5)	SCNN1G 290 - 328	ENETILST^S^MGGSEYGLQVILYINEEEY^NPFLVSSTGAKMGGSEYGLQVILYINEEEY^	p0499	SCNN1G 290 - 328 + 4 Phospho (ST); Phospho (Y)	0.864721	1.3557	1.39901	0.0999232	0.0466784	0.0454203	0.0349944	0.0649913	0.0703967	0.619683	3.16001	4.18202	8.019e-05	4.40169	2.03003	8.96736e-05	0.0435682	8.65303e-05	0.0332274	0.0347003	2.51298
TMOD4_HUMAN	Tropomodulin-4 OS=Homo sapiens GN=TMOD4 PE=2 SV=1	ENRSLQSLNIESNFISSTGLMAVLK	3 Phospho (ST)	997.79	41.2674	3	.000030000000000003300000000.	7.08613	7.08613	7.08613	0.0273705	0.0273705	28.87	28.87	1	250	274	15.18	TMOD4 p-S253 p-S266 p-T267 (z= 3)	TMOD4 250 - 274	ENRS^LQSLNIESNFISS^T^GLMAVLKT^	p0501	TMOD4 p-S254 (z= 3)	0.728528	0.866865	0.675274	0.704197	0.76403	0.735932	0.566016	0.484416	0.785134	1.6651	0.916746	0.721443	2.66662	1.604	0.621265	1.70844	1.82907	1.37198	0.361951	0.888272	0.334713
ZRAB2_HUMAN	Zinc finger Ran-binding domain-containing protein 2 OS=Homo sapiens GN=ZRANB2 PE=1 SV=2	ENVEYIER	Phospho (Y)	566.237	34.0339	2	.0000040000.	0	-4.69721	-4.69721	0.00400241	0.00400241	34.02	34.02	1	110	117	19.58	ZRANB2 p-Y114 (z= 2)	ZRANB2 110 - 117	ENVEY^IER	p0502	ZRANB2 p-Y115 (z= 2)	2.3959	0.995558	0.790522	0.746282	1.13576	0.395518	0.326404	0.658806	0.533646	1.90307	0.523086	0.70307	1.14797	0.579948	0.47007	1.24759	1.17917	1.18031	0.199766	0.695868	3.19169
TEN1_HUMAN	Teneurin-1 OS=Homo sapiens GN=ODZ1 PE=1 SV=2	ENVLMSTNLTATSTIYILK	Oxidation (M); 2 Phospho (ST)	763.36	65.9997	3	.000002330000000000000.	4.29723	4.29723	4.29723	0.00674959	0.00674959	34.15	34.15	1	1692	1710	15.53	ODZ1 p-S1697 p-T1698 (z= 3) + Oxi	ODZ1 1692 - 1710	ENVLMS^T^NLTATSTIYILK	p0503	ODZ1 p-S1698 (z= 3) + oxidation	0.483145	0.307805	0.136673	0.498331	0.60973	0.67634	0.549916	0.609235	0.512822	1.27948	1.31121	1.24987	2.62182	1.08055	3.11606	0.869932	1.94671	1.15119	0.739961	0.743299	0.505913
TCEA1_HUMAN	Transcription elongation factor A protein 1 OS=Homo sapiens GN=TCEA1 PE=1 SV=2	EPAITSQNSPEAR	Phospho (ST)	740.33	36.1105	2	.000000000300000.	2.21487	2.21487	2.21487	0.0414257	0.0414257	25.66	25.66	1	92	104	10.78	TCEA1 p-S100 (z= 2)	TCEA1 92 - 104	EPAITSQNS^PEAR	p0504	TCEA1 p-S101 (z= 2)	0.925665	1.18766	4.99138e-05	2.09515	1.61681	1.82945	1.50168	1.48387	1.28692	0.103953	0.75495	1.25341	4.66365e-05	0.84872	0.432178	0.402007	0.786902	0.710886	1.80778	1.44112	0.530802
M3K14_HUMAN	Mitogen-activated protein kinase kinase kinase 14 OS=Homo sapiens GN=MAP3K14 PE=1 SV=2	EPIHRVSAAELGGK	Phospho (ST)	515.255	62.9662	3	.0000000300000000.	0	-8.64824	-8.45378	0.00946708	0.0103688	31.46	31.04	2	637	650	20.65	MAP3K14 p-S643 (z= 3)	MAP3K14 637 - 650	EPIHRVS^AAELGGK	p0505	MAP3K14 p-S644 (z= 3)	0.0278711	0.000459448	0.00381562	0.222686	0.33395	0.332087	0.399511	0.432861	0.48546	1.29417	0.0553739	3.8946	0.0823522	2.5874	6.15728	0.632892	2.34757	1.41122	0.10515	0.0179636	0.175328
INF2_HUMAN	Inverted formin-2 OS=Homo sapiens GN=INF2 PE=1 SV=2	EPTMVAPRAR	Oxidation (M); Phospho (ST)	408.522	27.5461	3	.000320000000.	0	-9.71828	-7.99645	0.0201451	0.0483668	27.91	24.4	6	615	624	11.24	INF2 p-T617 (z= 3) + Oxi	INF2 615 - 624	EPT^MVAPRAR	p0509	INF2 p-T618 (z= 3) + oxidation	0.86602	2.11529	1.2028	0.0600101	0.193843	2.05527e-05	0.452419	2.82292	1.04812	1.88384	0.415168	0.004683	0.00268876	2.26641	1.5123	0.0474025	1.28858	2.16291	0.953241	1.14071	0.560611
EPS15_HUMAN	Epidermal growth factor receptor substrate 15 OS=Homo sapiens GN=EPS15 PE=1 SV=2	EPVPMSLPPALVPPSKR	Oxidation (M); Phospho (ST)	478.498	43.6602	4	.0000020000000003000.	0	-6.21583	-6.21583	0.0287039	0.0287039	25.57	25.57	1	199	215	8.62	EPS15 p-S213 (z= 4) + Oxi	EPS15 199 - 215	EPVPMSLPPALVPPS^KR	p0510	EPS15 199 - 215 + Oxidation (M); Phospho (ST)	0.588691	0.189841	0.256526	0.0866084	0.100702	0.106245	0.324181	0.250502	0.3727	0.101855	1.32495	0.91421	5.13971	1.67681	0.251118	2.695	2.07734	2.1031	0.206462	1.33357	0.899875
CPZIP_HUMAN	CapZ-interacting protein OS=Homo sapiens GN=RCSD1 PE=1 SV=1	EQAAAAKETPASKPTR	Phospho (ST)	868.414	35.154	2	.000000000000300000.	0	-9.96995	-9.96995	0.0297872	0.0297872	27.26	27.26	1	29	44	5.97	RCSD1 p-S40 (z= 2)	RCSD1 29 - 44	EQAAAAKETPAS^KPTR	p0511	RCSD1 29 - 44 + Phospho (ST)	2.42521	1.06152	0.308662	0.453674	0.427745	0.430948	0.689877	0.0540534	2.18401	0.0468282	0.242981	0.0458681	0.325652	3.45207	0.209347	1.09248	0.446018	3.35523	0.285941	1.31993	2.14196
SYAP1_HUMAN	Synapse-associated protein 1 OS=Homo sapiens GN=SYAP1 PE=1 SV=1	EQDLPLAEAVRPKTPPVVIK	Phospho (ST)	760.752	61.9983	3	.0000000000000030000000.	6.84788	-0.101789	2.34432	0.000747133	0.0293317	35.89	21.9416	19	235	254	23.23	SYAP1 p-T248 (z= 3)	SYAP1 235 - 254	EQDLPLAEAVRPKT^PPVVIK	p0512	SYAP1 p-T249 (z= 3)	1.38103	0.784143	0.66811	1.31486	1.01477	1.49732	1.19003	1.40265	1.2096	1.20408	0.933901	1.95038	1.30472	0.548329	1.28032	0.251206	0.829591	0.477981	0.695628	0.614888	0.446448
SYAP1_HUMAN	Synapse-associated protein 1 OS=Homo sapiens GN=SYAP1 PE=1 SV=1	EQDLPLAEAVRPKTPPVVIK	Phospho (ST)	570.816	58.7811	4	.0000000000000030000000.	1.53209	1.1109	1.3917	0.00116762	0.0221528	34.17	24.43	3	235	254	29.57	SYAP1 p-T248 (z= 4)	SYAP1 235 - 254	EQDLPLAEAVRPKT^PPVVIK	p0513	SYAP1 p-T249 (z= 4)	1.98742	1.01868	0.700517	7.66884e-05	1.27704	1.77786	1.169	1.73024	1.85017	7.29023e-05	7.27885e-05	2.2774	0.876442	0.562289	1.55677	0.264368	0.936166	0.534319	0.953623	0.845259	0.682226
CE164_HUMAN	Centrosomal protein of 164 kDa OS=Homo sapiens GN=CEP164 PE=1 SV=3	EQSLSSLRER	Phospho (ST)	642.801	43.8376	2	.000003000000.	0.0444068	0.0444068	0.0444068	0.0168951	0.0168951	29.75	29.75	1	641	650	8.16	CEP164 p-S645 (z= 2)	CEP164 641 - 650	EQSLS^SLRER	p0514	CEP164 641 - 650 + Phospho (ST)	0.670903	0.266525	0.315595	0.653528	0.732207	0.592815	1.31503	1.15036	1.36024	1.89725	1.94801	0.189669	0.592162	0.467392	0.269676	2.61218	2.0967	1.90615	0.137812	0.267348	1.55845
CDO1_HUMAN	Cysteine dioxygenase type 1 OS=Homo sapiens GN=CDO1 PE=1 SV=2	EQTEVLKPR	Phospho (ST)	590.289	27.2371	2	.00030000000.	0	-9.75599	-6.69008	0.0265257	0.0527579	26.68	24.1867	3	2	10	14.62	CDO1 p-T4 (z= 2)	CDO1 2 - 10	EQT^EVLKPR	p0515	CDO1 p-T5 (z= 2)	0.46779	0.194436	0.245079	0.344681	0.528551	0.962415	0.464915	0.492799	0.209284	0.162424	2.152	0.0154498	1.55893	2.68788	0.00718258	2.65935	3.36009	3.68467	0.21705	0.194382	0.390653
FIP1_HUMAN	Pre-mRNA 3'-end-processing factor FIP1 OS=Homo sapiens GN=FIP1L1 PE=1 SV=1	ERDHSPTPSVFNSDEER	Phospho (ST)	694.625	40.1502	3	.0000030000000000000.	1.37348	1.09955	1.23651	0.0345243	0.0466298	26.55	25.41	2	488	504	15.03	FIP1L1 p-S492 (z= 3)	FIP1L1 488 - 504	ERDHS^PTPSVFNSDEER	p0516	FIP1L1 p-S493 (z= 3)	4.558	0.00021445	0.000218437	0.000223206	0.000219966	0.000219573	0.000209188	3.33281	0.000212458	0.000212186	0.000211855	0.00021506	8.69364	3.64281	0.000200712	0.000228232	0.000220507	0.000220232	0.769278	0.000225689	0.00021111
SE1L2_HUMAN	Protein sel-1 homolog 2 OS=Homo sapiens GN=SEL1L2 PE=1 SV=2	ERNVTTQVSVNEIK	Phospho (ST)	566.276	39.3952	3	.0000000003000000.	0	-8.31935	-8.31935	0.0167842	0.0167842	29.71	29.71	1	32	45	13.3	SEL1L2 p-S40 (z= 3)	SEL1L2 32 - 45	ERNVTTQVS^VNEIK	p0518	SEL1L2 p-S41 (z= 3)	1.21766	1.45314	0.953782	1.22471	1.10457	1.22372	1.41816	1.23042	1.91008	0.075556	0.859933	0.387307	0.163429	0.589248	0.414292	0.896852	0.747819	0.726927	0.967644	1.42319	2.01156
JIP4_HUMAN	C-Jun-amino-terminal kinase-interacting protein 4 OS=Homo sapiens GN=SPAG9 PE=1 SV=4	ERPISLGIFPLPAGDGLLTPDAQK	Phospho (ST)	862.452	84.8212	3	.00000000000000000003000000.	0.973946	0.973946	0.973946	0.0113936	0.0113936	28.27	28.27	1	199	222	20.33	SPAG9 p-T217 (z= 3)	SPAG9 199 - 222	ERPISLGIFPLPAGDGLLT^PDAQK	p0519	SPAG9 p-T218 (z= 3)	0.504011	0.221044	1.47428	0.840889	0.708442	0.357289	0.479732	1.081	0.656038	0.859476	2.46907	1.24297	0.961078	3.45701	2.04979	0.328593	0.279186	0.492903	1.22748	0.145927	1.16379
HS90A_HUMAN	Heat shock protein HSP 90-alpha OS=Homo sapiens GN=HSP90AA1 PE=1 SV=5	ESEDKPEIEDVGSDEEEEK	Phospho (ST)	1136.95	40.1252	2	.000000000000030000000.	3.58424	1.11934	2.56307	0.00024349	0.0117952	47.39	37.368	5	251	269	27.57	HSP90AA1 p-S263 (z= 2)	HSP90AA1 251 - 269	ESEDKPEIEDVGS^DEEEEK	p0524	HSP90AA1 p-S264 (z= 2)	0.0453289	0.0443671	0.045192	0.0461787	0.0455084	0.0454269	0.0432784	0.0437104	0.043955	20.1057	0.0438303	0.0444933	0.0422248	0.0438093	0.0415248	0.0472185	0.0456203	0.0455633	0.046743	0.0466923	0.0436761
HS90A_HUMAN	Heat shock protein HSP 90-alpha OS=Homo sapiens GN=HSP90AA1 PE=1 SV=5	ESEDKPEIEDVGSDEEEEKK	Phospho (ST)	1201	36.963	2	.0000000000000300000000.	2.74502	-0.921677	0.995009	0.00130373	0.024833	40.97	30.9767	6	251	270	20.94	HSP90AA1 p-S263 (z= 2)	HSP90AA1 251 - 270	ESEDKPEIEDVGS^DEEEEKK	p0525	HSP90AA1 p-S264 (z= 2)	2.00563	2.38132	1.84794	0.000291849	0.533571	0.000287098	1.80992	1.77205	0.000277795	0.128455	0.000277007	0.000281197	0.195653	1.71152	0.000262436	0.00029842	1.99687	0.00028796	0.000295415	1.47526	5.13925
HS90A_HUMAN	Heat shock protein HSP 90-alpha OS=Homo sapiens GN=HSP90AA1 PE=1 SV=5	ESEDKPEIEDVGSDEEEEKK	Phospho (ST)	801	35.7333	3	.0000000000000300000000.	3.90086	-1.07418	1.62029	6.93725e-06	0.00149142	63.71	48.8517	36	251	270	37.36	HSP90AA1 p-S263 (z= 3)	HSP90AA1 251 - 270	ESEDKPEIEDVGS^DEEEEKK	p0526	HSP90AA1 p-S264 (z= 3)	1.36874	2.08248	1.00374	0.770811	0.890098	2.86657e-05	0.950832	0.846571	1.12996	0.170308	0.615554	1.1412	0.361128	0.902035	0.691383	0.930815	1.43045	0.563111	1.42867	1.01897	2.70312
PININ_HUMAN	Pinin OS=Homo sapiens GN=PNN PE=1 SV=4	ESEKQQDSQPEEVMDVLEMVENVK	Phospho (ST)	967.426	89.0069	3	.00000000300000000000000000.	3.30602	1.30896	2.08847	0.00185591	0.00347422	40.17	38.02	3	374	397	7.72	PNN p-S381 (z= 3)	PNN 374 - 397	ESEKQQDS^QPEEVMDVLEMVENVK	p0527	PNN 374 - 397 + Phospho (ST)	0.426208	0.968218	0.795577	0.906642	1.5784	0.788932	0.396927	0.750068	1.01992	4.64603	2.20921	0.494716	0.397365	1.4495	1.62241	0.184841	0.517757	0.136577	0.423524	0.608811	0.678368
PSA3_HUMAN	Proteasome subunit alpha type-3 OS=Homo sapiens GN=PSMA3 PE=1 SV=2	ESLKEEDESDDDNM	Phospho (ST)	868.3	34.6196	2	.0000000003000000.	4.05341	-0.10896	1.85238	0.000887879	0.0262163	37.8	25.6932	19	242	255	30.82	PSMA3 p-S250 (z= 2)	PSMA3 242 - 255	ESLKEEDES^DDDNM	p0530	PSMA3 p-S251 (z= 2)	3.27741	1.03254	0.27231	0.669342	0.381495	5.48706e-05	1.2648	1.84895	1.40709	5.30248e-05	0.884285	1.323	5.10027e-05	1.09376	5.01573e-05	0.696225	0.696591	0.833375	0.250117	2.25195	2.81654
SYNEM_HUMAN	Synemin OS=Homo sapiens GN=SYNM PE=1 SV=2	ESLSRQR	Phospho (ST)	478.222	35.8149	2	.003000000.	0.872773	0.872773	0.872773	0.0271378	0.0271378	26.87	26.87	1	1037	1043	10.95	SYNM p-S1038 (z= 2)	SYNM 1037 - 1043	ES^LSRQR	p0531	SYNM p-S1039 (z= 2)	2.38155	0.000407541	0.000415119	0.000424182	0.000418025	0.000417277	0.000397541	0.000401509	0.000403756	1.09762	6.82573	5.49735	0.000387863	4.47734	0.000381434	0.000433734	0.000419053	0.00041853	0.000429367	0.0004289	0.714224
PTN4_HUMAN	Tyrosine-protein phosphatase non-receptor type 4 OS=Homo sapiens GN=PTPN4 PE=1 SV=1	ESMIQLAEGLITGTVLTQFDQLYR	Oxidation (M); 2 Phospho (ST)	726.339	65.0613	4	.00320000000000300000000000.	0	-0.664869	-0.664869	0.0404573	0.0404573	26.59	26.59	1	641	664	0	PTPN4 p-S642 p-T654 (z= 4) + Oxi	PTPN4 641 - 664	ES^MIQLAEGLITGT^VLTQFDQLYR	p0532	PTPN4 641 - 664 + Oxidation (M); 2 Phospho (ST)	0.526094	0.415893	0.922982	0.813223	1.55221	0.591789	1.01352	1.0038	1.20972	0.771719	2.75701	0.752336	1.56924	0.778695	2.45669	0.892638	0.984469	0.408936	0.601228	0.341796	0.636012
TAU_HUMAN	Microtubule-associated protein tau OS=Homo sapiens GN=MAPT PE=1 SV=4	ESPLQTPTEDGSEEPGSETSDAK	6 Phospho (ST)	479.308	82.525	6	.0030003030003000030030000.	0	-6.97226	-6.97226	0.0342768	0.0342768	14.65	14.65	1	45	67	0	MAPT p-S46 p-T50 p-T52 (z= 6)	MAPT 45 - 67	ES^PLQT^PT^EDGSEEPGSETSDAKPT^	p0533	MAPT 45 - 67 + 6 Phospho (ST)	0.556274	0.667305	0.632664	0.00235156	0.982896	0.51412	0.797061	0.487792	0.500536	0.00223547	3.26928	1.16163	2.51012	1.86377	0.00211458	0.00240451	0.00232313	0.387464	2.15009	4.50536	0.00222412
LARP1_HUMAN	La-related protein 1 OS=Homo sapiens GN=LARP1 PE=1 SV=2	ESPRPLQLPGAEGPAISDGEEGGGEPGAGGGAAGAAGAGRR	Phospho (ST)	941.693	53.4171	4	.0000000000000000030000000000000000000000000.	3.56149	1.56296	2.2752	2.94114e-09	2.01548e-07	97.41	86.39	4	74	114	68.48	LARP1 p-S90 (z= 4)	LARP1 74 - 114	ESPRPLQLPGAEGPAIS^DGEEGGGEPGAGGGAAGAAGAGRR	p0534	LARP1 p-S91 (z= 4)	0.00311687	0.00305073	4.34953	1.31413	1.51116	4.42713	0.00297587	0.00300558	1.41061	0.00301853	0.00301382	0.00305941	1.80845	1.71525	0.0028553	0.0032468	0.0031369	0.00313299	1.68454	0.00321061	2.74238
MEF2A_HUMAN	Myocyte-specific enhancer factor 2A OS=Homo sapiens GN=MEF2A PE=1 SV=1	ESPSVKR	Phospho (ST)	441.708	24.8714	2	.003000000.	8.89031	0.0862264	2.72928	0.0156104	0.0449591	30.28	25.2044	25	493	499	7.19	MEF2A p-S494 (z= 2)	MEF2A 493 - 499	ES^PSVKR	p0535	MEF2A 493 - 499 + Phospho (ST)	2.43106	0.603113	4.65762	0.62312	0.644919	0.24168	1.61704	0.553881	1.63422	0.0550266	0.00467108	0.00410956	0.0124204	1.15601	0.0229504	0.00401649	0.016536	2.98667	1.83128	1.88853	0.0111197
ZN696_HUMAN	Zinc finger protein 696 OS=Homo sapiens GN=ZNF696 PE=2 SV=2	ESSTLMESLAAVKAAFLAQAPSGSR	Oxidation (M); 4 Phospho (ST)	572.437	80.9402	5	.003330203000000000000000000.	0.2499	0.2499	0.2499	0.0213511	0.0213511	29.21	29.21	1	12	36	18.07	ZNF696 p-S13 p-S14 p-T15 (z= 5) + Oxi	ZNF696 12 - 36	ES^S^T^LMESLAAVKAAFLAQAPSGSRT^	p0538	ZNF696 p-S14 (z= 5) + oxidation	0.776891	0.00266625	1.09669	0.805373	1.10708	2.35322	0.535716	1.14819	0.00264149	1.99705	0.002634	1.43067	1.82496	0.755618	2.84159	1.62387	0.437702	0.498876	0.79371	0.962235	0.00262473
ZO3_HUMAN	Tight junction protein ZO-3 OS=Homo sapiens GN=TJP3 PE=1 SV=2	ESSVDSRTISEPDEQR	Phospho (ST)	957.911	21.909	2	.000000000030000000.	3.05099	3.05099	3.05099	0.0485359	0.0485359	26.32	26.32	1	351	366	0	TJP3 p-S360 (z= 2)	TJP3 351 - 366	ESSVDSRTIS^EPDEQR	p0539	TJP3 351 - 366 + Phospho (ST)	0.00280123	0.00274179	0.00279277	0.00285374	0.00281232	10.4287	10.5188	0.00270121	0.00271632	0.00271285	0.00270862	0.00274959	0.0026094	0.00270732	0.00256615	0.002918	0.00281924	0.00281571	0.00288862	0.00288548	0.00269909
GTF2I_HUMAN	General transcription factor II-I OS=Homo sapiens GN=GTF2I PE=1 SV=2	ESTSSKSPPR	Phospho (ST)	578.258	18.8881	2	.000300000000.	2.72932	1.58597	2.15331	0.00893569	0.022237	30.22	27.1275	4	817	826	6.18	GTF2I p-T819 (z= 2)	GTF2I 817 - 826	EST^SSKSPPR	p0540	GTF2I 817 - 826 + Phospho (ST)	3.87575	1.50874	3.52537	0.358703	0.000309313	0.100438	0.0911499	0.298998	0.310063	0.000298373	0.000297907	0.000302414	0.038674	3.80839	0.000282238	0.0269799	0.064219	1.4495	3.82797	0.8519	0.861656
STMN1_HUMAN	Stathmin OS=Homo sapiens GN=STMN1 PE=1 SV=3	ESVPEFPLSPPK	Phospho (ST)	703.836	64.6194	2	.00000000030000.	2.9865	-0.798206	1.01493	0.000110489	0.0197926	51.24	31.8692	37	30	41	40.93	STMN1 p-S38 (z= 2)	STMN1 30 - 41	ESVPEFPLS^PPK	p0541	STMN1 p-S39 (z= 2)	1.22811	1.52283	1.19772	1.13995	1.031	1.26334	0.467833	0.451451	0.381527	0.432735	0.361906	0.777883	1.64666	0.741245	2.01261	0.115344	0.344388	0.164174	2.66022	1.90501	1.15407
MAP4_HUMAN	Microtubule-associated protein 4 OS=Homo sapiens GN=MAP4 PE=1 SV=3	ETERASPIK	Phospho (ST)	555.765	22.98	2	.00000030000.	2.32805	1.26452	1.79628	0.0447247	0.0542444	24.25	23.525	2	353	361	13.39	MAP4 p-S358 (z= 2)	MAP4 353 - 361	ETERAS^PIK	p0542	MAP4 p-S359 (z= 2)	0.0693795	0.206174	0.115857	0.222256	3.29142	2.07864	1.87974	3.88383	1.15461	0.000422523	0.880851	0.000428245	0.000406411	0.360585	0.0858268	0.000454475	1.8322	3.77406	0.298261	0.662577	0.202025
ERC6L_HUMAN	DNA excision repair protein ERCC-6-like OS=Homo sapiens GN=ERCC6L PE=1 SV=1	ETLQEGPK	Phospho (ST)	491.22	31.5595	2	.0030000000.	7.0357	3.83303	5.43436	0.039783	0.0466027	24.61	23.72	2	846	853	0.43	ERCC6L p-T847 (z= 2)	ERCC6L 846 - 853	ET^LQEGPK	p0544	ERCC6L 846 - 853 + Phospho (ST)	1.91724	0.392449	0.200749	0.294742	0.739922	0.16998	0.309085	0.282583	0.437197	2.79258	6.74426	0.000171716	0.24107	1.92055	1.04219	0.52354	0.272903	0.271289	1.66943	0.544036	0.234021
ELYS_HUMAN	Protein ELYS OS=Homo sapiens GN=AHCTF1 PE=1 SV=3	ETLTFLK	Phospho (ST)	466.231	40.149	2	.000030000.	3.23822	0.830783	2.0345	0.0200907	0.0321304	27.52	25.4	2	498	504	10.2	AHCTF1 p-T501 (z= 2)	AHCTF1 498 - 504	ETLT^FLK	p0546	AHCTF1 p-T502 (z= 2)	0.458643	0.343501	0.268198	0.392218	0.581724	0.381721	0.639236	0.665286	0.586671	3.33212	2.23482	2.02404	1.42997	0.84041	0.2801	2.05505	1.23267	1.09596	0.344546	1.21666	0.596462
LIMA1_HUMAN	LIM domain and actin-binding protein 1 OS=Homo sapiens GN=LIMA1 PE=1 SV=1	ETPHSPGVEDAPIAK	Phospho (ST)	814.374	38.5181	2	.00000300000000000.	3.06012	-1.02168	1.13499	0.00919849	0.0322633	32.59	27.7742	12	486	500	10.86	LIMA1 p-S490 (z= 2)	LIMA1 486 - 500	ETPHS^PGVEDAPIAK	p0547	LIMA1 p-S491 (z= 2)	0.559952	2.8532	1.00666	2.63452	1.91221	2.14304	0.784917	0.859129	0.821434	0.16084	0.743785	0.822585	0.884521	0.434939	0.390582	1.99425	0.48066	0.38922	0.135424	0.493139	0.494988
LIMA1_HUMAN	LIM domain and actin-binding protein 1 OS=Homo sapiens GN=LIMA1 PE=1 SV=1	ETPHSPGVEDAPIAK	Phospho (ST)	543.253	37.1158	3	.00000300000000000.	3.70189	-0.0602436	1.48887	0.00191361	0.0320497	39.29	29.29	5	486	500	6.24	LIMA1 p-S490 (z= 3)	LIMA1 486 - 500	ETPHS^PGVEDAPIAK	p0548	LIMA1 486 - 500 + Phospho (ST)	1.88507	3.64732	1.33084	3.15396	2.37304	2.3181	0.583894	0.54838	1.14946	0.0780076	0.317676	1.23861	1.16731	0.389541	0.250578	0.0253598	4.54919e-05	0.230034	0.070469	0.0927958	0.149523
BLID_HUMAN	BH3-like motif-containing cell death inducer OS=Homo sapiens GN=BLID PE=1 SV=2	ETVLSLKR	Phospho (ST)	513.272	53.4935	2	.0030000000.	0	-2.6705	-2.6705	0.0492366	0.0492366	24.6	24.6	1	62	69	10.29	BLID p-T63 (z= 2)	BLID 62 - 69	ET^VLSLKR	p0549	BLID p-T64 (z= 2)	1.27229	0.915807	0.546239	0.706132	0.0386472	0.453159	0.20081	0.308036	0.0507075	1.97866	0.860469	0.334068	1.29703	0.411564	2.50571	2.77829	1.06912	2.55381	0.927844	1.26234	0.529281
APOB_HUMAN	Apolipoprotein B-100 OS=Homo sapiens GN=APOB PE=1 SV=1	EVGTVLSQVYSK	Phospho (ST)	695.331	42.9953	2	.00000003000000.	0	-9.0527	-8.94468	0.0469108	0.0494822	25.84	25.65	2	4223	4234	11.59	APOB p-S4229 (z= 2)	APOB 4223 - 4234	EVGTVLS^QVYSK	p0550	APOB p-S4230 (z= 2)	0.662775	0.907041	1.11828	0.515651	2.26844	0.543995	1.42799	0.963696	1.8921	1.12781	0.3747	1.28414	0.716891	0.666755	0.437067	1.11825	0.726293	1.11023	0.961618	1.30508	0.871194
MCCB_HUMAN	Methylcrotonoyl-CoA carboxylase beta chain, mitochondrial OS=Homo sapiens GN=MCCC2 PE=1 SV=1	EVIARIVDGSR	Phospho (ST)	647.832	44.0897	2	.0000000000300.	3.92069	1.67898	2.79983	0.0226799	0.0460764	28.19	25.655	2	333	343	21.79	MCCC2 p-S342 (z= 2)	MCCC2 333 - 343	EVIARIVDGS^R	p0551	MCCC2 p-S343 (z= 2)	0.445895	0.660703	0.27929	0.568822	1.04308	0.434423	0.417187	0.410626	0.287625	2.14926	1.5512	0.659808	2.24593	0.267405	0.504951	2.79289	2.25096	2.03277	0.164369	0.592817	1.23999
TENN_HUMAN	Tenascin-N OS=Homo sapiens GN=TNN PE=1 SV=2	EVPVGKEHSSTVLTGLRPGMEYMVHVWAQK	Oxidation (M); 3 Phospho (ST); Phospho (Y)	617.77	35.8857	6	.00000000033300000000004200000000.	2.41854	2.41854	2.41854	0.0186317	0.0186317	30.53	30.53	1	928	957	13.66	TNN p-S936 p-S937 p-Y949 (z= 6) + Oxi	TNN 928 - 957	EVPVGKEHS^S^TVLTGLRPGMEY^MVHVWAQKTVLTGLRPGMEY^	p0553	TNN p-S937 (z= 6) + oxidation	0.996648	0.987183	2.41896	0.011851	0.0449303	1.11177	0.719561	0.762924	1.24973	0.114346	1.17164	2.28308	0.407134	1.15734	0.6983	0.859564	0.0329719	0.49339	2.3288	2.49269	0.657184
VP13C_HUMAN	Vacuolar protein sorting-associated protein 13C OS=Homo sapiens GN=VPS13C PE=1 SV=1	EVVVTLMK	Phospho (ST)	499.749	63.3319	2	.0000030000.	0	-8.60666	-8.21233	0.0184194	0.0428933	27.82	24.8433	3	1433	1440	17.6	VPS13C p-T1437 (z= 2)	VPS13C 1433 - 1440	EVVVT^LMK	p0555	VPS13C p-T1438 (z= 2)	1.3406	0.424406	0.25185	0.531932	0.438216	0.474797	0.70681	0.858284	0.535121	2.01318	2.06462	1.21669	1.34142	1.11447	3.23131	0.657624	1.15386	1.01588	0.773678	0.554672	0.300603
DNLI1_HUMAN	DNA ligase 1 OS=Homo sapiens GN=LIG1 PE=1 SV=1	EWNGVVSESDSPVKRPGR	Phospho (ST)	693.661	43.6649	3	.00000000000300000000.	0.164103	0.164103	0.164103	0.0358656	0.0358656	27.03	27.03	1	41	58	7.72	LIG1 p-S51 (z= 3)	LIG1 41 - 58	EWNGVVSESDS^PVKRPGR	p0556	LIG1 41 - 58 + Phospho (ST)	3.15171	1.2087	1.54872	0.181129	0.000100951	0.230636	9.60046e-05	1.44666	2.39647	9.73809e-05	0.91283	9.86997e-05	3.03263	1.1215	9.21147e-05	0.50975	1.34482	0.000101073	0.354737	3.55902	9.68868e-05
RAB31_HUMAN	Ras-related protein Rab-31 OS=Homo sapiens GN=RAB31 PE=1 SV=1	EYAESIGAIVVETSAKNAINIEELFQGISR	Phospho (Y)	833.672	86.9502	4	.00400000000000000000000000000000.	6.3588	5.4821	5.92045	0.0262806	0.0506975	25.76	23.39	2	135	164	5.49	RAB31 p-Y136 (z= 4)	RAB31 135 - 164	EY^AESIGAIVVETSAKNAINIEELFQGISR	p0557	RAB31 135 - 164 + Phospho (Y)	0.184216	0.55589	0.00015657	0.264822	0.64353	0.808488	1.07304	1.7944	1.14862	0.798015	0.676002	0.240955	1.81581	0.650055	4.03547	1.74034	1.94762	1.66548	0.702151	0.000161768	0.25478
MTBP_HUMAN		EYIAKKPK	Phospho (Y)	352.854	23.6319	3	.0040000000.	0	-3.53659	-2.56078	0.024515	0.0379385	25.86	24.1133	3	378	385	15.92	MTBP p-Y379 (z= 3)	MTBP 378 - 385	EY^IAKKPK	p0558	MTBP p-Y380 (z= 3)	0.742466	0.187302	3.68395	0.000284575	0.0855203	0.0522	1.38291	1.41858	0.350209	2.27174	0.155962	0.000274189	0.0333762	6.55574	0.000255896	0.0416674	0.635256	0.633965	1.11644	1.53244	0.11946
SYEP_HUMAN	Bifunctional aminoacyl-tRNA synthetase OS=Homo sapiens GN=EPRS PE=1 SV=5	EYIPGQPPLSQSSDSSPTR	Phospho (ST)	1063.48	54.198	2	.000000000000000030000.	0.362364	-8.7674	-4.20252	0.0222717	0.0328515	29.31	27.905	2	871	889	4.97	EPRS p-S886 (z= 2)	EPRS 871 - 889	EYIPGQPPLSQSSDSS^PTR	p0559	EPRS 871 - 889 + Phospho (ST)	0.961571	1.10425	0.788733	0.848676	0.720679	0.676886	1.16223	1.16232	0.219772	1.02547	0.504447	0.958385	0.461718	1.05605	2.13916	0.469463	0.835253	0.571519	1.79322	1.75449	1.78569
SYEP_HUMAN	Bifunctional aminoacyl-tRNA synthetase OS=Homo sapiens GN=EPRS PE=1 SV=5	EYIPGQPPLSQSSDSSPTRNSEPAGLETPEAK	Phospho (ST)	1150.53	55.3536	3	.0000000000000000300000000000000000.	2.13538	1.17846	1.65692	0.0102009	0.0174896	32.43	30.545	2	871	902	1.26	EPRS p-S886 (z= 3)	EPRS 871 - 902	EYIPGQPPLSQSSDSS^PTRNSEPAGLETPEAK	p0560	EPRS 871 - 902 + Phospho (ST)	1.06648	0.660326	0.00135504	1.02346	0.452001	1.48379	0.874147	0.672587	0.887582	3.21167	0.0013142	2.23456	2.9351	0.589763	0.528595	1.51305	0.784734	0.00136617	0.844943	0.00140002	1.23177
LA_HUMAN	Lupus La protein OS=Homo sapiens GN=SSB PE=1 SV=2	FASDDEHDEHDENGATGPVK	Phospho (ST)	1125.44	32.8018	2	.0003000000000000000000.	3.21674	-0.251684	1.31948	1.84476e-08	4.16123e-06	87.49	71.0275	12	364	383	63.44	SSB p-S366 (z= 2)	SSB 364 - 383	FAS^DDEHDEHDENGATGPVK	p0561	SSB p-S367 (z= 2)	0.000202582	1.31642	2.01929	0.00020638	2.18952	2.03915	2.44296	2.10729	0.661171	0.000196191	0.000195884	0.568984	0.456304	0.00019579	0.000185581	0.565571	1.41811	0.69963	3.21889	1.29533	0.000195195
LA_HUMAN	Lupus La protein OS=Homo sapiens GN=SSB PE=1 SV=2	FASDDEHDEHDENGATGPVK	Phospho (ST)	750.628	32.619	3	.0003000000000000000000.	5.10835	-0.867998	1.13998	4.7257e-06	0.00988271	63.32	39.9335	23	364	383	55.23	SSB p-S366 (z= 3)	SSB 364 - 383	FAS^DDEHDEHDENGATGPVK	p0562	SSB p-S367 (z= 3)	1.35874	1.21323	2.55318	2.44714e-05	1.2852	1.47021	1.36201	1.34366	0.822548	0.101032	0.673038	0.947763	0.305999	0.84175	0.477251	0.737673	0.858352	2.41453e-05	2.68623	1.48889	0.473212
LA_HUMAN	Lupus La protein OS=Homo sapiens GN=SSB PE=1 SV=2	FASDDEHDEHDENGATGPVKR	Phospho (ST)	1203.49	30.8716	2	.00030000000000000000000.	3.62958	-0.528492	1.852	3.53271e-06	0.00541543	66.38	49.2281	16	364	384	38.52	SSB p-S366 (z= 2)	SSB 364 - 384	FAS^DDEHDEHDENGATGPVKR	p0563	SSB p-S367 (z= 2)	1.48602	1.05304	1.6545	1.28613	1.40194	1.30391	1.86411	2.18487	0.876026	0.118302	0.000118711	0.000120507	0.101997	1.06649	0.324979	1.16995	1.16515	0.755119	1.48498	1.1581	0.544148
LA_HUMAN	Lupus La protein OS=Homo sapiens GN=SSB PE=1 SV=2	FASDDEHDEHDENGATGPVKR	Phospho (ST)	802.661	33.2149	3	.00030000000000000000000.	6.34644	-6.83884	1.40359	1.21253e-08	0.0010701	91.01	64.7705	101	364	384	67.69	SSB p-S366 (z= 3)	SSB 364 - 384	FAS^DDEHDEHDENGATGPVKR	p0564	SSB p-S367 (z= 3)	1.12683	0.998963	2.13698	0.933237	0.935748	1.34405	1.36974	1.49827	1.02116	0.188908	0.907783	1.01354	0.301592	0.848326	0.0775536	0.789383	0.778767	0.694438	2.01518	1.60325	0.4163
LA_HUMAN	Lupus La protein OS=Homo sapiens GN=SSB PE=1 SV=2	FASDDEHDEHDENGATGPVKR	Phospho (ST)	602.248	30.8008	4	.00030000000000000000000.	7.19218	-3.95144	1.49097	3.1307e-05	0.0117405	56.79	37.9807	55	364	384	41.38	SSB p-S366 (z= 4)	SSB 364 - 384	FAS^DDEHDEHDENGATGPVKR	p0565	SSB p-S367 (z= 4)	0.93597	1.03466	2.29264	1.15353	1.01168	1.23956	1.11468	1.26682	1.21853	0.150058	0.680511	1.19881	0.254411	0.812125	0.000964506	0.834589	0.80424	0.692895	2.00756	1.88887	0.406908
RANG_HUMAN	Ran-specific GTPase-activating protein OS=Homo sapiens GN=RANBP1 PE=1 SV=1	FASENDLPEWK	Phospho (ST)	708.299	58.2565	2	.0003000000000.	0.725303	0.725303	0.725303	0.00130588	0.00130588	39.93	39.93	1	58	68	23.6	RANBP1 p-S60 (z= 2)	RANBP1 58 - 68	FAS^ENDLPEWK	p0566	RANBP1 p-S61 (z= 2)	0.754502	0.317446	0.237071	0.494869	0.413373	0.571763	0.986533	0.480495	0.610074	0.794859	1.23455	1.05804	3.04646	1.29785	1.33622	0.595737	0.781221	2.01346	2.12403	0.932891	0.91856
SFR19_HUMAN	Splicing factor, arginine/serine-rich 19 OS=Homo sapiens GN=SCAF1 PE=1 SV=2	FDIYDPFHPTDEAYSPPPAPEQK	Phospho (ST)	914.4	72.8555	3	.0000000000000003000000000.	3.61874	-0.202177	1.44857	2.34724e-05	0.00288222	59.15	45.16	9	225	247	20.63	SCAF1 p-S239 (z= 3)	SCAF1 225 - 247	FDIYDPFHPTDEAYS^PPPAPEQK	p0567	SCAF1 p-S240 (z= 3)	1.25398	1.96796	1.06933	1.2347	0.961339	1.05626	1.88663	1.69278	1.69456	0.000142163	0.000141941	0.263261	1.02759	0.466184	0.000134475	0.140696	0.468099	0.60022	2.61276	1.34569	1.25753
KSR1_HUMAN	Kinase suppressor of Ras 1 OS=Homo sapiens GN=KSR1 PE=1 SV=2	FDLSHGSPQMVR	Phospho (ST)	727.321	52.5314	2	.00000003000000.	2.3041	2.3041	2.3041	0.00734201	0.00734201	32.88	32.88	1	326	337	16.01	KSR1 p-S332 (z= 2)	KSR1 326 - 337	FDLSHGS^PQMVR	p0568	KSR1 p-S333 (z= 2)	0.609204	0.352238	0.217103	0.295529	1.47647	1.31739	2.83299	2.37758	2.38163	0.743631	0.449809	0.266526	0.555314	0.810106	0.188654	1.37088	0.42909	0.471459	0.731159	0.569462	2.55378
ICLN_HUMAN	Methylosome subunit pICln OS=Homo sapiens GN=CLNS1A PE=1 SV=1	FEEESKEPVADEEEEDSDDDVEPITEFR	Phospho (ST)	1132.13	58.6022	3	.000000000000000003000000000000.	2.74036	-0.088703	1.09597	9.78427e-09	0.00196244	92.45	57.7824	25	86	113	39.11	CLNS1A p-S102 (z= 3)	CLNS1A 86 - 113	FEEESKEPVADEEEEDS^DDDVEPITEFR	p0569	CLNS1A p-S103 (z= 3)	0.317413	0.377964	0.274476	4.21701e-05	1.31368	1.76029	0.598728	0.614676	0.502167	0.773942	0.410966	0.555172	3.59764	1.60711	4.06397	0.439358	1.03541	0.678527	0.924953	0.576577	0.576953
RBP2_HUMAN	E3 SUMO-protein ligase RanBP2 OS=Homo sapiens GN=RANBP2 PE=1 SV=2	FESPATGILSPR	Phospho (ST)	677.827	58.54	2	.00000000003000.	6.13383	-1.25366	1.7591	0.000239662	0.00816637	48.47	35.3864	11	946	957	26.27	RANBP2 p-S955 (z= 2)	RANBP2 946 - 957	FESPATGILS^PR	p0570	RANBP2 p-S956 (z= 2)	0.00014424	0.000141179	0.641001	0.000146944	0.000144811	1.8711	0.000137715	0.00013909	2.84824	0.564624	0.000139471	0.000141581	0.000134362	0.000139404	0.000132135	0.000150253	0.000145167	1.46786	5.37859	4.85022	3.37652
DHX34_HUMAN		FESTR	Phospho (ST)	360.143	26.532	2	.0003000.	2.22897	2.22897	2.22897	0.0329074	0.0329074	22.27	22.27	1	242	246	5.19	DHX34 p-S244 (z= 2)	DHX34 242 - 246	FES^TR	p0571	DHX34 242 - 246 + Phospho (ST)	1.60382	0.508209	3.05553	0.475469	0.285278	0.279882	0.621565	0.769289	0.893973	0.183062	0.000435181	0.000441764	0.00041924	3.14146	0.0749674	0.0227794	0.000452953	0.170463	6.46421	2.12241	0.325881
SARNP_HUMAN	SAP domain-containing ribonucleoprotein OS=Homo sapiens GN=SARNP PE=1 SV=3	FGLNVSSISR	Phospho (ST)	580.284	57.8027	2	.000000030000.	7.23403	7.23403	7.23403	9.97734e-05	9.97734e-05	51.44	51.44	1	157	166	0	SARNP p-S163 (z= 2)	SARNP 157 - 166	FGLNVSS^ISR	p0572	SARNP 157 - 166 + Phospho (ST)	0.00166684	0.00163147	1.83719	1.68529	1.97385	2.52908	0.00159144	0.00160732	0.468489	0.00161425	0.00161173	0.00163611	0.00155269	2.59908	0.00152695	3.70673	0.00167755	2.80043	1.40327	0.00171697	1.97877
NONO_HUMAN	Non-POU domain-containing octamer-binding protein OS=Homo sapiens GN=NONO PE=1 SV=4	FGQAATMEGIGAIGGTPPAFNR	Phospho (ST)	748.35	72.4951	3	.000000000000000030000000.	1.02229	-0.824256	0.240853	3.79767e-05	0.0174105	56.34	37.228	5	435	456	44.43	NONO p-T450 (z= 3)	NONO 435 - 456	FGQAATMEGIGAIGGT^PPAFNR	p0573	NONO p-T451 (z= 3)	0.203133	0.82635	1.11091	0.855189	1.29315	0.964972	0.583084	0.337262	3.46717	2.03609	0.356879	0.198331	1.05142	1.15667	0.978643	0.199903	0.796008	0.607553	1.94788	1.13328	0.896133
ABCA5_HUMAN	ATP-binding cassette sub-family A member 5 OS=Homo sapiens GN=ABCA5 PE=2 SV=2	FHFFTLKR	Phospho (ST)	588.291	44.2049	2	.0000030000.	0	-2.05608	-2.05608	0.0476894	0.0476894	24.15	24.15	1	850	857	10.48	ABCA5 p-T854 (z= 2)	ABCA5 850 - 857	FHFFT^LKR	p0574	ABCA5 p-T855 (z= 2)	0.714483	0.803069	0.462181	0.109913	0.0775367	0.0713722	0.0795045	0.326531	0.297335	2.31718	0.653702	0.18953	4.58998	0.209115	0.214506	0.682132	2.11668	1.75906	0.588048	2.02627	2.71187
ROBO2_HUMAN	Roundabout homolog 2 OS=Homo sapiens GN=ROBO2 PE=1 SV=2	FHINKTVDAAIR	Phospho (ST)	732.872	63.9195	2	.00000030000000.	0	-0.00273275	-0.00273275	0.0272355	0.0272355	26.53	26.53	1	786	797	12.93	ROBO2 p-T791 (z= 2)	ROBO2 786 - 797	FHINKT^VDAAIR	p0575	ROBO2 p-T792 (z= 2)	9.23229e-05	9.03638e-05	9.20441e-05	0.167142	9.26884e-05	0.204096	0.36318	0.313952	0.220703	3.49844	3.60634	1.23109	5.40473	1.52397	2.55191	0.612212	9.29164e-05	9.28003e-05	0.734305	0.432383	0.135006
STAT3_HUMAN	Signal transducer and activator of transcription 3 OS=Homo sapiens GN=STAT3 PE=1 SV=2	FICVTPTTCSNTIDLPMSPR	Phospho (ST)	1195.54	66.5185	2	.0000000000000000003000.	2.80027	1.71197	2.13055	0.000235674	0.0121808	49.03	36.7433	3	710	729	27.87	STAT3 p-S727 (z= 2)	STAT3 710 - 729	FICVTPTTCSNTIDLPMS^PR	p0577	STAT3 p-S728 (z= 2)	0.000123446	0.295405	0.000123073	1.95448	1.76277	0.877405	3.49947	4.74915	3.96233	0.291226	0.000119364	0.00012117	0.648641	0.466174	1.35425	0.000128592	0.186836	0.0786878	0.374413	0.0716718	0.426472
FR1L5_HUMAN	Fer-1-like protein 5 OS=Homo sapiens GN=FER1L5 PE=2 SV=2	FIGLATVLLKPLLK	Phospho (ST)	803.484	95.4692	2	.0000003000000000.	0	-8.87129	-8.87129	0.0345939	0.0345939	14.61	14.61	1	78	91	14.61	FER1L5 p-T83 (z= 2)	FER1L5 78 - 91	FIGLAT^VLLKPLLK	p0578	FER1L5 p-T84 (z= 2)	0.263077	0.560348	0.00018565	0.000189703	0.322534	0.275632	0.329078	0.610555	0.605774	0.000180337	0.000180055	0.000182779	1.6076	4.16138	11.6279	0.000193974	0.000187409	0.000187175	0.333725	0.141891	0.159004
TFAP4_HUMAN	Transcription factor AP-4 OS=Homo sapiens GN=TFAP4 PE=1 SV=2	FIQELSGSSPK	Phospho (ST)	636.801	45.3106	2	.0000000003000.	5.49156	-1.58622	1.01815	0.0001146	0.0194709	51.14	32.5775	12	116	126	13.1	TFAP4 p-S124 (z= 2)	TFAP4 116 - 126	FIQELSGSS^PK	p0579	TFAP4 p-S125 (z= 2)	0.623159	0.155721	0.156083	0.23142	0.326741	0.430189	0.722237	0.253036	0.701257	2.21553	1.69864	0.897502	1.71943	1.97755	0.277012	2.9489	2.48399	2.22116	0.115091	0.308601	0.536753
BCL6_HUMAN	B-cell lymphoma 6 protein OS=Homo sapiens GN=BCL6 PE=1 SV=1	FIVLNSLNQNAKPEGPEQAELGRLSPR	Phospho (ST)	1019.86	63.5299	3	.00000000000000000000000003000.	4.11705	-0.790436	1.70538	8.59388e-11	3.61602e-08	109.14	95.6443	7	380	406	99.77	BCL6 p-S404 (z= 3)	BCL6 380 - 406	FIVLNSLNQNAKPEGPEQAELGRLS^PR	p0581	BCL6 p-S405 (z= 3)	3.33373	0.00576716	8.86024	0.00600265	0.00591552	3.51209	1.75081	0.0056818	3.45018	0.0057063	0.00569739	0.00578357	0.00548869	0.00569466	0.00539771	0.00613781	0.00593007	0.00592266	0.00607601	0.00606941	0.00567734
ESF1_HUMAN	ESF1 homolog OS=Homo sapiens GN=ESF1 PE=1 SV=1	FKIDSNISPK	Phospho (ST)	614.805	43.6635	2	.000000003000.	8.1305	-0.569409	2.20698	0.000208553	0.0246617	48.03	29.9924	29	146	155	24.68	ESF1 p-S153 (z= 2)	ESF1 146 - 155	FKIDSNIS^PK	p0583	ESF1 p-S154 (z= 2)	1.00506	0.678261	0.647698	1.10065	1.99697	1.28183	1.37709	1.27441	1.57231	1.152	0.572644	0.496962	0.353211	0.899865	0.336797	0.780458	0.74848	0.716335	0.33207	0.991675	2.68523
MMP3_HUMAN	Stromelysin-1 OS=Homo sapiens GN=MMP3 PE=1 SV=2	FLGLEVTGKLDSDTLEVMR	Phospho (ST)	551.527	41.3777	4	.000000000000003000000.	5.97845	3.7442	4.86132	0.0433782	0.0526542	24.8	23.985	2	70	88	9.74	MMP3 p-T83 (z= 4)	MMP3 70 - 88	FLGLEVTGKLDSDT^LEVMR	p0584	MMP3 70 - 88 + Phospho (ST)	0.895006	0.889775	0.638741	1.45602	2.01696	1.41589	0.937219	1.02178	2.01659	1.39022	0.968417	0.858822	1.97797	0.909303	0.480906	0.900176	0.799934	0.55381	0.250248	1.0097e-05	0.622204
TTC12_HUMAN	Tetratricopeptide repeat protein 12 OS=Homo sapiens GN=TTC12 PE=2 SV=1	FLKTGGETASR	Phospho (ST)	623.792	57.9599	2	.0000000000300.	0	-6.13937	-6.13937	0.020504	0.020504	28.54	28.54	1	570	580	0	TTC12 p-S579 (z= 2)	TTC12 570 - 580	FLKTGGETAS^R	p0585	TTC12 570 - 580 + Phospho (ST)	3.24324	2.89247	2.30739	0.498958	0.499227	0.486894	0.362101	0.460732	0.276252	0.659083	0.295891	0.508513	1.53279	0.812931	2.44655	0.0458066	0.0253431	0.0273565	1.67341	1.16871	0.776341
ANR16_HUMAN	Ankyrin repeat domain-containing protein 16 OS=Homo sapiens GN=ANKRD16 PE=2 SV=1	FLLQSGLK	Phospho (ST)	493.261	49.9739	2	.0000030000.	1.39258	1.39258	1.39258	0.0316862	0.0316862	23.94	23.94	1	325	332	5.48	ANKRD16 p-S329 (z= 2)	ANKRD16 325 - 332	FLLQS^GLK	p0586	ANKRD16 325 - 332 + Phospho (ST)	0.20113	0.1299	0.140145	0.794472	0.259023	0.737392	0.947255	0.934566	0.886584	3.58042	2.29033	1.27777	3.75808	1.74598	0.456784	0.444674	0.332584	1.515	0.0956103	0.212339	0.259961
4EBP1_HUMAN	Eukaryotic translation initiation factor 4E-binding protein 1 OS=Homo sapiens GN=EIF4EBP1 PE=1 SV=3	FLMECRNSPVTK	Phospho (ST)	781.35	43.249	2	.00000000300000.	2.42201	0.679189	1.62749	3.36928e-05	0.00460161	56.5	39.74	4	58	69	14.17	EIF4EBP1 p-S65 (z= 2)	EIF4EBP1 58 - 69	FLMECRNS^PVTK	p0587	EIF4EBP1 p-S66 (z= 2)	0.767577	0.219114	0.295894	0.889124	0.599419	0.770084	2.4069	2.86417	3.07294	0.154991	0.627604	0.310414	1.52483	1.33136	0.0874423	0.833707	0.789904	0.800122	0.256078	1.12013	1.27819
GGA1_HUMAN	ADP-ribosylation factor-binding protein GGA1 OS=Homo sapiens GN=GGA1 PE=1 SV=1	FLNELIKVVSPK	Phospho (ST)	489.608	70.8718	3	.00000000003000.	4.38804	4.38804	4.38804	0.0280575	0.0280575	23.04	23.04	1	90	101	10.47	GGA1 p-S99 (z= 3)	GGA1 90 - 101	FLNELIKVVS^PK	p0588	GGA1 p-S100 (z= 3)	0.00787029	2.56048e-05	2.60809e-05	0.0190206	0.337021	2.62165e-05	0.397254	0.485352	0.37076	3.33911	0.0157306	2.39485	2.83642	1.67561	4.09671	0.442985	2.24113	1.59806	0.061175	0.0827634	0.598114
PP4R4_HUMAN	Serine/threonine-protein phosphatase 4 regulatory subunit 4 OS=Homo sapiens GN=PPP4R4 PE=1 SV=1	FLQRMFTIMMTNNVLPVQK	Oxidation (M); Phospho (ST)	602.554	47.9182	4	.000002000003000000000.	7.55969	7.55969	7.55969	0.0228601	0.0228601	26.94	26.94	1	526	544	4.33	PPP4R4 p-T536 (z= 4) + Oxi	PPP4R4 526 - 544	FLQRMFTIMMT^NNVLPVQK	p0589	PPP4R4 526 - 544 + Oxidation (M); Phospho (ST)	0.0804459	0.0567981	0.0132017	0.0357704	0.0997579	0.0401539	0.301617	0.279946	0.317765	0.569236	0.344542	0.170633	9.32198	5.19932	0.817571	1.18939	0.776896	0.61569	0.0372766	0.314618	0.417387
SBNO1_HUMAN	Protein strawberry notch homolog 1 OS=Homo sapiens GN=SBNO1 PE=1 SV=1	FMDGDKNIAIISEAASSGISLQADR	Oxidation (M); Phospho (ST)	902.416	69.0992	3	.002000000000300000000000000.	0	-8.72489	-6.43084	0.00700741	0.045091	34.4	26.8543	14	928	952	23.91	SBNO1 p-S939 (z= 3) + Oxi	SBNO1 928 - 952	FMDGDKNIAIIS^EAASSGISLQADR	p0592	SBNO1 p-S940 (z= 3) + oxidation	1.97486	1.82321	1.04961	1.04948	1.62979	0.621494	1.01703	0.861943	0.544864	1.13987	0.836808	1.06366	1.71026	0.459254	1.57669	0.315159	0.463241	0.33445	1.135	1.16233	0.23099
CD2AP_HUMAN	CD2-associated protein OS=Homo sapiens GN=CD2AP PE=1 SV=1	FNGGHSPTHSPEK	Phospho (ST)	737.81	22.9575	2	.000000300000000.	2.81079	0.0556459	1.24547	0.0127519	0.0250838	30.15	27.64	3	505	517	2.69	CD2AP p-S510 (z= 2)	CD2AP 505 - 517	FNGGHS^PTHSPEK	p0593	CD2AP 505 - 517 + Phospho (ST)	0.05659	0.0553891	0.0564191	19.8863	0.056814	0.0567123	0.05403	0.0545693	0.0548747	0.0548046	0.054719	0.0555468	0.0527147	0.0546928	0.0518409	0.0589489	0.0569537	0.0568826	0.0583554	0.058292	0.0545265
RAE1_HUMAN		FNIDLVSKLLYSR	Phospho (Y)	824.429	60.7872	2	.000000000004000.	0.893223	-5.51907	-2.79373	0.00158522	0.023004	39.02	29.0468	22	227	239	11.02	RAE1 p-Y237 (z= 2)	RAE1 227 - 239	FNIDLVSKLLY^SR	p0595	RAE1 p-Y238 (z= 2)	1.03646	0.155061	0.904633	0.180016	0.157726	0.153556	1.12475	1.01483	0.760138	0.985318	2.12888	1.17441	0.735362	1.14459	3.83302	1.77264	1.2535	1.46651	0.541084	0.117604	0.359916
ABCG1_HUMAN	ATP-binding cassette sub-family G member 1 OS=Homo sapiens GN=ABCG1 PE=2 SV=3	FNSGELVAIMGPSGAGKSTLMNILAGYR	Phospho (ST); Phospho (Y)	1005.47	79.0357	3	.000300000000000000000000000400.	2.76565	2.76565	2.76565	0.0176152	0.0176152	29.82	29.82	1	108	135	5.88	ABCG1 p-S110 p-Y134 (z= 3)	ABCG1 108 - 135	FNS^GELVAIMGPSGAGKSTLMNILAGY^R	p0596	ABCG1 108 - 135 + Phospho (ST); Phospho (Y)	0.25317	0.425914	0.171319	0.0389903	0.067201	0.0804478	0.698257	0.69384	0.69943	0.963771	1.30847	0.681422	5.02771	2.36811	3.9	0.283273	1.41541	0.950995	0.497353	0.286138	0.188779
IL11_HUMAN		FPADGDHNLDSLPTLAMSAGALGALQLPGVLTR	Oxidation (M); 2 Phospho (ST)	1165.55	83.0153	3	.00000000000000300200000000000000300.	0	-0.258756	-0.258756	0.0458907	0.0458907	25.7	25.7	1	64	96	4.08	IL11 p-T77 p-T95 (z= 3) + Oxi	IL11 64 - 96	FPADGDHNLDSLPT^LAMSAGALGALQLPGVLT^R	p0597	IL11 64 - 96 + Oxidation (M); 2 Phospho (ST)	0.384983	0.684144	0.626684	0.000125238	0.856695	0.942588	1.57787	1.30368	1.36448	2.26514	1.84637	0.364929	1.35563	0.845376	3.00245	0.33208	1.77156	1.16816	0.0694256	0.23751	0.000118451
DBNL_HUMAN	Drebrin-like protein OS=Homo sapiens GN=DBNL PE=1 SV=1	FQDVGPQAPVGSVYQK	Phospho (Y)	900.423	44.6688	2	.000000000000004000.	0.320208	0.320208	0.320208	1.14375e-06	1.14375e-06	71.32	71.32	1	149	164	20.29	DBNL p-Y162 (z= 2)	DBNL 149 - 164	FQDVGPQAPVGSVY^QK	p0600	DBNL p-Y163 (z= 2)	0.225576	0.304574	0.161356	0.0481203	4.09152e-05	0.701869	1.46795	1.24795	0.86321	3.94681e-05	0.814233	0.829415	1.08726	0.668655	1.8814	0.37058	0.534708	0.711905	3.07568	3.33091	2.67458
RAB7A_HUMAN	Ras-related protein Rab-7a OS=Homo sapiens GN=RAB7A PE=1 SV=1	FQSLGVAFYR	Phospho (ST)	634.299	62.8051	2	.000300000000.	2.59675	0.386079	1.26508	8.82515e-05	0.00437973	51.83	39.43	3	70	79	44.73	RAB7A p-S72 (z= 2)	RAB7A 70 - 79	FQS^LGVAFYR	p0601	RAB7A p-S73 (z= 2)	0.000229283	0.308309	0.223617	1.03314	0.480866	0.875763	0.222267	0.289361	0.301775	0.937937	1.11224	0.639549	0.37245	0.381322	0.753647	0.000238841	0.245326	0.38635	5.30112	3.36116	3.77333
RM35_HUMAN	39S ribosomal protein L35, mitochondrial OS=Homo sapiens GN=MRPL35 PE=2 SV=3	FSHIQTPVVSSTPR	Phospho (ST)	818.397	62.3435	2	.0000000000030000.	0	-2.89703	-2.27309	0.032926	0.0395613	26.16	25.335	2	46	59	0	MRPL35 p-S56 (z= 2)	MRPL35 46 - 59	FSHIQTPVVSS^TPR	p0604	MRPL35 46 - 59 + Phospho (ST)	1.59675	1.47494	0.851546	1.0492	0.542126	0.636353	1.95554	1.45419	1.14007	0.616925	1.02235	0.179829	1.55257	0.958885	3.40205	0.439056	0.154984	0.584223	0.912571	0.367095	0.108741
RCD1_HUMAN	Cell differentiation protein RCD1 homolog OS=Homo sapiens GN=RQCD1 PE=1 SV=1	FSHVAMILGKMVLQLSK	2 Oxidation (M); Phospho (ST)	672.014	69.381	3	.0000002000020000300.	0	-0.0218577	-0.0218577	0.027096	0.027096	26.57	26.57	1	206	222	21.91	RQCD1 p-S221 (z= 3) + Oxi	RQCD1 206 - 222	FSHVAMILGKMVLQLS^K	p0605	RQCD1 p-S222 (z= 3) + oxidation	0.65298	0.812798	0.83965	0.0260574	0.341497	0.231402	0.422604	0.388455	0.312002	0.578822	0.528273	0.410623	3.22131	2.10627	5.08062	0.917732	2.39238	1.6983	0.00754046	0.0137854	0.0169035
GVIN1_HUMAN	Interferon-induced very large GTPase 1 OS=Homo sapiens GN=GVIN1 PE=2 SV=2	FSLLR	Phospho (ST)	358.182	48.8835	2	.0030000.	1.66586	1.66586	1.66586	0.0253308	0.0253308	25.53	25.53	1	333	337	6.03	GVIN1 p-S334 (z= 2)	GVIN1 333 - 337	FS^LLR	p0607	GVIN1 333 - 337 + Phospho (ST)	0.904949	0.502621	0.416229	2.54376e-05	0.719215	0.486316	0.497381	0.350578	0.498141	3.11812	2.54403	1.729	1.22398	0.925749	0.377191	2.47464	1.73271	1.37284	0.228328	2.57205e-05	0.897931
LBR_HUMAN	Lamin-B receptor OS=Homo sapiens GN=LBR PE=1 SV=2	FSLSQESSYIATQYSLRPR	Phospho (ST)	771.705	66.4584	3	.000000000000000300000.	3.73514	1.54233	2.87013	0.00220047	0.00394371	38.67	36.45	3	153	171	5.86	LBR p-S167 (z= 3)	LBR 153 - 171	FSLSQESSYIATQYS^LRPR	p0608	LBR 153 - 171 + Phospho (ST)	0.53206	0.00177443	0.731796	3.12492	1.9548	1.74626	0.409279	0.00174817	0.518217	2.9092	0.00175296	0.00177948	1.06451	0.954286	1.90752	0.00188847	2.32333	2.19415	0.00186946	0.00186743	0.616982
STB5L_HUMAN	Syntaxin-binding protein 5-like OS=Homo sapiens GN=STXBP5L PE=2 SV=2	FTEPVMVLPSGTFLSLK	Oxidation (M); 3 Phospho (ST)	1061.45	64.6059	2	.0030002000303000000.	0	-7.40825	-7.40825	0.0291419	0.0291419	27.49	27.49	1	877	893	13.76	STXBP5L p-T878 p-S886 p-T888 (z= 2) + Oxi	STXBP5L 877 - 893	FT^EPVMVLPS^GT^FLSLKGT^	p0609	STXBP5L p-T879 (z= 2) + oxidation	1.14688	0.58004	2.71986e-05	0.10451	2.73889e-05	2.73399e-05	2.60469e-05	1.07158	0.402534	2.29246	1.42508	1.17758	3.44987	1.43764	3.72107	2.84182e-05	1.00597	0.758135	1.24853	0.605152	0.572844
MRP5_HUMAN	Multidrug resistance-associated protein 5 OS=Homo sapiens GN=ABCC5 PE=1 SV=2	FTSVERINHYIK	Phospho (ST)	397.451	35.8409	4	.00300000000000.	4.44578	4.44578	4.44578	0.031611	0.031611	26.66	26.66	1	1157	1168	5.23	ABCC5 p-T1158 (z= 4)	ABCC5 1157 - 1168	FT^SVERINHYIK	p0610	ABCC5 1157 - 1168 + Phospho (ST)	0.714076	1.13126	2.78717	1.36043	0.80258	1.13821	0.766469	1.06214	1.56159	0.00442911	1.51095	0.0195638	0.163541	0.862188	0.168078	0.866151	0.528999	0.714729	2.1925	1.95374	0.691209
UFD1_HUMAN	Ubiquitin fusion degradation protein 1 homolog OS=Homo sapiens GN=UFD1L PE=1 SV=3	FVAFSGEGQSLR	Phospho (ST)	689.315	54.2279	2	.00000000003000.	3.40618	-0.182332	2.02466	4.69105e-06	0.00506213	65.12	44.01	11	290	301	48.4	UFD1L p-S299 (z= 2)	UFD1L 290 - 301	FVAFSGEGQS^LR	p0611	UFD1L p-S300 (z= 2)	0.449534	0.568076	0.360623	0.656559	0.560879	0.402133	0.261566	0.233591	0.459082	1.59363	1.48039	1.43076	2.8227	0.735743	1.43703	2.42691	1.06095	0.88502	1.2211	1.51223	0.441513
NLGN3_HUMAN	Neuroligin-3 OS=Homo sapiens GN=NLGN3 PE=1 SV=2	FVEGVVDPEDGVSGTDFDYSVSNFVDNLYGYPEGK	Phospho (ST)	974.92	72.9444	4	.0000000000000000000000300000000000000.	0	-4.92473	-4.92473	0.03513	0.03513	27.12	27.12	1	413	447	2.48	NLGN3 p-S434 (z= 4)	NLGN3 413 - 447	FVEGVVDPEDGVSGTDFDYSVS^NFVDNLYGYPEGK	p0612	NLGN3 413 - 447 + Phospho (ST)	0.0766952	1.73241	0.724362	0.653266	0.22291	0.181633	1.53092	0.139127	1.48885	4.03407	1.03059	1.26617	0.098633	0.0802563	3.55144	0.0660789	2.29353	1.55957	0.119032	0.0667967	0.0836525
MTMR9_HUMAN	Myotubularin-related protein 9 OS=Homo sapiens GN=MTMR9 PE=1 SV=1	FVGSLGTIIIK	Phospho (ST)	614.338	74.9407	2	.0000300000000.	0	-5.17176	-5.17176	0.0498974	0.0498974	22.21	22.21	1	62	72	9.29	MTMR9 p-S65 (z= 2)	MTMR9 62 - 72	FVGS^LGTIIIK	p0613	MTMR9 62 - 72 + Phospho (ST)	0.661155	1.00554	0.654804	1.31525	1.30968	1.29752	0.778167	0.956505	0.757164	1.20755	0.709975	0.0295459	2.20674	1.08956	3.40435	0.290998	0.779503	0.53981	0.930648	0.551029	0.5245
MLL3_HUMAN	Histone-lysine N-methyltransferase MLL3 OS=Homo sapiens GN=MLL3 PE=1 SV=3	FVLRPHTLNSTSTSKSFQSTVTGELNAPYSK	2 Phospho (ST)	712.336	80.6888	5	.000000000000000000003030000000000.	0	-5.93593	-5.93593	0.0353671	0.0353671	26.78	26.78	1	4722	4752	9.96	MLL3 p-T4741 p-T4743 (z= 5)	MLL3 4722 - 4752	FVLRPHTLNSTSTSKSFQST^VT^GELNAPYSK	p0614	MLL3 4722 - 4752 + 2 Phospho (ST)	0.514139	0.903011	0.527789	2.02984	1.48138	0.926408	1.02718	0.783267	1.06208	2.15117	0.815537	1.04576	1.33536	0.61503	3.05878	0.961175	0.531829	0.583934	0.240147	0.24436	0.161822
PDCD4_HUMAN	Programmed cell death protein 4 OS=Homo sapiens GN=PDCD4 PE=1 SV=1	FVSEGDGGR	Phospho (ST)	502.201	26.0394	2	.00030000000.	9.38756	3.62137	5.62856	0.0469903	0.0565722	22.7	21.294	5	455	463	16.51	PDCD4 p-S457 (z= 2)	PDCD4 455 - 463	FVS^EGDGGR	p0615	PDCD4 p-S458 (z= 2)	1.13374	2.55935	3.21944	1.30208	1.17707	1.44152	0.433959	0.65363	0.742461	7.51579e-05	0.391557	0.133113	0.202771	0.360608	7.10935e-05	1.15792	1.75751	1.25281	1.67142	1.00787	0.40101
IFNA2_HUMAN	Interferon alpha-2 OS=Homo sapiens GN=IFNA2 PE=1 SV=1	FYTELYQQLNDLEACVIQGVGVTETPLMKEDSILAVR	4 Phospho (ST); Phospho (Y)	1161.49	55.0375	4	.000300400000000000000003030000003000000.	0	-4.98866	-4.98866	0.0129874	0.0129874	30.74	30.74	1	107	143	6.43	IFNA2 p-T109 p-Y112 p-T129 p-T131 (z= 4)	IFNA2 107 - 143	FYT^ELY^QQLNDLEACVIQGVGVT^ET^PLMKEDSILAVRET^QQLNDLEACVIQGVGVT^	p0616	IFNA2 107 - 143 + 4 Phospho (ST); Phospho (Y)	0.405208	0.501994	0.280061	0.43802	1.56208	0.260333	1.43621	1.13673	0.277904	1.082	1.2773	0.645649	4.00715	0.832229	2.18901	0.479926	0.544081	0.000730188	0.525807	1.99014	1.12743
ZN687_HUMAN	Zinc finger protein 687 OS=Homo sapiens GN=ZNF687 PE=1 SV=1	GAGGALLTPK	Phospho (ST)	482.747	20.3707	2	.000000003000.	0	-0.75352	-0.75352	0.0476617	0.0476617	24.17	24.17	1	893	902	15.28	ZNF687 p-T900 (z= 2)	ZNF687 893 - 902	GAGGALLT^PK	p0617	ZNF687 p-T901 (z= 2)	0.00149552	0.00146378	0.001491	0.00152355	0.00150144	0.00149875	0.00142786	0.00144212	0.00145019	0.00144833	0.00144607	0.00146795	7.78516	0.601634	0.00137001	0.00155786	0.00150513	1.10777	0.00154217	11.4804	0.00144098
SOLO_HUMAN	Protein SOLO OS=Homo sapiens GN=SOLO PE=1 SV=2	GALSRGGDSAPLSPGDK	Phospho (ST)	832.888	36.3284	2	.0000000003000000000.	2.8129	0.348609	1.59879	0.00612013	0.0404782	34.16	26.8643	7	389	405	12.66	SOLO p-S397 (z= 2)	SOLO 389 - 405	GALSRGGDS^APLSPGDK	p0618	SOLO p-S398 (z= 2)	1.29125	1.30641	2.2987	1.2054	1.05024	0.934886	1.69481	1.54832	0.854776	0.0152749	0.646033	0.940736	0.172068	0.393456	0.201774	0.584051	0.81368	0.694183	2.42043	1.4471	0.48643
PLIN4_HUMAN	Perilipin-4 OS=Homo sapiens GN=PLIN4 PE=2 SV=2	GAMQTGLNTTQNIATGTKDTVCSGVTGAMNLAR	4 Phospho (ST)	1220.5	75.5581	3	.00000300000000000000300300300000000.	5.91665	5.91665	5.91665	0.0292741	0.0292741	27.51	27.51	1	402	434	15.66	PLIN4 p-T406 p-T421 p-S424 (z= 3)	PLIN4 402 - 434	GAMQT^GLNTTQNIATGTKDT^VCS^GVTGAMNLARVCS^	p0619	PLIN4 p-T407 (z= 3)	0.713082	0.676432	3.19462e-05	0.519347	0.628405	3.21123e-05	1.84169	2.18723	2.08204	2.69275	3.09836e-05	1.68534	3.38102	1.71508	2.93539e-05	0.035174	3.2249e-05	3.22087e-05	1.31333	1.10558	0.42332
NKX32_HUMAN		GANTLTSFSIQAILNK	Phospho (ST)	879.449	39.9183	2	.000000030000000000.	3.48914	3.48914	3.48914	0.0197341	0.0197341	27.54	27.54	1	5	20	0	NKX32 p-S11 (z= 2)	NKX32 5 - 20	GANTLTS^FSIQAILNK	p0620	NKX32 5 - 20 + Phospho (ST)	0.95663	0.977902	1.24495	0.955263	1.27664	1.10927	2.05927	1.62084	1.45154	1.53164	1.12131	1.29236	1.15226	0.663123	0.23149	1.0659	0.910897	0.661501	0.0413106	0.217002	0.458883
KS6B1_HUMAN	Ribosomal protein S6 kinase beta-1 OS=Homo sapiens GN=RPS6KB1 PE=1 SV=2	GASASTANPQTPVEYPMETSGIEQMDVTMSGEASAPLPIR	Oxidation (M); 5 Phospho (ST)	1134.94	37.6037	4	.000300000000000000003000020030300030000000.	0.809571	0.809571	0.809571	0.0479422	0.0479422	23.93	23.93	1	460	499	12.09	RPS6KB1 p-S462 p-S479 p-T487 (z= 4) + Oxi	RPS6KB1 460 - 499	GAS^ASTANPQTPVEYPMETS^GIEQMDVT^MSGEASAPLPIRGIEQMDVT^	p0621	RPS6KB1 p-S463 (z= 4) + oxidation	8.03275	0.0170397	0.0173565	7.30454	0.017478	0.0174468	0.0166216	0.0167875	0.0168815	0.0168599	0.0168336	0.0170882	0.0162169	0.0168255	0.0159481	0.0181348	0.017521	0.0174991	0.0179522	5.35545	0.0167743
TAGL2_HUMAN	Transgelin-2 OS=Homo sapiens GN=TAGLN2 PE=1 SV=3	GASQAGMTGYGMPR	Phospho (ST)	732.295	46.9191	2	.0003000000000000.	1.00029	1.00029	1.00029	0.000782453	0.000782453	41.71	41.71	1	183	196	29.47	TAGLN2 p-S185 (z= 2)	TAGLN2 183 - 196	GAS^QAGMTGYGMPR	p0622	TAGLN2 p-S186 (z= 2)	0.826375	1.07961	0.275379	1.55856	0.436869	1.0018	1.96908	0.681501	3.81091	0.964672	0.972723	0.000581986	1.57923	0.266658	0.210039	0.748025	0.351445	1.1832	0.674899	0.68052	1.72792
FLI1_HUMAN	Friend leukemia integration 1 transcription factor OS=Homo sapiens GN=FLI1 PE=1 SV=1	GAWGNNMNSGLNKSPPLGGAQTISK	Phospho (ST)	860.408	52.5612	3	.000000000000003000000000000.	0.611667	0.0647739	0.33822	3.2096e-05	0.000296983	57.56	51.35	2	228	252	9.52	FLI1 p-S241 (z= 3)	FLI1 228 - 252	GAWGNNMNSGLNKS^PPLGGAQTISK	p0623	FLI1 228 - 252 + Phospho (ST)	2.54206	0.814205	0.576228	0.000151345	0.572609	1.05189	4.09984	3.97131	0.917111	0.000143873	0.000143648	0.000145821	4.26251	1.93397	0.000136093	0.000154753	0.000149515	0.000149328	0.256793	0.000153028	0.000143143
SOX4_HUMAN	Transcription factor SOX-4 OS=Homo sapiens GN=SOX4 PE=1 SV=1	GDKVGGSGGGGHGGGGGGGSSNAGGGGGGASGGGANSKPAQK	2 Phospho (ST)	1133.48	38.3995	3	.00000000000000000000330000000000000000000000.	9.9664	7.67055	8.67499	0.00577832	0.0371366	35.26	28.0525	8	155	196	11.25	SOX4 p-S174 p-S175 (z= 3)	SOX4 155 - 196	GDKVGGSGGGGHGGGGGGGS^S^NAGGGGGGASGGGANSKPAQK	p0624	SOX4 p-S175 p-S176 (z= 3)	1.08222	0.94517	0.699661	0.0924253	0.737265	0.926502	1.35575	1.0985	0.953302	0.163028	1.3583	1.15946	0.510431	1.18344	0.427339	1.29203	1.03909	0.602351	0.614498	2.4988	2.26045
SOX4_HUMAN	Transcription factor SOX-4 OS=Homo sapiens GN=SOX4 PE=1 SV=1	GDKVGGSGGGGHGGGGGGGSSNAGGGGGGASGGGANSKPAQK	2 Phospho (ST)	850.361	39.7086	4	.00000003000000000000000000000000000003000000.	9.36713	8.60184	8.98196	0.0036413	0.0311116	37.31	29.56	7	155	196	14.84	SOX4 p-S161 p-S191 (z= 4)	SOX4 155 - 196	GDKVGGS^GGGGHGGGGGGGSSNAGGGGGGASGGGANS^KPAQK	p0625	SOX4 p-S162 p-S192 (z= 4)	0.910073	0.966618	0.558992	0.282405	0.962193	1.28649	0.977632	0.784702	1.14456	0.207765	1.04969	1.29655	0.645035	1.08567	0.411955	0.81791	0.849248	0.561598	2.28745	1.50448	2.409
MYO7B_HUMAN		GDLLVLTKK	Phospho (ST)	533.804	40.3056	2	.00000003000.	8.06312	8.06312	8.06312	0.0455522	0.0455522	21.74	21.74	1	1526	1534	2.77	MYO7B p-T1532 (z= 2)	MYO7B 1526 - 1534	GDLLVLT^KK	p0626	MYO7B 1526 - 1534 + Phospho (ST)	0.955776	0.49583	0.544235	1.03953	1.2095	1.19711	1.28929	1.06458	0.27867	0.280058	1.13813	1.2218	0.107565	0.596617	0.738021	2.49114	2.39274	2.03262	0.244964	0.367855	1.31398
MYO7B_HUMAN	Myosin-VIIb OS=Homo sapiens GN=MYO7B PE=2 SV=2	GDLLVLTKK	Phospho (ST)	356.205	44.0634	3	.00000003000.	8.7144	8.7144	8.7144	0.0394722	0.0394722	21.07	21.07	1	1526	1534	9.08	MYO7B p-T1532 (z= 3)	MYO7B 1526 - 1534	GDLLVLT^KK	p0627	MYO7B 1526 - 1534 + Phospho (ST)	0.770773	6.56226e-05	0.779943	1.37471	1.23147	0.700431	1.03234	1.01411	1.12479	0.219464	1.17392	1.82323	0.0920771	1.22324	0.722727	2.30224	1.89815	1.87467	0.342368	6.90618e-05	1.29922
TRM1_HUMAN	N(2),N(2)-dimethylguanosine tRNA methyltransferase OS=Homo sapiens GN=TRMT1 PE=1 SV=1	GDQCCYSHSPPTPR	Phospho (ST)	871.33	31.3888	2	.0000000003000000.	3.0121	2.79379	2.90295	0.000182456	0.00350146	46.5	38.65	2	617	630	2.49	TRMT1 p-S625 (z= 2)	TRMT1 617 - 630	GDQCCYSHS^PPTPR	p0628	TRMT1 617 - 630 + Phospho (ST)	0.00201343	0.0019707	0.00200735	4.73086	0.0020214	0.00201778	6.01679	0.00194154	3.32544	0.00194991	0.00194686	0.00197631	0.00187555	6.89311	0.00184446	0.00209736	0.00202637	0.00202384	0.00207624	0.00207399	0.00194001
TRM1_HUMAN	N(2),N(2)-dimethylguanosine tRNA methyltransferase OS=Homo sapiens GN=TRMT1 PE=1 SV=1	GDQCCYSHSPPTPR	Phospho (ST)	581.223	28.878	3	.0000000003000000.	3.91062	3.91062	3.91062	0.00730826	0.00730826	30.5	30.5	1	617	630	4.64	TRMT1 p-S625 (z= 3)	TRMT1 617 - 630	GDQCCYSHS^PPTPR	p0629	TRMT1 617 - 630 + Phospho (ST)	0.455901	0.375997	1.29651	1.57471	0.825826	0.436395	0.550053	1.76765	0.160882	0.292104	0.367255	1.35747	0.171457	1.83637	0.6562	0.733137	0.314649	0.229592	3.50025	3.42956	0.668028
PGRC1_HUMAN	Membrane-associated progesterone receptor component 1 OS=Homo sapiens GN=PGRMC1 PE=1 SV=3	GDQPAASGDSDDDEPPPLPR	Phospho (ST)	1058.43	46.2729	2	.0000000000300000000000.	1.73109	0.123413	1.02858	1.9986e-05	0.00146221	58.71	46.6343	7	48	67	20.33	PGRMC1 p-S57 (z= 2)	PGRMC1 48 - 67	GDQPAASGDS^DDDEPPPLPR	p0630	PGRMC1 p-S58 (z= 2)	0.000515574	0.760484	0.493211	4.59287	2.40018	1.71605	0.811959	0.000497165	0.000499947	0.883775	0.000498528	0.437411	1.14791	0.380742	0.000472306	0.000537066	4.82644	1.01755	0.318792	1.07795	0.131659
ZDHC5_HUMAN	Probable palmitoyltransferase ZDHHC5 OS=Homo sapiens GN=ZDHHC5 PE=1 SV=2	GDSLKEPTSIAESSR	Phospho (ST)	828.879	42.4991	2	.00030000000000000.	1.19705	-0.192059	0.717906	0.000981107	0.0141462	42.31	35.9767	3	378	392	20.95	ZDHHC5 p-S380 (z= 2)	ZDHHC5 378 - 392	GDS^LKEPTSIAESSR	p0631	ZDHHC5 p-S381 (z= 2)	1.66087	1.68322	1.29676	0.475509	3.86681	2.38195	1.19567	0.606888	0.671532	1.29952	0.462007	0.360278	1.39072	0.386947	0.246733	0.350853	0.538635	0.293202	0.305818	0.720767	0.80532
BOP1_HUMAN	Ribosome biogenesis protein BOP1 OS=Homo sapiens GN=BOP1 PE=1 SV=2	GDYLAVVLATQGHTQVLIHQLSRR	Phospho (ST); Phospho (Y)	945.816	96.6094	3	.00040000000000300000000000.	9.8482	8.52519	9.18669	0.00833953	0.0266445	30.45	26.85	2	546	569	5.74	BOP1 p-Y548 p-T559 (z= 3)	BOP1 546 - 569	GDY^LAVVLATQGHT^QVLIHQLSRR	p0632	BOP1 546 - 569 + Phospho (ST); Phospho (Y)	0.136465	0.128157	0.539447	1.03437	1.09501	0.883131	1.15409	1.30453	0.855086	0.364543	0.188445	0.0589866	2.25235	1.96706	3.47733	0.911914	1.66366	1.59071	0.160945	1.058	0.175765
SRRM2_HUMAN	Serine/arginine repetitive matrix protein 2 OS=Homo sapiens GN=SRRM2 PE=1 SV=2	GEFSASPMLK	Phospho (ST)	573.751	53.1004	2	.000000300000.	5.48237	1.57139	3.24618	0.00396826	0.0228073	34.1	28.4385	13	1119	1128	23.87	SRRM2 p-S1124 (z= 2)	SRRM2 1119 - 1128	GEFSAS^PMLK	p0633	SRRM2 p-S1125 (z= 2)	1.95962	0.927557	0.662908	0.713769	0.574454	0.448527	1.44495	1.4163	0.543584	1.60646	0.846859	0.653872	2.07859	0.753717	0.097232	0.83389	0.770296	0.795605	1.70068	1.27889	0.89224
CO5A2_HUMAN		GEPGLVPVVTGIRGRPGPAGPPGSQGPR	Phospho (ST)	914.819	84.5396	3	.000000000000000000000000300000.	7.178	4.90183	5.89036	0.0336819	0.0476268	22.09	20.7167	3	116	143	10.16	CO5A2 p-S139 (z= 3)	CO5A2 116 - 143	GEPGLVPVVTGIRGRPGPAGPPGS^QGPR	p0634	CO5A2 p-S140 (z= 3)	0.735012	1.63094	1.87905	0.394747	0.752175	1.37761	1.14192	2.24726	1.27997	1.06979	0.771712	0.791114	2.00994	0.692475	1.27882	0.270253	0.581144	0.700111	0.894326	0.2227	0.278935
GSK3A_HUMAN	Glycogen synthase kinase-3 alpha OS=Homo sapiens GN=GSK3A PE=1 SV=2	GEPNVSYICSR	Phospho (Y)	681.285	47.2891	2	.0000000400000.	5.83585	2.17559	3.74112	0.0078006	0.026508	30.81	26.43	4	273	283	7.43	GSK3A p-Y279 (z= 2)	GSK3A 273 - 283	GEPNVSY^ICSR	p0635	GSK3A 273 - 283 + Phospho (Y)	0.600389	1.27582	2.16811	4.47539	0.757354	3.13543	0.349844	0.457525	0.43886	0.788915	0.195879	0.347281	0.535547	0.634682	1.01316	0.398817	0.489849	0.288711	1.44594	0.259647	0.94284
SHIP1_HUMAN	Phosphatidylinositol-3,4,5-trisphosphate 5-phosphatase 1 OS=Homo sapiens GN=INPP5D PE=1 SV=2	GESPPTPPGQPPISPK	Phospho (ST)	833.399	41.3015	2	.000000000000003000.	2.3012	-0.798304	0.676364	0.00656215	0.0195391	34.21	30.2375	8	958	973	19.44	INPP5D p-S971 (z= 2)	INPP5D 958 - 973	GESPPTPPGQPPIS^PK	p0636	INPP5D p-S972 (z= 2)	1.28536	1.31322	0.987241	2.27663	2.29448	2.11315	2.14789	2.17559	1.80678	0.14759	0.244587	7.84007e-05	0.95019	7.71954e-05	7.31701e-05	0.539969	0.791837	0.245698	0.465889	1.15938	0.0542908
MRP_HUMAN	MARCKS-related protein OS=Homo sapiens GN=MARCKSL1 PE=1 SV=2	GEVPPKETPK	Phospho (ST)	581.282	27.7802	2	.000000003000.	5.09412	-0.179226	2.03811	0.00638662	0.0286231	33.12	27.6017	6	78	87	21.27	MARCKSL1 p-T85 (z= 2)	MARCKSL1 78 - 87	GEVPPKET^PK	p0637	MARCKSL1 p-T86 (z= 2)	0.445593	0.812325	0.676863	4.01466	0.376306	1.02264	0.907802	1.48289	0.549817	0.239608	0.000232944	0.000236468	0.000224411	2.59233	0.431973	0.000250951	0.000242458	0.711249	2.00476	1.54053	3.18947
ROA2_HUMAN	Heterogeneous nuclear ribonucleoproteins A2/B1 OS=Homo sapiens GN=HNRNPA2B1 PE=1 SV=2	GFGDGYNGYGGGPGGGNFGGSPGYGGGR	Phospho (ST)	1288.01	56.0626	2	.000000000000000000000300000000.	1.3951	0.0742036	0.975524	1.00234e-08	0.00263923	91.42	59.38	5	239	266	57.47	HNRNPA2B1 p-S259 (z= 2)	HNRNPA2B1 239 - 266	GFGDGYNGYGGGPGGGNFGGS^PGYGGGR	p0638	HNRNPA2B1 p-S260 (z= 2)	0.000321095	1.19646	0.000320126	0.000327115	0.000322366	2.5998	3.33122	0.00030963	1.13377	0.000310965	0.31968	0.000315176	4.14406	0.000310331	0.000294148	0.00033448	0.000323159	0.183047	3.8532	1.97939	2.25588
CSRP1_HUMAN	Cysteine and glycine-rich protein 1 OS=Homo sapiens GN=CSRP1 PE=1 SV=3	GFGFGQGAGALVHSE	Phospho (ST)	757.329	61.5497	2	.00000000000000300.	1.81867	1.81867	1.81867	0.0210549	0.0210549	28.41	28.41	1	179	193	28.41	CSRP1 p-S192 (z= 2)	CSRP1 179 - 193	GFGFGQGAGALVHS^E	p0639	CSRP1 p-S193 (z= 2)	0.000790991	1.51856	0.480835	1.06218	1.64335	1.15608	0.844112	0.273414	0.814175	1.27085	1.99414	0.79056	0.000736823	1.61286	4.82731	0.000823963	0.847067	0.000795081	0.000815667	0.000814781	1.85974
HCLS1_HUMAN	Hematopoietic lineage cell-specific protein OS=Homo sapiens GN=HCLS1 PE=1 SV=2	GFGGQYGIQK	Phospho (Y)	567.755	35.0088	2	.000000400000.	2.85048	2.85048	2.85048	0.00577899	0.00577899	33.95	33.95	1	193	202	28.06	HCLS1 p-Y198 (z= 2)	HCLS1 193 - 202	GFGGQY^GIQK	p0640	HCLS1 p-Y199 (z= 2)	2.04405	3.31774	2.49051	1.52387	1.80482	0.954758	1.06428	1.17254	1.19672	0.0705781	0.510446	0.539005	0.253564	0.568033	0.41947	0.731915	0.368559	0.293047	1.31608	0.234364	0.125655
ZN169_HUMAN	Zinc finger protein 169 OS=Homo sapiens GN=ZNF169 PE=1 SV=3	GFGQKVTLIR	Phospho (ST)	599.819	78.3474	2	.000000030000.	0	-4.75776	-4.75776	0.00551853	0.00551853	32.56	32.56	1	466	475	8.49	ZNF169 p-T472 (z= 2)	ZNF169 466 - 475	GFGQKVT^LIR	p0641	ZNF169 466 - 475 + Phospho (ST)	0.478387	0.655805	1.81745	0.574747	0.651602	0.637164	0.258923	0.430092	1.0269	5.81661	0.446086	1.02951	1.01768	0.00168841	1.35755	0.368189	0.42429	0.606411	0.729152	1.1718	1.49997
CNBP_HUMAN	Cellular nucleic acid-binding protein OS=Homo sapiens GN=CNBP PE=1 SV=1	GFQFVSSSLPDICYR	Phospho (ST)	928.41	72.5836	2	.00000000300000000.	1.92743	1.92743	1.92743	0.00109849	0.00109849	42.01	42.01	1	42	56	10.31	CNBP p-S49 (z= 2)	CNBP 42 - 56	GFQFVSSS^LPDICYR	p0642	CNBP p-S50 (z= 2)	0.244501	1.3871	1.54788	1.45131	0.858483	0.934878	0.952117	0.924759	0.629678	1.51753	0.759694	1.83166	1.63549	0.946347	1.60827	0.303104	0.596371	0.421582	0.80472	0.590822	1.05371
PININ_HUMAN	Pinin OS=Homo sapiens GN=PNN PE=1 SV=4	GFSDSGGGPPAK	Phospho (ST)	578.738	29.4255	2	.00030000000000.	0.839492	0.839492	0.839492	0.0154204	0.0154204	27.04	27.04	1	64	75	15.65	PNN p-S66 (z= 2)	PNN 64 - 75	GFS^DSGGGPPAK	p0643	PNN p-S67 (z= 2)	2.51742	1.61879	5.42146	1.53944	0.00023057	1.75166	0.583528	0.514863	0.334894	0.000222415	0.379814	2.39315	0.0980173	1.67048	0.000210387	1.44446	0.000231137	0.672753	0.000236826	0.000236568	0.0578884
COX7S_HUMAN	Cytochrome c oxidase subunit 7A3, mitochondrial OS=Homo sapiens GN=COX7AP2 PE=3 SV=1	GGIADALLHRATMILTVGGTAYAIYQLAVASFPNK	Phospho (ST); Phospho (Y)	1255.3	88.4451	3	.0000000000000000000000000400000300000.	5.69803	5.69803	5.69803	0.0407331	0.0407331	22.68	22.68	1	47	81	5	COX7AP2 p-Y71 p-S77 (z= 3)	COX7AP2 47 - 81	GGIADALLHRATMILTVGGTAYAIY^QLAVAS^FPNK	p0647	COX7AP2 47 - 81 + Phospho (ST); Phospho (Y)	0.375504	0.489229	0.67481	0.0437243	3.5065e-05	1.45995	3.33467e-05	2.60934	2.22336	2.34441	3.3772e-05	3.42828e-05	1.96069	2.27177	4.04185	0.33572	3.51512e-05	0.532029	0.639233	0.596096	0.402115
NMT1_HUMAN	Glycylpeptide N-tetradecanoyltransferase 1 OS=Homo sapiens GN=NMT1 PE=1 SV=2	GGLSPANDTGAK	Phospho (ST)	584.258	30.5815	2	.00003000000000.	2.72267	-0.260609	1.28818	0.000393843	0.0160028	44.5	33.28	3	44	55	41.76	NMT1 p-S47 (z= 2)	NMT1 44 - 55	GGLS^PANDTGAK	p0648	NMT1 p-S48 (z= 2)	0.552064	2.03356	1.9811	0.105019	0.0878076	1.31101	0.0574361	1.34844	1.16372	0.0751277	0.107015	1.53939	0.551855	0.428715	0.122007	0.77481	0.347119	0.900649	4.09545	2.52605	0.891655
SYNJ2_HUMAN	Synaptojanin-2 OS=Homo sapiens GN=SYNJ2 PE=1 SV=3	GGMLLDSTALLVTPR	Phospho (ST)	541.946	71.5269	3	.00000000300000000.	2.35085	2.35085	2.35085	0.0410567	0.0410567	24.16	24.16	1	498	512	6.6	SYNJ2 p-T505 (z= 3)	SYNJ2 498 - 512	GGMLLDST^ALLVTPR	p0650	SYNJ2 498 - 512 + Phospho (ST)	0.00146778	0.638696	0.00146335	0.579146	0.00147359	0.927212	1.0347	0.333947	0.00142329	1.03199	6.221	1.4644	0.717876	1.65298	1.88623	0.612405	2.07721	0.457063	0.435656	0.00151193	0.922151
ABCF1_HUMAN	ATP-binding cassette sub-family F member 1 OS=Homo sapiens GN=ABCF1 PE=1 SV=2	GGNVFAALIQDQSEEEEEEEKHPPKPAKPEK	Phospho (ST)	1180.89	59.6212	3	.000000000000030000000000000000000.	2.48951	0.370658	1.13996	1.22774e-08	0.000163027	91.31	68.1915	13	128	158	79.07	ABCF1 p-S140 (z= 3)	ABCF1 128 - 158	GGNVFAALIQDQS^EEEEEEEKHPPKPAKPEK	p0652	ABCF1 p-S141 (z= 3)	0.000102286	0.447562	0.531518	0.589	0.700705	0.931566	0.414644	0.824772	0.72329	0.628431	9.89044e-05	0.792241	4.18545	1.23447	2.67379	0.583207	1.42659	1.30557	0.981578	0.546778	1.47864
ABCF1_HUMAN	ATP-binding cassette sub-family F member 1 OS=Homo sapiens GN=ABCF1 PE=1 SV=2	GGNVFAALIQDQSEEEEEEEKHPPKPAKPEK	Phospho (ST)	885.922	57.9275	4	.000000000000030000000000000000000.	3.30992	-0.114136	1.64592	0.00187081	0.0202705	39.28	30.465	12	128	158	25.58	ABCF1 p-S140 (z= 4)	ABCF1 128 - 158	GGNVFAALIQDQS^EEEEEEEKHPPKPAKPEK	p0653	ABCF1 p-S141 (z= 4)	0.723049	0.647655	0.563148	0.748369	0.698541	1.02393	0.739776	0.958597	0.684796	1.09853	1.12472	0.889627	2.22971	0.936704	3.10712	0.501839	1.16892	0.846468	0.854568	0.513058	0.940863
PARD3_HUMAN	Partitioning defective 3 homolog OS=Homo sapiens GN=PARD3 PE=1 SV=2	GGRTLGLLVK	Phospho (ST)	547.307	31.787	2	.000030000000.	0	-6.43329	-6.43329	0.0161009	0.0161009	26.32	26.32	1	295	304	11.23	PARD3 p-T298 (z= 2)	PARD3 295 - 304	GGRT^LGLLVK	p0656	PARD3 p-T299 (z= 2)	0.665372	0.58706	1.51803	1.82885	2.0115	1.72903	1.49222	1.46805	1.41898	0.784173	0.870575	0.0464896	0.434274	1.24155	0.0602343	0.833578	0.797272	0.938014	1.09896	0.786094	0.389705
PAIRB_HUMAN	Plasminogen activator inhibitor 1 RNA-binding protein OS=Homo sapiens GN=SERBP1 PE=1 SV=2	GGSGSHNWGTVKDELTESPK	Phospho (ST)	722.656	46.3628	3	.0000000000000000003000.	0.327953	0.327953	0.327953	0.00129623	0.00129623	41.74	41.74	1	217	236	10.69	SERBP1 p-S234 (z= 3)	SERBP1 217 - 236	GGSGSHNWGTVKDELTES^PK	p0657	SERBP1 p-S235 (z= 3)	0.862913	0.360197	0.0189677	0.838816	1.14658	1.00773	1.88048	1.7308	2.82545	0.934218	0.41963	0.153483	2.32062	1.26653	0.0671059	0.99628	1.1886	0.847351	0.173796	1.2018	0.758643
NOLC1_HUMAN	Nucleolar and coiled-body phosphoprotein 1 OS=Homo sapiens GN=NOLC1 PE=1 SV=2	GGSISVQVNSIKFDSE	Phospho (ST)	873.903	60.954	2	.000000000000000300.	4.18148	-0.378053	1.97503	0.000179312	0.00918558	50.24	38.485	10	684	699	33.31	NOLC1 p-S698 (z= 2)	NOLC1 684 - 699	GGSISVQVNSIKFDS^E	p0658	NOLC1 p-S699 (z= 2)	1.00002	0.707905	0.564764	1.1568	1.61774	0.0451151	2.89092	2.69286	2.69273	0.390825	0.661816	0.439462	0.978644	0.531664	1.33044	0.131155	0.941434	0.598209	0.784759	0.507295	0.335449
ZN828_HUMAN	Zinc finger protein 828 OS=Homo sapiens GN=ZNF828 PE=1 SV=2	GGSPDLWK	Phospho (ST)	470.204	46.8949	2	.0003000000.	2.29648	2.29648	2.29648	0.00241949	0.00241949	35.94	35.94	1	474	481	29.68	ZNF828 p-S476 (z= 2)	ZNF828 474 - 481	GGS^PDLWK	p0659	ZNF828 p-S477 (z= 2)	6.98039	1.68127	0.767465	0.000387382	0.000381759	0.000381076	0.000363052	0.000366676	5.68256	0.000368257	0.000367682	0.000373244	0.000354214	0.000367506	0.000348342	0.000396104	1.12844	0.00038222	0.000392116	4.75428	0.000366388
PARP4_HUMAN	Poly [ADP-ribose] polymerase 4 OS=Homo sapiens GN=PARP4 PE=1 SV=2	GGVEKLLDLSWTESCKPTATEPLFK	Phospho (ST)	722.359	64.4893	4	.000000000000003000000000000.	4.35953	4.35953	4.35953	0.041516	0.041516	25.04	25.04	1	1279	1303	2.86	PARP4 p-S1292 (z= 4)	PARP4 1279 - 1303	GGVEKLLDLSWTES^CKPTATEPLFK	p0660	PARP4 1279 - 1303 + Phospho (ST)	1.88555	6.90363e-05	1.31235	7.18552e-05	7.08122e-05	0.624368	0.236991	6.80145e-05	0.0497561	6.83077e-05	1.36977	0.950313	6.57028e-05	6.81683e-05	6.46137e-05	7.34731e-05	7.09863e-05	7.08977e-05	6.9399	4.71447	2.91578
TNKS1_HUMAN	Tankyrase-1 OS=Homo sapiens GN=TNKS PE=1 SV=2	GHSLLQAAREADLAK	Phospho (ST)	830.419	101.644	2	.00030000000000000.	6.02897	4.65451	5.32164	0.0227041	0.0325131	27.71	26.4133	3	490	504	18.74	TNKS p-S492 (z= 2)	TNKS 490 - 504	GHS^LLQAAREADLAK	p0661	TNKS p-S493 (z= 2)	0.376737	0.126546	0.259061	0.745485	0.961417	0.683008	0.738722	0.731117	0.692102	1.76891	0.35709	0.86283	0.745756	0.614286	1.91449	1.06594	2.24147	1.97547	2.19615	1.0953	0.848121
PDS5B_HUMAN	Sister chromatid cohesion protein PDS5 homolog B OS=Homo sapiens GN=PDS5B PE=1 SV=1	GHTASESDEQQWPEEK	Phospho (ST)	969.382	35.7682	2	.000003000000000000.	0.187944	0.187944	0.187944	0.000173915	0.000173915	49.15	49.15	1	1253	1268	8.12	PDS5B p-S1257 (z= 2)	PDS5B 1253 - 1268	GHTAS^ESDEQQWPEEK	p0662	PDS5B 1253 - 1268 + Phospho (ST)	1.00472	0.531772	0.274774	0.565681	1.98951	1.41568	1.55387	2.06774	1.2179	0.320699	0.694235	1.01861	0.384902	0.958288	0.746038	0.245294	0.316457	0.231658	1.11635	0.886997	3.45883
CD2AP_HUMAN	CD2-associated protein OS=Homo sapiens GN=CD2AP PE=1 SV=1	GIGFGDIFKEGSVK	Phospho (ST)	767.372	68.8121	2	.0000000000003000.	3.76647	-0.0959075	2.01983	1.28485e-07	0.000161339	81.02	60.4871	7	213	226	69.07	CD2AP p-S224 (z= 2)	CD2AP 213 - 226	GIGFGDIFKEGS^VK	p0663	CD2AP p-S225 (z= 2)	0.362981	0.423063	0.192004	0.302391	0.254903	0.35548	0.610648	0.745358	0.586055	2.34685	1.58533	0.834441	2.02703	1.66145	4.42947	0.24018	1.55279	1.26035	0.501262	0.409951	0.318017
ACTA_HUMAN	Actin, aortic smooth muscle OS=Homo sapiens GN=ACTA2 PE=1 SV=1	GILTLKYPIEHGIITNWDDMEK	Phospho (ST)	889.438	80.0361	3	.000030000000000000000000.	2.15248	2.15248	2.15248	0.00373637	0.00373637	35.69	35.69	1	65	86	27.18	ACTA2 p-T68 (z= 3)	ACTA2 65 - 86	GILT^LKYPIEHGIITNWDDMEK	p0664	ACTA2 p-T69 (z= 3)	1.44832	0.975733	1.29895	0.0906776	5.0942e-05	0.53147	4.84457e-05	0.250016	4.92031e-05	3.88285	3.49084	4.98057e-05	2.34366	1.54505	4.87041	5.28563e-05	5.10673e-05	5.10035e-05	5.23241e-05	0.117391	0.15422
ATX2L_HUMAN	Ataxin-2-like protein OS=Homo sapiens GN=ATXN2L PE=1 SV=2	GINGGPSRMSPK	Phospho (ST)	640.801	31.0097	2	.00000000003000.	9.82036	3.09946	6.80824	0.000583246	0.0345406	43.58	29.3829	7	400	411	18.24	ATXN2L p-S409 (z= 2)	ATXN2L 400 - 411	GINGGPSRMS^PK	p0665	ATXN2L p-S410 (z= 2)	0.829744	0.000480033	0.000488958	6.11407	0.000492381	5.8678	5.81045	0.449233	0.408595	0.000474967	0.000474225	0.414364	0.251954	0.000473998	0.121616	0.000510884	0.000493592	0.000492976	0.00050574	0.596025	0.13126
PNML1_HUMAN	PNMA-like protein 1 OS=Homo sapiens GN=PNMAL1 PE=2 SV=2	GINSNSTANLEDPEVGDAESMAISEPIKGSR	Oxidation (M); 3 Phospho (ST)	861.863	33.7566	4	.000000000000000000003200300000300.	9.62415	9.62415	9.62415	0.0441244	0.0441244	26.13	26.13	1	262	292	11.45	PNMAL1 p-S281 p-S285 p-S291 (z= 4) + Oxi	PNMAL1 262 - 292	GINSNSTANLEDPEVGDAES^MAIS^EPIKGS^REPIKGS^	p0666	PNMAL1 p-S282 (z= 4) + oxidation	0.918623	1.1547	0.687434	0.104646	0.975691	1.38163	0.944476	0.945331	1.2895	0.272573	1.04268	1.33553	0.436336	1.17915	0.583563	0.837551	0.939482	0.57839	1.27929	1.73341	2.38002
EIF3G_HUMAN	Eukaryotic translation initiation factor 3 subunit G OS=Homo sapiens GN=EIF3G PE=1 SV=2	GIPLATGDTSPEPELLPGAPLPPPK	Phospho (ST)	1272.66	73.9401	2	.000000000030000000000000000.	2.21917	1.59006	1.90461	0.000408105	0.00579019	43.76	36.47	2	33	57	9.41	EIF3G p-S42 (z= 2)	EIF3G 33 - 57	GIPLATGDTS^PEPELLPGAPLPPPK	p0667	EIF3G 33 - 57 + Phospho (ST)	0.517779	1.29296	1.4096	1.0915	0.63265	1.3115	0.954639	0.565709	0.642512	1.88317	0.980024	1.94587	1.15542	1.4375	1.53741	0.481499	0.955374	0.577399	0.896247	0.00150942	0.729721
EIF3G_HUMAN	Eukaryotic translation initiation factor 3 subunit G OS=Homo sapiens GN=EIF3G PE=1 SV=2	GIPLATGDTSPEPELLPGAPLPPPKEVINGNIK	Phospho (ST)	1137.94	75.6039	3	.00000000003000000000000000000000000.	2.9225	-0.155976	1.22201	6.82433e-12	5.86454e-06	117.68	83.4083	6	33	65	11.71	EIF3G p-S42 (z= 3)	EIF3G 33 - 65	GIPLATGDTS^PEPELLPGAPLPPPKEVINGNIK	p0668	EIF3G p-S43 (z= 3)	0.857227	0.794049	1.08785	1.40196	0.508297	1.06836	1.41341	0.64153	0.550837	1.78518	1.27529	1.86765	0.621841	2.93536	2.01251	0.00103514	0.360362	0.954837	0.406436	0.45502	0.00095748
YTDC1_HUMAN	YTH domain-containing protein 1 OS=Homo sapiens GN=YTHDC1 PE=1 SV=3	GISPIVFDR	Phospho (ST)	542.267	60.5457	2	.00030000000.	5.84653	1.50483	3.0547	0.000848348	0.0102026	42.16	35.1467	9	306	314	33.84	YTHDC1 p-S308 (z= 2)	YTHDC1 306 - 314	GIS^PIVFDR	p0669	YTHDC1 p-S309 (z= 2)	0.00141714	0.00138707	0.00141286	1.45252	1.84047	0.983497	0.00135303	0.00136654	1.77739	6.12516	8.80003	0.00139102	0.00132009	0.00136963	0.00129821	0.00147621	0.00142625	0.00142447	0.00146135	0.00145976	0.00136547
CBLB_HUMAN	E3 ubiquitin-protein ligase CBL-B OS=Homo sapiens GN=CBLB PE=1 SV=2	GIVRSPCGSPTGSPK	Phospho (ST)	790.374	28.1448	2	.00000000000003000.	5.85217	4.12927	5.05828	0.0113067	0.0377355	31.02	27.055	6	517	531	18.1	CBLB p-S529 (z= 2)	CBLB 517 - 531	GIVRSPCGSPTGS^PK	p0670	CBLB p-S530 (z= 2)	0.0198175	2.67588	0.032013	0.0434703	1.10217	3.20884	1.39924	1.29841	0.642895	0.0402558	0.0414707	5.54361e-05	1.16255	0.096447	0.0343949	1.11592	3.06129	2.42667	0.0311857	2.53507	0.0319636
MGT4B_HUMAN	Alpha-1,3-mannosyl-glycoprotein 4-beta-N-acetylglucosaminyltransferase B OS=Homo sapiens GN=MGAT4B PE=1 SV=1	GIYYVQLEDDIVAKPNYLSTMK	Phospho (ST); Phospho (Y)	907.421	62.8286	3	.000040000000000000003000.	5.03045	2.7688	3.89962	0.0443281	0.0558823	26.24	25.375	2	260	281	0	MGAT4B p-Y263 p-T279 (z= 3)	MGAT4B 260 - 281	GIYY^VQLEDDIVAKPNYLST^MK	p0671	MGAT4B 260 - 281 + Phospho (ST); Phospho (Y)	1.44494	0.727203	0.548212	1.09513e-05	0.440786	0.584866	0.806329	0.893691	0.485943	2.00207	2.20729	0.859436	1.28126	0.573097	1.64666	0.621799	1.39586	1.23837	1.50306	1.09534	0.643765
PUM2_HUMAN	Pumilio homolog 2 OS=Homo sapiens GN=PUM2 PE=1 SV=2	GKASPFEEDQNR	Phospho (ST)	729.308	30.0145	2	.00003000000000.	2.16257	-0.501168	0.829453	1.69633e-05	0.0120271	58.76	36.7827	11	133	144	49.3	PUM2 p-S136 (z= 2)	PUM2 133 - 144	GKAS^PFEEDQNR	p0672	PUM2 p-S137 (z= 2)	1.59008	1.79024	2.98383	7.06574e-05	6.96318e-05	1.55026	0.311281	1.39324	0.963261	0.207217	1.24723	1.61338	0.195438	1.1225	6.35367e-05	1.32844	0.159577	0.116123	2.04227	1.89922	0.486228
LYN_HUMAN	Tyrosine-protein kinase Lyn OS=Homo sapiens GN=LYN PE=1 SV=3	GKDSLSDDGVDLK	Phospho (ST)	714.816	41.6888	2	.000000300000000.	0.707472	-1.08573	-0.189127	0.0052119	0.0101118	35.49	33.285	2	8	20	12.16	LYN p-S13 (z= 2)	LYN 8 - 20	GKDSLS^DDGVDLK	p0673	LYN p-S14 (z= 2)	1.08452	1.00657	0.334712	0.368911	0.288346	0.000242973	0.000231481	0.000233792	0.0002351	0.000234799	0.000234433	0.492086	4.81373	1.62015	0.873305	3.44583	2.59309	1.99246	0.219134	0.643984	1.22178
NOLC1_HUMAN	Nucleolar and coiled-body phosphoprotein 1 OS=Homo sapiens GN=NOLC1 PE=1 SV=2	GKGSPRPQAPK	Phospho (ST)	601.807	21.7491	2	.0000300000000.	4.92675	0.466046	2.21069	0.00115964	0.0222942	39.81	30.1009	11	535	545	29.92	NOLC1 p-S538 (z= 2)	NOLC1 535 - 545	GKGS^PRPQAPK	p0674	NOLC1 p-S539 (z= 2)	2.65084	0.772213	2.20985	0.00765725	0.127687	0.292495	0.708532	4.78822	3.79892	0.0381437	0.0689007	3.90507e-05	0.07798	3.13502	0.00533751	0.00564671	0.0012078	0.0967464	1.8132	0.267418	0.133951
NOLC1_HUMAN	Nucleolar and coiled-body phosphoprotein 1 OS=Homo sapiens GN=NOLC1 PE=1 SV=2	GKGSPRPQAPK	Phospho (ST)	401.541	17.1722	3	.0000300000000.	5.07156	1.50133	3.19906	0.0292865	0.0504819	26.25	23.808	5	535	545	15.27	NOLC1 p-S538 (z= 3)	NOLC1 535 - 545	GKGS^PRPQAPK	p0675	NOLC1 p-S539 (z= 3)	2.52487	0.334644	2.32035	0.0384344	0.0923293	0.231365	0.446032	4.97561	3.94733	0.013174	0.0295201	2.9027e-05	0.0393895	2.37023	0.00554999	0.00458534	2.97623e-05	0.92327	1.72724	0.803293	0.172712
FA83H_HUMAN	Protein FAM83H OS=Homo sapiens GN=FAM83H PE=1 SV=2	GLEPSGAPRPNLTQR	Phospho (ST)	558.282	44.557	3	.00000000000003000.	7.2107	7.2107	7.2107	0.0358809	0.0358809	26.08	26.08	1	533	547	20.73	FAM83H p-T545 (z= 3)	FAM83H 533 - 547	GLEPSGAPRPNLT^QR	p0676	FAM83H p-T546 (z= 3)	0.518184	0.89641	0.304934	1.11176	1.2983	1.00632	1.2172	0.965927	0.390584	0.336916	0.359412	1.53146	2.87496	0.206243	0.0980787	2.01146	1.56862	1.31604	0.126981	1.33004	1.53017
NAT9_HUMAN	N-acetyltransferase 9 OS=Homo sapiens GN=NAT9 PE=2 SV=1	GLGTEAVLAMLSYGVTTLGLTK	Phospho (ST)	569.551	64.671	4	.000000000000000003000000.	5.83157	5.83157	5.83157	0.0213737	0.0213737	24.66	24.66	1	119	140	6.81	NAT9 p-T135 (z= 4)	NAT9 119 - 140	GLGTEAVLAMLSYGVTT^LGLTK	p0677	NAT9 119 - 140 + Phospho (ST)	0.00844527	0.00689203	0.0186415	0.382532	0.537104	0.37443	0.00849229	0.484878	0.448655	0.494206	0.0142744	1.6402	3.50019	2.44352	6.72146	0.703237	1.67665	1.5117	2.40814e-05	0.00609391	0.0183755
NIBL1_HUMAN	Niban-like protein 1 OS=Homo sapiens GN=FAM129B PE=1 SV=2	GLLAQGLRPESPPPAGPLLNGAPAGESPQPK	Phospho (ST)	1032.87	64.2977	3	.000000000003000000000000000000000.	3.84805	3.84805	3.84805	6.46877e-05	6.46877e-05	50.12	50.12	1	642	672	32.19	FAM129B p-S652 (z= 3)	FAM129B 642 - 672	GLLAQGLRPES^PPPAGPLLNGAPAGESPQPK	p0678	FAM129B p-S653 (z= 3)	4.52317	0.00283212	3.1198	1.56783	0.00290497	1.63814	0.00276262	1.22072	0.00280581	2.35107	0.00279785	0.00284018	0.00269537	1.6381	0.00265069	0.909712	2.87957	1.12084	0.00298378	0.00298054	0.00278801
KLF2_HUMAN	Krueppel-like factor 2 OS=Homo sapiens GN=KLF2 PE=1 SV=2	GLLTPPASPLELLEAKPK	Phospho (ST)	652.026	56.2015	3	.00000000300000000000.	0	-2.26261	-2.26261	0.0465039	0.0465039	19.71	19.71	1	241	258	3.82	KLF2 p-S248 (z= 3)	KLF2 241 - 258	GLLTPPAS^PLELLEAKPK	p0679	KLF2 241 - 258 + Phospho (ST)	0.632431	0.449202	0.522879	0.860263	0.621792	0.593359	0.703507	0.794724	0.609832	1.32339	1.39394	1.08868	1.78592	0.971792	2.65367	1.60042	1.33515	1.05358	0.916985	0.54477	0.543714
MCM2_HUMAN	DNA replication licensing factor MCM2 OS=Homo sapiens GN=MCM2 PE=1 SV=4	GLLYDSDEEDEERPAR	Phospho (ST)	987.413	47.0189	2	.000000300000000000.	4.5463	-0.715226	1.90551	1.27257e-07	0.00312889	81.82	51.6839	141	134	149	50.17	MCM2 p-S139 (z= 2)	MCM2 134 - 149	GLLYDS^DEEDEERPAR	p0680	MCM2 p-S140 (z= 2)	1.29454	1.21735	0.83097	0.936042	0.916587	1.05775	1.0011	0.988248	0.996055	1.12213	0.638694	0.547172	1.27367	0.630133	0.307446	0.712571	0.894676	0.661972	2.57647	1.4568	0.939621
MCM2_HUMAN	DNA replication licensing factor MCM2 OS=Homo sapiens GN=MCM2 PE=1 SV=4	GLLYDSDEEDEERPAR	Phospho (ST)	658.609	45.2434	3	.000000300000000000.	1.6033	-1.71178	0.155805	0.00226861	0.025335	39.42	31.0713	16	134	149	21.04	MCM2 p-S139 (z= 3)	MCM2 134 - 149	GLLYDS^DEEDEERPAR	p0681	MCM2 p-S140 (z= 3)	1.91647	1.19419	0.81424	0.937249	1.04185	0.825962	0.758657	0.798774	1.29437	1.13298	0.715613	0.604959	1.15025	0.424278	0.285531	0.51134	0.556495	0.429355	2.73306	1.77536	1.09903
MCM2_HUMAN	DNA replication licensing factor MCM2 OS=Homo sapiens GN=MCM2 PE=1 SV=4	GLLYDSDEEDEERPARK	Phospho (ST)	1051.46	43.1729	2	.0000003000000000000.	1.23423	0.94864	1.09144	0.00230074	0.0272053	39.52	32.75	2	134	150	26.86	MCM2 p-S139 (z= 2)	MCM2 134 - 150	GLLYDS^DEEDEERPARK	p0682	MCM2 p-S140 (z= 2)	0.558736	1.08423	1.06261	0.693613	0.655255	1.1787	1.0969	1.21532	0.822455	1.36186	0.911023	0.658482	1.60824	0.898664	0.379279	1.59198	1.47699	1.15861	0.599602	1.49186	0.495592
MCM2_HUMAN	DNA replication licensing factor MCM2 OS=Homo sapiens GN=MCM2 PE=1 SV=4	GLLYDSDEEDEERPARK	Phospho (ST)	701.308	40.4504	3	.0000003000000000000.	3.4209	-0.391737	1.42831	0.000853042	0.0181353	43.85	33.2288	24	134	150	21.65	MCM2 p-S139 (z= 3)	MCM2 134 - 150	GLLYDS^DEEDEERPARK	p0683	MCM2 p-S140 (z= 3)	0.675059	1.5238	1.22594	0.884775	1.2474	1.24836	1.12647	1.10592	1.77084	0.178143	1.32019	0.0865725	2.44396	0.903234	0.336937	0.0480477	0.0521932	1.0617	0.0283795	3.09101	0.641073
HNRPG_HUMAN	Heterogeneous nuclear ribonucleoprotein G OS=Homo sapiens GN=RBMX PE=1 SV=3	GLPPSMER	Phospho (ST)	483.712	43.6438	2	.0000030000.	4.99685	0.998545	2.84158	0.0003386	0.0406386	43.92	24.4361	28	348	355	30.24	RBMX p-S352 (z= 2)	RBMX 348 - 355	GLPPS^MER	p0684	RBMX p-S353 (z= 2)	1.5603	0.751139	0.598859	0.922609	0.774636	0.993866	1.33106	1.22355	1.44943	0.0932999	0.678998	1.91686	2.28834	0.731854	0.153452	0.511161	0.435493	0.22263	0.283386	1.77253	2.30654
LARP1_HUMAN	La-related protein 1 OS=Homo sapiens GN=LARP1 PE=1 SV=2	GLSASLPDLDSENWIEVK	Phospho (ST)	1026.98	78.5091	2	.00000300000000000000.	4.58685	-0.0916204	2.25358	3.27468e-07	0.00369455	77.67	51.6629	49	544	561	20.99	LARP1 p-S548 (z= 2)	LARP1 544 - 561	GLSAS^LPDLDSENWIEVK	p0685	LARP1 p-S549 (z= 2)	1.14667	0.776176	0.516192	6.55184e-05	6.45674e-05	1.13644	2.49397	3.10042	2.56717	6.22838e-05	6.21865e-05	0.7179	0.800511	0.651299	1.79935	6.69937e-05	0.725699	6.46454e-05	1.89019	1.81686	0.860776
KLK10_HUMAN	Kallikrein-10 OS=Homo sapiens GN=KLK10 PE=1 SV=2	GLTCSSITILSPK	2 Phospho (ST)	768.839	51.061	2	.000000003003000.	0	-5.80727	-5.80727	0.0357382	0.0357382	25.82	25.82	1	187	199	16.93	KLK10 p-T194 p-S197 (z= 2)	KLK10 187 - 199	GLTCSSIT^ILS^PK	p0687	KLK10 p-T195 p-S198 (z= 2)	1.05943	1.51835	0.790238	0.754002	0.690576	0.514012	1.15829	0.691151	1.00867	1.49565	0.845561	0.676246	1.07381	0.505777	0.314311	0.844685	1.17176	1.07888	2.53565	1.42874	0.844195
CT004_HUMAN	Uncharacterized protein C20orf4 OS=Homo sapiens GN=C20orf4 PE=1 SV=2	GLTVLRWSTLR	Phospho (ST)	691.377	49.1406	2	.0000000030000.	8.06307	6.33937	7.25916	0.0295868	0.0459882	23.74	22.08	4	85	95	7.93	C20orf4 p-S92 (z= 2)	C20orf4 85 - 95	GLTVLRWS^TLR	p0688	C20orf4 85 - 95 + Phospho (ST)	0.134388	0.309821	0.0940529	0.175526	0.478972	0.122659	0.69106	0.528565	0.937731	0.647686	1.78018	2.16442	0.940118	1.28687	5.1182	1.74863	1.76019	0.898115	0.724423	0.257478	0.200906
KPTN_HUMAN	Kaptin OS=Homo sapiens GN=KPTN PE=1 SV=2	GLVVGITFIK	Phospho (ST)	563.823	48.8368	2	.000000030000.	9.98906	9.98906	9.98906	0.0160753	0.0160753	25.14	25.14	2	94	103	19.59	KPTN p-T100 (z= 2)	KPTN 94 - 103	GLVVGIT^FIK	p0689	KPTN p-T101 (z= 2)	2.38836	0.0234542	0.443964	4.67418e-05	0.0152833	0.130968	0.0544413	0.0274437	0.015877	6.42366	0.489437	1.54825	0.69712	0.439322	4.09404	1.97026	0.683424	1.42297	0.0538392	0.0587445	0.01908
DPYL2_HUMAN	Dihydropyrimidinase-related protein 2 OS=Homo sapiens GN=DPYSL2 PE=1 SV=1	GLYDGPVCEVSVTPK	Phospho (ST)	850.885	55.0434	2	.00000000000003000.	0.608912	-0.23827	0.185321	0.000910989	0.00594646	43.1	37.635	2	497	511	22.26	DPYSL2 p-T509 (z= 2)	DPYSL2 497 - 511	GLYDGPVCEVSVT^PK	p0691	DPYSL2 p-T510 (z= 2)	0.954083	1.09938	0.577733	0.572618	0.375182	0.417977	0.532877	0.792733	0.621079	1.02017	1.32211	1.53406	2.46046	0.0981188	4.18347	0.189889	1.11126	0.67438	0.692429	0.983494	0.786496
SFPQ_HUMAN	Splicing factor, proline- and glutamine-rich OS=Homo sapiens GN=SFPQ PE=1 SV=2	GMGPGTPAGYGR	Phospho (ST)	600.748	41.4583	2	.00000030000000.	1.02211	1.02211	1.02211	0.00330786	0.00330786	35.56	35.56	1	682	693	26.46	SFPQ p-T687 (z= 2)	SFPQ 682 - 693	GMGPGT^PAGYGR	p0694	SFPQ p-T688 (z= 2)	1.0428	0.0995116	0.996319	0.473061	0.165937	0.140618	1.48476	0.386829	1.44922	0.287577	0.880896	1.82083	0.267808	0.587526	0.145781	1.86085	1.32272	1.29592	1.28506	1.08782	3.91818
IMDH2_HUMAN	Inosine-5'-monophosphate dehydrogenase 2 OS=Homo sapiens GN=IMPDH2 PE=1 SV=2	GMGSLDAMDK	Phospho (ST)	552.71	51.7502	2	.000030000000.	1.89957	-1.12742	0.386076	0.0123324	0.0263894	26.61	24.25	2	413	422	21.89	IMPDH2 p-S416 (z= 2)	IMPDH2 413 - 422	GMGS^LDAMDK	p0695	IMPDH2 p-S417 (z= 2)	0.000387368	0.400011	0.000386198	0.00039463	0.000388902	0.74348	4.06988	3.8911	4.71911	0.000375147	0.000374561	0.000380227	3.30237	1.03382	0.00035486	0.000403516	1.25568	0.000389371	0.254763	1.32559	0.000373243
KIFC3_HUMAN	Kinesin-like protein KIFC3 OS=Homo sapiens GN=KIFC3 PE=1 SV=3	GMLSELNLEVQQK	Phospho (ST)	784.879	34.5504	2	.000030000000000.	6.99987	5.37972	6.1898	0.038576	0.0467719	25.81	25.135	2	196	208	8.01	KIFC3 p-S199 (z= 2)	KIFC3 196 - 208	GMLS^ELNLEVQQK	p0696	KIFC3 196 - 208 + Phospho (ST)	0.495714	0.177136	0.321057	0.179802	0.0356635	0.155554	0.669481	0.764664	0.674264	0.145552	3.4995	2.22621	1.09031	1.71995	0.686214	4.71548	0.545079	0.449857	0.755914	0.461574	1.23102
AMPD1_HUMAN	AMP deaminase 1 OS=Homo sapiens GN=AMPD1 PE=1 SV=1	GMNTFLFRPHCGEAGALTHLMTAFMIADDISHGLNLK	2 Oxidation (M); Phospho (ST)	1400.32	73.9691	3	.002000000000000000000200000000030000000.	0	-1.36305	-1.36305	0.0240622	0.0240622	27.74	27.74	1	563	599	13.54	AMPD1 p-S593 (z= 3) + Oxi	AMPD1 563 - 599	GMNTFLFRPHCGEAGALTHLMTAFMIADDIS^HGLNLK	p0698	AMPD1 p-S594 (z= 3) + oxidation	0.624343	0.000233609	0.000237953	0.634283	0.835488	0.202709	0.857812	0.000230152	0.422152	1.17444	1.52725	0.911204	4.31998	0.000230672	3.9307	0.000248623	1.3362	1.34832	1.43042	0.828397	0.615121
PMS2L_HUMAN	Protein PMS2CL OS=Homo sapiens GN=PMS2CL PE=1 SV=1	GMSSSSTSDAISDRGVLRPQK	Oxidation (M); 3 Phospho (ST)	812.327	40.3661	3	.00200003300030000000000.	0	-2.80367	-2.80367	0.0165471	0.0165471	29.1	29.1	1	66	86	7.58	PMS2CL p-T72 p-S73 p-S77 (z= 3) + Oxi	PMS2CL 66 - 86	GMSSSST^S^DAIS^DRGVLRPQKDAIS^	p0699	PMS2CL 66 - 86 + Oxidation (M); 3 Phospho (ST)	0.0197814	1.91491	0.76073	1.48635	1.37519	1.29703	0.0650194	1.69202	1.97378	0.162404	1.07561	1.42868	0.240709	0.932848	0.499881	0.926776	1.05197	0.67239	1.05831	0.0260764	2.33951
HDGF_HUMAN	Hepatoma-derived growth factor OS=Homo sapiens GN=HDGF PE=1 SV=1	GNAEGSSDEEGKLVIDEPAK	2 Phospho (ST)	1102.96	47.2885	2	.0000003300000000000000.	3.0741	0.260902	2.07587	0.000280876	0.0049435	47.61	38.9267	3	127	146	46.01	HDGF p-S132 p-S133 (z= 2)	HDGF 127 - 146	GNAEGS^S^DEEGKLVIDEPAK	p0700	HDGF p-S133 p-S134 (z= 2)	0.984758	0.000107752	0.912011	0.000112152	0.000110524	2.23278	1.36324	0.895404	1.29008	1.48472	0.277831	1.03695	3.64442	1.56275	0.00010085	0.000114677	1.72154	0.000110658	1.65342	1.22722	0.712222
MCM2_HUMAN	DNA replication licensing factor MCM2 OS=Homo sapiens GN=MCM2 PE=1 SV=4	GNDPLTSSPGR	Phospho (ST)	590.755	33.536	2	.0000000030000.	6.73336	-0.744389	2.79747	0.000106043	0.0153355	49.43	32.3688	50	20	30	10.26	MCM2 p-S27 (z= 2)	MCM2 20 - 30	GNDPLTSS^PGR	p0701	MCM2 p-S28 (z= 2)	1.42142	1.55393	1.38713	1.42473	1.04437	1.03993	0.930367	1.06275	1.10619	0.192257	0.626622	1.19885	0.258859	0.53754	0.27745	0.476767	0.578205	0.505444	1.73711	1.29755	2.34251
PCDGF_HUMAN	Protocadherin gamma-B3 OS=Homo sapiens GN=PCDHGB3 PE=2 SV=1	GNPPLSSSK	Phospho (ST)	483.714	46.0853	2	.00000030000.	0	-9.34108	-9.34108	0.0381503	0.0381503	23.53	23.53	1	428	436	7.52	PCDHGB3 p-S433 (z= 2)	PCDHGB3 428 - 436	GNPPLS^SSK	p0703	PCDHGB3 428 - 436 + Phospho (ST)	1.3938	0.79735	0.694206	1.05454	1.45417	0.752896	1.06052	0.974232	2.01808	1.33765	0.967512	0.728915	2.41043	1.06509	0.171212	0.263291	0.918697	0.283319	0.479185	2.00835	0.166544
CHSP1_HUMAN	Calcium-regulated heat stable protein 1 OS=Homo sapiens GN=CARHSP1 PE=1 SV=2	GNVVPSPLPTRR	Phospho (ST)	686.859	42.0497	2	.00000030000000.	2.59166	0.069257	1.61964	0.0436418	0.0533859	24.69	23.8833	3	36	47	22.19	CARHSP1 p-S41 (z= 2)	CARHSP1 36 - 47	GNVVPS^PLPTRR	p0704	CARHSP1 p-S42 (z= 2)	1.05879	1.22705	0.938011	3.22196e-05	3.17519e-05	3.16951e-05	1.45234	1.57617	1.80602	1.6248	1.03218	1.10761	3.45119	1.73543	0.86521	0.964832	1.07734	3.17902e-05	0.19161	0.331091	0.560178
CD97_HUMAN	CD97 antigen OS=Homo sapiens GN=CD97 PE=1 SV=4	GPFTYISPSNTELTLMIQERGDK	Phospho (ST)	670.065	60.0849	4	.0000000003000000000000000.	0	-8.71152	-8.71152	0.0464174	0.0464174	26.2	26.2	1	348	370	6.99	CD97 p-S356 (z= 4)	CD97 348 - 370	GPFTYISPS^NTELTLMIQERGDK	p0705	CD97 348 - 370 + Phospho (ST)	2.30457	0.451269	0.34738	0.868857	0.534337	0.378155	0.675782	0.919378	0.678928	0.0356829	2.16157	1.37389	1.2392	0.697542	1.61853	1.40412	1.79989	1.45754	4.02914e-05	1.10503	0.948313
MDC1_HUMAN	Mediator of DNA damage checkpoint protein 1 OS=Homo sapiens GN=MDC1 PE=1 SV=3	GPGAPGLAHLQESQAGSDTDVEEGKAPQAVPLEK	Phospho (ST)	866.667	52.9947	4	.000000000000000003000000000000000000.	2.09493	2.09493	2.09493	1.81664e-06	1.81664e-06	69.24	69.24	1	360	393	3.1	MDC1 p-S376 (z= 4)	MDC1 360 - 393	GPGAPGLAHLQESQAGS^DTDVEEGKAPQAVPLEK	p0706	MDC1 360 - 393 + Phospho (ST)	1.15727	0.929986	0.527385	1.39724	0.955774	0.885761	2.0673	1.63147	1.397	0.395352	9.47516e-05	0.336328	1.05306	0.626383	0.104066	0.843052	1.1468	0.939384	1.90985	2.0698	0.626652
ZYX_HUMAN	Zyxin OS=Homo sapiens GN=ZYX PE=1 SV=1	GPPASSPAPAPK	Phospho (ST)	578.776	30.5344	2	.00000030000000.	6.76047	-3.157	2.03384	0.00173108	0.0172723	39.29	30.3273	11	254	265	12.67	ZYX p-S259 (z= 2)	ZYX 254 - 265	GPPASS^PAPAPK	p0709	ZYX p-S260 (z= 2)	0.000178469	1.26754	0.00017793	6.35647	1.51132	5.4924	1.50544	2.18233	0.000173059	0.487058	0.842838	0.000175179	0.499828	0.000172486	0.0435829	0.266069	0.000179616	0.000179392	0.000184036	0.543521	0.000171961
LAP2A_HUMAN	Lamina-associated polypeptide 2, isoform alpha OS=Homo sapiens GN=TMPO PE=1 SV=2	GPPDFSSDEEREPTPVLGSGAAAAGR	2 Phospho (ST)	910.72	56.2148	3	.0000003300000000000000000000.	8.59861	-0.10736	1.72383	1.00293e-09	0.00513276	102.54	50.6169	29	61	86	34.06	TMPO p-S66 p-S67 (z= 3)	TMPO 61 - 86	GPPDFS^S^DEEREPTPVLGSGAAAAGR	p0710	TMPO p-S67 p-S68 (z= 3)	0.437784	0.369264	0.451661	2.47622	1.56151	1.65517	0.616762	1.02839	0.970448	0.629788	0.343401	0.324358	0.686019	0.912873	3.78939	1.10524	1.32483	0.91683	0.594612	0.176406	0.629037
LAP2A_HUMAN	Lamina-associated polypeptide 2, isoform alpha OS=Homo sapiens GN=TMPO PE=1 SV=2	GPPDFSSDEEREPTPVLGSGAAAAGR	Phospho (ST)	884.066	50.1678	3	.0000000000000030000000000000.	9.96906	-0.834224	1.71603	7.15075e-08	0.00474454	84.51	53.0665	84	61	86	29.27	TMPO p-T74 (z= 3)	TMPO 61 - 86	GPPDFSSDEEREPT^PVLGSGAAAAGR	p0711	TMPO p-T75 (z= 3)	1.52512	1.13861	0.432379	1.13173	0.716956	0.870944	0.758	0.716893	0.514675	1.8972	0.760077	0.818672	0.718404	0.258297	0.121997	0.669084	0.770188	0.71872	2.4123	2.53009	1.51966
ATX2L_HUMAN	Ataxin-2-like protein OS=Homo sapiens GN=ATXN2L PE=1 SV=2	GPPQSPVFEGVYNNSR	Phospho (ST)	914.413	58.2479	2	.000003000000000000.	6.34658	3.01839	5.21529	0.000196455	0.000938475	49.41	43.8833	3	107	122	44.54	ATXN2L p-S111 (z= 2)	ATXN2L 107 - 122	GPPQS^PVFEGVYNNSR	p0712	ATXN2L p-S112 (z= 2)	1.11026	0.905471	1.30876	0.70699	0.729418	0.288634	0.751778	1.01586	1.13957	1.08139	0.25713	0.238661	0.884259	0.990711	0.78869	0.486945	0.755152	0.703035	2.51994	2.0598	2.27754
SNW1_HUMAN	SNW domain-containing protein 1 OS=Homo sapiens GN=SNW1 PE=1 SV=1	GPPSPPAPVMHSPSR	2 Phospho (ST)	837.352	45.4198	2	.00003000000030000.	4.33314	1.27221	2.99797	0.0108977	0.0209887	31.18	29.0967	3	221	235	13.07	SNW1 p-S224 p-S232 (z= 2)	SNW1 221 - 235	GPPS^PPAPVMHS^PSR	p0713	SNW1 p-S225 p-S233 (z= 2)	1.2656	0.908411	0.630013	3.29809e-05	0.975627	3.2444e-05	3.09095e-05	1.30123	1.10286	3.13526e-05	1.82761	3.17772e-05	4.50629	1.48412	0.223537	1.23057	1.6218	1.30985	0.302596	0.823025	1.4867
SNW1_HUMAN	SNW domain-containing protein 1 OS=Homo sapiens GN=SNW1 PE=1 SV=1	GPPSPPAPVMHSPSRK	2 Phospho (ST)	601.269	36.3084	3	.000030000000003000.	2.19682	2.19682	2.19682	0.0489003	0.0489003	25.86	25.86	1	221	236	1.34	SNW1 p-S224 p-S234 (z= 3)	SNW1 221 - 236	GPPS^PPAPVMHSPS^RK	p0714	SNW1 221 - 236 + 2 Phospho (ST)	1.43076	2.07406	0.483426	0.517665	0.556878	0.609246	0.956018	0.901309	1.3513	0.165938	1.20769	1.84552	3.38659	1.10465	0.25767	1.10944	1.04492	0.785638	0.138671	0.0344874	1.03813
NOP2_HUMAN	Putative ribosomal RNA methyltransferase NOP2 OS=Homo sapiens GN=NOP2 PE=1 SV=2	GPQPPTVSPIR	Phospho (ST)	614.811	41.952	2	.0000000030000.	5.36002	-1.54774	2.12052	0.000796403	0.0229945	42.34	29.8379	19	779	789	14.22	NOP2 p-S786 (z= 2)	NOP2 779 - 789	GPQPPTVS^PIR	p0715	NOP2 p-S787 (z= 2)	2.03485	2.13535	1.52666	1.77586	1.66125	1.37107	1.29753	0.810252	0.192989	1.0244	0.536752	0.363783	1.24523	0.653923	0.317527	0.47965	0.83763	0.589033	0.185578	0.601371	1.35932
HXD9_HUMAN	Homeobox protein Hox-D9 OS=Homo sapiens GN=HOXD9 PE=2 SV=4	GPSPGPSGPANGR	Phospho (ST)	615.762	47.762	2	.000000030000000.	0	-8.75472	-8.75472	0.0255368	0.0255368	25.95	25.95	1	134	146	20.85	HOXD9 p-S140 (z= 2)	HOXD9 134 - 146	GPSPGPS^GPANGR	p0716	HOXD9 p-S141 (z= 2)	1.17146	1.08593	0.600304	0.769812	0.712755	0.60639	1.23324	1.14913	1.29973	0.891963	0.331925	0.522904	1.45905	0.685669	0.250437	1.0336	1.24758	0.924136	0.667365	1.83856	2.51807
ARI1A_HUMAN	AT-rich interactive domain-containing protein 1A OS=Homo sapiens GN=ARID1A PE=1 SV=3	GPSPSPVGSPASVAQSR	Phospho (ST)	830.891	45.2412	2	.0003000000000000000.	3.12273	0.266906	1.76626	2.19872e-06	0.0111477	68.87	42.57	7	694	710	14.62	ARID1A p-S696 (z= 2)	ARID1A 694 - 710	GPS^PSPVGSPASVAQSR	p0717	ARID1A p-S697 (z= 2)	0.529575	1.09361	0.305381	1.4897	1.39774	1.63682	1.61625	1.53893	1.23497	1.12885	0.465863	1.14909	1.31991	0.289161	0.249478	0.448396	1.0652	0.714066	0.652165	1.1808	1.49405
HSPB1_HUMAN	Heat shock protein beta-1 OS=Homo sapiens GN=HSPB1 PE=1 SV=2	GPSWDPFRDWYPHSR	Phospho (ST)	661.619	71.0175	3	.00030000000000000.	3.06585	-0.627704	1.14086	3.67321e-05	0.00960144	56.73	43.0783	6	13	27	51.52	HSPB1 p-S15 (z= 3)	HSPB1 13 - 27	GPS^WDPFRDWYPHSR	p0719	HSPB1 p-S16 (z= 3)	1.65213	0.112106	0.235298	0.0891494	0.223092	0.252769	2.61485	4.33624	3.3194	0.580043	0.25176	0.551427	0.172189	0.182284	0.14492	0.130549	1.27677	1.24041	1.98809	1.32833	0.318186
CT151_HUMAN	Uncharacterized protein C20orf151 OS=Homo sapiens GN=C20orf151 PE=2 SV=3	GQDTPKPAGQHGSLSPAAAHTASPEPPTQSGPLTR	2 Phospho (ST)	902.416	82.38	4	.0000300000000000000000000000000000300.	1.26025	1.26025	1.26025	0.0347106	0.0347106	27.36	27.36	1	452	486	10.48	C20orf151 p-T455 p-T485 (z= 4)	C20orf151 452 - 486	GQDT^PKPAGQHGSLSPAAAHTASPEPPTQSGPLT^R	p0720	C20orf151 p-T456 p-T486 (z= 4)	0.281244	0.0536016	0.0741732	0.0360421	0.167032	0.41557	0.526172	0.853364	0.540551	1.03535	1.03094	0.702872	2.95062	1.5939	4.12454	0.618713	2.57561	2.42618	0.42724	0.367309	0.198982
PER2_HUMAN	Period circadian protein homolog 2 OS=Homo sapiens GN=PER2 PE=1 SV=2	GQPSERTAPGLR	Phospho (ST)	450.22	36.8904	3	.00000003000000.	5.33081	4.50715	4.91898	0.0205021	0.0210261	29.07	29.02	2	768	779	10.5	PER2 p-T774 (z= 3)	PER2 768 - 779	GQPSERT^APGLR	p0721	PER2 p-T775 (z= 3)	1.32758	1.29577	2.57991	0.859937	0.908057	0.808485	1.07852	1.01881	0.663803	0.291808	0.702952	1.49849	0.27737	0.70795	7.63819e-06	1.04971	1.0166	1.20287	1.11533	1.04279	1.55325
ITAD_HUMAN	Integrin alpha-D OS=Homo sapiens GN=ITGAD PE=1 SV=1	GQVLLLRSLPVLK	Phospho (ST)	379.732	36.6334	4	.000000003000000.	1.2991	1.16708	1.23309	0.043451	0.0479055	13.62	13.215	2	608	620	8.98	ITGAD p-S615 (z= 4)	ITGAD 608 - 620	GQVLLLRS^LPVLK	p0722	ITGAD 608 - 620 + Phospho (ST)	1.35732	1.70186	3.75096	0.366699	0.0308028	0.0520737	0.0435527	1.24161	0.734136	0.13627	0.922846	1.51225	0.0822743	1.86924	1.46128	2.50189	0.502563	0.23618	1.20964	0.563332	0.723229
SFRS9_HUMAN	Splicing factor, arginine/serine-rich 9 OS=Homo sapiens GN=SFRS9 PE=1 SV=1	GRDSPYQSR	Phospho (ST)	573.242	21.4593	2	.00003000000.	4.90707	0.171259	2.76217	0.0010072	0.0277297	40.16	27.6265	23	201	209	26.28	SFRS9 p-S204 (z= 2)	SFRS9 201 - 209	GRDS^PYQSR	p0723	SFRS9 p-S205 (z= 2)	0.000435818	0.00042657	0.000434502	0.000443988	0.539815	1.45541	1.30181	9.41847	7.37534	0.328369	0.000421409	0.000427784	0.000405973	0.110286	0.000399243	0.134686	0.0127469	0.000438071	0.000449414	0.318372	0.000419927
TBCD4_HUMAN	TBC1 domain family member 4 OS=Homo sapiens GN=TBC1D4 PE=1 SV=2	GRLGSVDSFER	Phospho (ST)	651.795	45.6018	2	.0000030000000.	0	-1.07178	-1.07178	0.041801	0.041801	25.52	25.52	1	584	594	17.32	TBC1D4 p-S588 (z= 2)	TBC1D4 584 - 594	GRLGS^VDSFER	p0724	TBC1D4 p-S589 (z= 2)	1.19034	0.605541	0.214579	2.30081	2.38527	2.20903	1.51886	0.193234	2.29685	1.04221	0.351261	0.424185	2.40597	1.33864	0.645105	0.223462	0.0947596	0.111039	0.127678	0.637812	0.683373
RALY_HUMAN	RNA-binding protein Raly OS=Homo sapiens GN=RALY PE=1 SV=1	GRLSPVPVPR	Phospho (ST)	579.315	48.6344	2	.000030000000.	5.7426	-2.17705	1.93219	1.24414e-05	0.00651924	58.23	40.8127	100	132	141	57.65	RALY p-S135 (z= 2)	RALY 132 - 141	GRLS^PVPVPR	p0725	RALY p-S136 (z= 2)	1.26535	1.12726	1.07148	0.00956066	1.88491	1.35757	0.623007	0.542721	0.818217	2.14775	1.09165	1.13671	0.401529	0.708599	0.284716	0.606631	0.625917	0.518253	0.630853	1.57548	2.57183
RALY_HUMAN	RNA-binding protein Raly OS=Homo sapiens GN=RALY PE=1 SV=1	GRLSPVPVPR	Phospho (ST)	386.546	46.7652	3	.000030000000.	6.04867	1.82083	3.51975	0.034504	0.0528729	23.57	21.93	6	132	141	20.27	RALY p-S135 (z= 3)	RALY 132 - 141	GRLS^PVPVPR	p0726	RALY p-S136 (z= 3)	1.42786	0.96442	1.10896	1.35599	1.90831	0.943163	0.561196	0.486222	0.984379	2.16701	1.04743	1.15712	0.2752	0.594155	0.163026	0.462598	0.412389	0.379731	0.55711	1.53802	2.50571
INO80_HUMAN	Putative DNA helicase INO80 complex homolog 1 OS=Homo sapiens GN=INO80 PE=1 SV=2	GRPKGSGSTAK	2 Phospho (ST)	603.261	30.5517	2	.0000003003000.	4.33705	4.33705	4.33705	0.0149789	0.0149789	29.5	29.5	1	1432	1442	7.43	INO80 p-S1437 p-T1440 (z= 2)	INO80 1432 - 1442	GRPKGS^GST^AK	p0727	INO80 1432 - 1442 + 2 Phospho (ST)	2.84577	3.10708	9.32563e-05	9.52923e-05	2.1889	9.37411e-05	8.93074e-05	9.01989e-05	9.07037e-05	5.80142	9.04463e-05	9.18145e-05	0.0478798	9.04029e-05	8.56889e-05	9.7438e-05	2.43078	9.40225e-05	9.64569e-05	1.36647	3.2105
SMCA2_HUMAN	Probable global transcription activator SNF2L2 OS=Homo sapiens GN=SMARCA2 PE=1 SV=2	GRPPAEKLSPNPPK	Phospho (ST)	523.273	37.1664	3	.0000000003000000.	1.5069	1.5069	1.5069	0.00285437	0.00285437	36.5	36.5	1	1369	1382	26.83	SMARCA2 p-S1377 (z= 3)	SMARCA2 1369 - 1382	GRPPAEKLS^PNPPK	p0728	SMARCA2 p-S1378 (z= 3)	1.67691	2.48389	4.74376	0.963856	0.816804	0.933475	1.11459	0.825039	1.10177	0.0761768	0.854863	1.48627	0.0532774	0.251564	0.23062	0.310968	0.777613	0.516811	0.729118	0.876817	0.175817
SMCA4_HUMAN	Transcription activator BRG1 OS=Homo sapiens GN=SMARCA4 PE=1 SV=2	GRPPAEKLSPNPPNLTK	Phospho (ST)	632.664	45.6629	3	.0000000003000000000.	3.45335	-5.39643	0.986621	5.06107e-05	0.0164736	52.5	29.9456	16	1444	1460	41.63	SMARCA4 p-S1452 (z= 3)	SMARCA4 1444 - 1460	GRPPAEKLS^PNPPNLTK	p0729	SMARCA4 p-S1453 (z= 3)	1.25725	1.02834	0.777946	0.644044	0.925344	0.601838	0.704044	0.0181753	0.930668	0.559304	0.175438	0.7878	1.16712	0.45006	0.246177	0.463786	1.80055	1.31102	0.927211	3.20583	3.01804
HNRL1_HUMAN	Heterogeneous nuclear ribonucleoprotein U-like protein 1 OS=Homo sapiens GN=HNRNPUL1 PE=1 SV=2	GRSPQPPAEEDEDDFDDTLVAIDTYNCDLHFK	Phospho (ST)	1263.87	77.1192	3	.0003000000000000000000000000000000.	2.98844	-0.4957	1.17799	7.2885e-10	0.00403921	103.89	51.9941	22	192	223	53.9	HNRNPUL1 p-S194 (z= 3)	HNRNPUL1 192 - 223	GRS^PQPPAEEDEDDFDDTLVAIDTYNCDLHFK	p0730	HNRNPUL1 p-S195 (z= 3)	0.992452	1.20098	0.82617	6.19488e-05	0.617862	0.780832	0.818232	0.918531	0.957322	1.44138	0.831088	1.13812	1.92104	1.53831	2.61987	0.217888	1.05883	0.740938	1.02468	0.673817	0.681586
HNRL1_HUMAN	Heterogeneous nuclear ribonucleoprotein U-like protein 1 OS=Homo sapiens GN=HNRNPUL1 PE=1 SV=2	GRSPQPPAEEDEDDFDDTLVAIDTYNCDLHFK	Phospho (ST)	948.156	76.9633	4	.0003000000000000000000000000000000.	8.8333	-0.996152	2.2078	7.30962e-09	0.00224609	94.16	67.3615	13	192	223	78.67	HNRNPUL1 p-S194 (z= 4)	HNRNPUL1 192 - 223	GRS^PQPPAEEDEDDFDDTLVAIDTYNCDLHFK	p0731	HNRNPUL1 p-S195 (z= 4)	1.15984	1.08523	1.11634	6.36147e-05	0.64025	0.743639	0.789763	0.924467	1.11487	1.68245	6.03796e-05	1.93501	1.23661	1.20681	2.37623	0.340727	1.13366	0.764199	1.13793	0.914201	0.697646
GRM5_HUMAN	Metabotropic glutamate receptor 5 OS=Homo sapiens GN=GRM5 PE=2 SV=2	GSAQSSERR	Phospho (ST)	529.223	24.1624	2	.00000030000.	0	-3.66612	-3.66612	0.0453906	0.0453906	22.75	22.75	1	18	26	4.74	GRM5 p-S23 (z= 2)	GRM5 18 - 26	GSAQSS^ERR	p0732	GRM5 18 - 26 + Phospho (ST)	2.32613	1.01512	0.321819	0.962737	0.714608	1.22224	2.22686	5.22321e-05	2.4053	0.0254942	0.0452918	5.31677e-05	0.127978	2.49022	4.96205e-05	0.0710489	0.0769974	4.92117	0.384584	1.53296	0.129296
PTSS1_HUMAN	Phosphatidylserine synthase 1 OS=Homo sapiens GN=PTDSS1 PE=1 SV=1	GSEDSPPKHAGNNESHSSR	Phospho (ST)	691.62	22.2608	3	.000003000000000000000.	1.70621	1.70621	1.70621	0.0149821	0.0149821	29.45	29.45	1	438	456	5.52	PTDSS1 p-S442 (z= 3)	PTDSS1 438 - 456	GSEDS^PPKHAGNNESHSSR	p0734	PTDSS1 438 - 456 + Phospho (ST)	0.0146562	0.0143452	0.0146119	6.71416	3.40082	4.63373	1.3214	0.0141328	1.40264	0.0141938	0.0141716	0.014386	0.0136525	0.0141648	0.0134262	0.0152671	0.436806	2.8891	0.0151134	0.015097	0.0141218
CLSPN_HUMAN	Claspin OS=Homo sapiens GN=CLSPN PE=1 SV=3	GSEQTTGAENEVETNALPVVSKETQIITGSDESCR	2 Phospho (ST)	974.918	73.4094	4	.0000000000000000000000000000003003000.	0	-7.26581	-7.26581	0.0207096	0.0207096	29.51	29.51	1	364	398	7.14	CLSPN p-S393 p-S396 (z= 4)	CLSPN 364 - 398	GSEQTTGAENEVETNALPVVSKETQIITGS^DES^CR	p0735	CLSPN 364 - 398 + 2 Phospho (ST)	0.532382	0.853129	0.537447	0.392621	0.837667	6.59232e-05	6.28053e-05	1.04818	1.13656	1.82083	1.10277	1.71417	1.77581	1.34511	2.78086	0.182944	1.52594	1.05141	1.07025	0.534131	0.757655
HUWE1_HUMAN	E3 ubiquitin-protein ligase HUWE1 OS=Homo sapiens GN=HUWE1 PE=1 SV=3	GSGTASDDEFENLR	Phospho (ST)	789.31	49.9902	2	.0000003000000000.	2.1819	0.634274	1.40809	0.000417317	0.00142567	43.86	40.225	2	1902	1915	13.33	HUWE1 p-S1907 (z= 2)	HUWE1 1902 - 1915	GSGTAS^DDEFENLR	p0737	HUWE1 p-S1908 (z= 2)	1.56144	0.000152723	1.12707	0.000158959	0.000156651	0.000156371	0.000148975	0.000150462	0.000151304	1.25785	0.84279	0.483606	0.000145348	0.829882	0.884276	1.13089	1.58244	0.000156841	4.29214	4.21994	2.78631
RTN1_HUMAN	Reticulon-1 OS=Homo sapiens GN=RTN1 PE=1 SV=1	GSISEDELITAIK	Phospho (ST)	728.354	66.4564	2	.003000000000000.	0.788483	0.252287	0.520385	0.00541357	0.0297548	34.84	29.835	2	349	361	4.52	RTN1 p-S350 (z= 2)	RTN1 349 - 361	GS^ISEDELITAIK	p0738	RTN1 349 - 361 + Phospho (ST)	0.209086	1.22099	1.53975	0.272059	0.424813	0.320985	2.31488	2.78892	0.434137	2.33239	0.535888	0.17515	0.607323	0.385004	4.17924	0.415543	1.25035	0.486156	0.801748	0.0821153	0.223479
RASL3_HUMAN	RAS protein activator like-3 OS=Homo sapiens GN=RASAL3 PE=1 SV=2	GSLSMGPAPR	Phospho (ST)	526.735	36.4034	2	.000030000000.	2.97112	-1.1565	1.55721	0.000308203	0.0212112	45.24	30.8089	9	840	849	16.46	RASAL3 p-S843 (z= 2)	RASAL3 840 - 849	GSLS^MGPAPR	p0739	RASAL3 p-S844 (z= 2)	8.67592	6.42748	0.00019078	0.000194945	0.000192115	0.000191772	0.000182701	0.282848	1.0151	0.000185321	0.000185031	0.999628	1.97748	0.503718	0.140913	0.000199335	0.000192588	0.000192347	0.000197328	0.499076	0.475743
SFRS9_HUMAN	Splicing factor, arginine/serine-rich 9 OS=Homo sapiens GN=SFRS9 PE=1 SV=1	GSPHYFSPFRPY	2 Phospho (ST)	807.816	73.8323	2	.00300003000000.	3.03232	3.03232	3.03232	0.0276331	0.0276331	25.94	25.94	1	210	221	6.9	SFRS9 p-S211 p-S216 (z= 2)	SFRS9 210 - 221	GS^PHYFS^PFRPY	p0740	SFRS9 210 - 221 + 2 Phospho (ST)	0.369102	1.35968	0.565133	0.783066	0.956053	0.82195	0.856735	1.15316	1.23257	1.7185	0.705571	1.2585e-05	1.86359	0.902843	2.90648	0.173957	0.912859	0.588071	1.40525	1.00122	0.7242
SFRS9_HUMAN	Splicing factor, arginine/serine-rich 9 OS=Homo sapiens GN=SFRS9 PE=1 SV=1	GSPHYFSPFRPY	Phospho (ST)	767.832	63.3255	2	.00300000000000.	9.45256	-4.25329	2.36857	8.51317e-06	0.00626436	62.46	43.2328	72	210	221	51.54	SFRS9 p-S211 (z= 2)	SFRS9 210 - 221	GS^PHYFSPFRPY	p0741	SFRS9 p-S212 (z= 2)	0.696015	0.72057	0.550144	0.0119985	0.513038	0.73183	0.771818	1.08719	0.799156	1.80808	1.19294	1.62608	1.98627	1.15111	2.69215	0.399864	1.03984	0.780058	1.14197	0.877473	0.422411
SFRS9_HUMAN	Splicing factor, arginine/serine-rich 9 OS=Homo sapiens GN=SFRS9 PE=1 SV=1	GSPHYFSPFRPY	Phospho (ST)	512.225	63.2128	3	.00300000000000.	4.55188	1.87201	3.48091	0.0219643	0.0371855	28.81	26.6375	4	210	221	11.22	SFRS9 p-S211 (z= 3)	SFRS9 210 - 221	GS^PHYFSPFRPY	p0742	SFRS9 p-S212 (z= 3)	0.93396	0.817659	0.467116	0.632065	0.47523	0.559023	0.660461	0.881058	0.959669	2.33832	1.37705	2.0305	1.59414	0.831874	1.91468	0.393939	0.647337	0.798951	1.23167	0.981052	0.474249
ANK3_HUMAN	Ankyrin-3 OS=Homo sapiens GN=ANK3 PE=1 SV=3	GSPKSPK	Phospho (ST)	390.689	27.425	2	.000003000.	6.08061	2.15433	3.92501	0.0281492	0.0427278	25.57	23.4467	3	1972	1978	9.34	ANK3 p-S1976 (z= 2)	ANK3 1972 - 1978	GSPKS^PK	p0744	ANK3 1972 - 1978 + Phospho (ST)	1.39378	4.07781	3.94438	0.584264	0.384292	0.511096	0.179509	0.224959	0.0693986	0.0509298	2.15611	0.000131682	0.000124968	1.40582	1.63939	0.0659257	0.354385	1.1306	0.483951	0.919357	1.42379
S1PBP_HUMAN	S100P-binding protein OS=Homo sapiens GN=S100PBP PE=1 SV=1	GSQILLDTPR	Phospho (ST)	590.292	35.482	2	.000000003000.	0	-1.72498	-1.72498	0.0304426	0.0304426	26.42	26.42	1	87	96	18.5	S100PBP p-T94 (z= 2)	S100PBP 87 - 96	GSQILLDT^PR	p0745	S100PBP p-T95 (z= 2)	1.40743	1.86066	1.45753	0.667453	0.915929	0.613994	0.155677	0.0997793	0.651771	0.062443	0.12677	2.50561	0.293911	1.16588	0.671277	0.436349	1.95866	0.279907	1.1341	1.38206	3.15281
CAF1B_HUMAN	Chromatin assembly factor 1 subunit B OS=Homo sapiens GN=CHAF1B PE=1 SV=1	GSSPGPRPVEGTPASR	Phospho (ST)	816.383	35.1926	2	.000300000000000000.	2.24621	0.149011	1.30676	0.0234168	0.0306576	28.66	27.656	5	408	423	5.58	CHAF1B p-S410 (z= 2)	CHAF1B 408 - 423	GSS^PGPRPVEGTPASR	p0747	CHAF1B 408 - 423 + Phospho (ST)	1.64187	1.55058	2.87862	1.18221	0.938721	1.31066	1.60725	1.65669	1.00282	0.0612961	0.734636	0.432508	0.0798312	0.29227	3.15803e-05	0.570802	0.938246	0.734195	1.67421	1.35132	0.361228
CAF1B_HUMAN	Chromatin assembly factor 1 subunit B OS=Homo sapiens GN=CHAF1B PE=1 SV=1	GSSPGPRPVEGTPASR	Phospho (ST)	544.591	35.2005	3	.000300000000000000.	4.2416	1.86847	3.05503	0.00785229	0.0108226	33.38	31.985	2	408	423	9.49	CHAF1B p-S410 (z= 3)	CHAF1B 408 - 423	GSS^PGPRPVEGTPASR	p0748	CHAF1B 408 - 423 + Phospho (ST)	1.53786	1.64067	3.703	5.54796e-05	1.31534	1.37847	1.23061	1.30254	1.34783	5.27405e-05	0.667735	0.707816	0.0334965	5.26329e-05	4.98884e-05	0.540761	0.651887	0.56239	2.24199	1.84006	0.297338
ZN318_HUMAN	Zinc finger protein 318 OS=Homo sapiens GN=ZNF318 PE=1 SV=2	GSSRGESR	Phospho (ST)	458.189	30.5871	2	.0003000000.	2.89272	2.89272	2.89272	0.0484431	0.0484431	21.84	21.84	1	108	115	7.93	ZNF318 p-S110 (z= 2)	ZNF318 108 - 115	GSS^RGESR	p0749	ZNF318 108 - 115 + Phospho (ST)	0.000111902	0.000109527	7.27145	2.87451	2.74655	0.000112144	0.00010684	2.41573	0.00010851	0.000108371	0.000108202	0.000109839	1.11692	1.69082	0.000102511	0.000116566	0.000112621	1.64178	0.000115393	0.000115267	1.2408
CN021_HUMAN	Pumilio domain-containing protein C14orf21 OS=Homo sapiens GN=C14orf21 PE=1 SV=1	GSSVDGSPLLLFLRDQTSSR	Phospho (ST)	554.521	40.0645	4	.0000000000000000000300.	0	-7.0459	-7.0459	0.0467878	0.0467878	24.65	24.65	1	311	330	4.85	C14orf21 p-S329 (z= 4)	C14orf21 311 - 330	GSSVDGSPLLLFLRDQTSS^R	p0750	C14orf21 311 - 330 + Phospho (ST)	0.371561	0.317316	0.461479	0.237865	0.376175	0.199604	0.25531	0.223221	0.408645	2.89407	1.96606	1.43069	2.09312	1.13769	0.413111	3.01826	1.82444	1.7269	0.269024	0.672025	0.703426
TOP2A_HUMAN	DNA topoisomerase 2-alpha OS=Homo sapiens GN=TOP2A PE=1 SV=3	GSVPLSSSPPATHFPDETEITNPVPK	Phospho (ST)	1392.66	63.3053	2	.0000000030000000000000000000.	2.34864	1.48636	1.9175	0.0361018	0.0440814	26.78	26.035	2	1386	1411	0	TOP2A p-S1393 (z= 2)	TOP2A 1386 - 1411	GSVPLSSS^PPATHFPDETEITNPVPK	p0751	TOP2A 1386 - 1411 + Phospho (ST)	0.00410212	0.00401507	0.00408973	2.59885	1.93356	0.00411099	0.00391655	2.0675	0.00397778	0.0039727	3.61186	0.0040265	0.0038212	1.75505	0.00375786	1.74229	0.00412849	2.69338	2.86273	1.68689	0.00395254
TOP2A_HUMAN	DNA topoisomerase 2-alpha OS=Homo sapiens GN=TOP2A PE=1 SV=3	GSVPLSSSPPATHFPDETEITNPVPK	Phospho (ST)	928.778	66.594	3	.0000000030000000000000000000.	3.80517	-0.193655	1.40074	0.000950706	0.0301401	42.6	29.8523	13	1386	1411	9.84	TOP2A p-S1393 (z= 3)	TOP2A 1386 - 1411	GSVPLSSS^PPATHFPDETEITNPVPK	p0752	TOP2A 1386 - 1411 + Phospho (ST)	2.72941	1.77874	1.21409	1.16574	0.888032	1.05869	1.07228	0.913122	1.32177	0.636299	3.55376e-05	0.520618	0.76424	0.212062	0.782954	0.0786405	0.429552	0.141236	2.41755	1.83977	1.03516
PLSL_HUMAN	Plastin-2 OS=Homo sapiens GN=LCP1 PE=1 SV=5	GSVSDEEMMELR	2 Oxidation (M); Phospho (ST)	747.78	59.0955	2	.00300000220000.	2.21219	2.21219	2.21219	0.00651865	0.00651865	30.97	30.97	1	4	15	10.29	LCP1 p-S5 (z= 2) + Oxi	LCP1 4 - 15	GS^VSDEEMMELR	p0753	LCP1 p-S6 (z= 2) + oxidation	0.674807	4.30507	3.95581	1.87437	2.46827	1.73807	0.0593287	0.0981283	0.370256	2.04168	0.208048	2.42381	0.0697964	0.0429109	0.119289	0.198013	0.0394541	0.133204	0.0533204	0.0321379	0.0942357
PLSL_HUMAN	Plastin-2 OS=Homo sapiens GN=LCP1 PE=1 SV=5	GSVSDEEMMELR	Oxidation (M); Phospho (ST)	739.786	44.5648	2	.00300000020000.	6.29621	1.54513	3.92067	0.00175558	0.00343084	37.17	34.56	2	4	15	10.57	LCP1 p-S5 (z= 2) + Oxi	LCP1 4 - 15	GS^VSDEEMMELR	p0754	LCP1 p-S6 (z= 2) + oxidation	7.74734	4.75294	0.000264107	0.243352	0.000265956	0.00026548	0.000252923	0.000255448	1.58186	1.76326	1.11156	1.09023	0.000246766	0.000256026	0.000242675	0.981198	1.55319	0.000266277	0.172227	0.000272874	0.000255247
PLSL_HUMAN	Plastin-2 OS=Homo sapiens GN=LCP1 PE=1 SV=5	GSVSDEEMMELR	Phospho (ST)	731.786	53.7899	2	.00300000000000.	9.66224	-1.65441	1.70897	2.17981e-06	0.00415925	65.91	45.8194	80	4	15	25.95	LCP1 p-S5 (z= 2)	LCP1 4 - 15	GS^VSDEEMMELR	p0755	LCP1 p-S6 (z= 2)	11.246	2.95564	2.23057	1.13456	3.45453e-05	3.44835e-05	3.28525e-05	3.31804e-05	0.516865	3.33235e-05	3.32714e-05	3.37747e-05	3.20527e-05	3.32555e-05	2.91589	3.58434e-05	3.46302e-05	3.4587e-05	3.54825e-05	3.5444e-05	3.31544e-05
HNRPK_HUMAN	Heterogeneous nuclear ribonucleoprotein K OS=Homo sapiens GN=HNRNPK PE=1 SV=1	GSYGDLGGPIITTQVTIPK	Phospho (ST)	999.006	69.6654	2	.003000000000000000000.	2.84119	-0.966438	0.73497	4.89129e-09	3.33588e-05	93.44	73.612	5	378	396	51.81	HNRNPK p-S379 (z= 2)	HNRNPK 378 - 396	GS^YGDLGGPIITTQVTIPK	p0756	HNRNPK p-S380 (z= 2)	0.00029694	1.90771	0.000296044	0.000302507	0.000298116	4.43324	3.06752	3.55677	3.02473	0.000287572	0.000287123	2.94991	0.000276606	1.94712	0.000272021	0.109182	0.000298849	0.000298476	0.000306204	0.000305871	0.000286113
NOP2_HUMAN	Putative ribosomal RNA methyltransferase NOP2 OS=Homo sapiens GN=NOP2 PE=1 SV=2	GTDTQTPAVLSPSKTQATLKPK	Phospho (ST)	783.742	45.8524	3	.000000000003000000000000.	3.67046	-0.507198	1.15761	1.66526e-05	0.00878751	57.23	37.5917	29	722	743	22.78	NOP2 p-S732 (z= 3)	NOP2 722 - 743	GTDTQTPAVLS^PSKTQATLKPK	p0758	NOP2 p-S733 (z= 3)	1.58723	1.36952	1.13813	2.03403	1.56136	1.36483	1.02116	0.680955	1.24392	2.19006e-05	0.388962	2.21972e-05	1.7797	0.742053	0.266615	0.801032	0.955691	0.719019	0.426452	1.10871	1.81058
PAK2_HUMAN	Serine/threonine-protein kinase PAK 2 OS=Homo sapiens GN=PAK2 PE=1 SV=3	GTEAPAVVTEEEDDDEETAPPVIAPRPDHTK	Phospho (ST)	1132.51	52.8228	3	.000000000000000000300000000000000.	1.71306	1.71306	1.71306	3.67148e-06	3.67148e-06	67.07	67.07	1	161	191	2.47	PAK2 p-T178 (z= 3)	PAK2 161 - 191	GTEAPAVVTEEEDDDEET^APPVIAPRPDHTK	p0759	PAK2 161 - 191 + Phospho (ST)	0.70806	0.938591	1.11633	0.770969	0.620942	0.642951	0.841767	0.922302	0.572139	0.00115854	2.53476	0.983403	1.33926	1.86244	2.1162	1.00082	1.26316	0.992443	0.917981	0.853179	0.00115266
TAF1_HUMAN	Transcription initiation factor TFIID subunit 1 OS=Homo sapiens GN=TAF1 PE=1 SV=2	GTFGGNIIQHSIPAVELR	Phospho (ST)	663.668	80.9122	3	.00000000000300000000.	0	-3.93163	-3.93163	0.0184027	0.0184027	28.07	28.07	1	582	599	17.67	TAF1 p-S592 (z= 3)	TAF1 582 - 599	GTFGGNIIQHS^IPAVELR	p0760	TAF1 p-S593 (z= 3)	0.716904	0.557046	0.517624	0.641136	0.600255	0.843102	0.795678	0.817382	0.457828	0.0360917	2.4501	0.0530774	3.30236	1.89526	4.56806	0.108294	0.516251	0.401633	0.933657	0.317704	0.470551
YD026_HUMAN	Putative death domain-containing protein FLJ16686 OS=Homo sapiens PE=2 SV=2	GTIVVYKVPK	Phospho (Y)	592.334	62.1332	2	.000000400000.	9.59791	9.59791	9.59791	0.022678	0.022678	23.39	23.39	1	735	744	15.35	AKNA p-Y740 (z= 2)	AKNA 735 - 744	GTIVVY^KVPK	p0762	PHGDH p-Y741 (z= 2)	0.963831	0.0854554	0.389164	0.585886	0.615429	0.530817	0.443748	0.431393	0.529279	2.53907	1.85864	2.15254	0.168464	1.06518	3.0112	1.46276	2.18382	1.34674	0.291877	0.139374	0.205331
DOCK3_HUMAN	Dedicator of cytokinesis protein 3 OS=Homo sapiens GN=DOCK3 PE=1 SV=1	GTLGSMPSTVHIGQSMDVVK	3 Phospho (ST)	571.738	35.976	4	.0030000003000003000000.	4.24018	4.24018	4.24018	0.0430427	0.0430427	25.62	25.62	1	814	833	4.94	DOCK3 p-T815 p-T822 p-S828 (z= 4)	DOCK3 814 - 833	GT^LGSMPST^VHIGQS^MDVVKVHIGQS^	p0763	DOCK3 814 - 833 + 3 Phospho (ST)	7.73808	4.96939	5.32119	1.0436e-05	1.02845e-05	0.00447717	9.78055e-06	0.00735319	0.0175126	0.327995	9.90527e-06	2.58134	9.54244e-06	9.90052e-06	9.38426e-06	0.00551957	1.03098e-05	1.02969e-05	1.05635e-05	0.00791803	0.0191239
C2CD3_HUMAN	C2 domain-containing protein 3 OS=Homo sapiens GN=C2CD3 PE=1 SV=3	GTLPLSR	Phospho (ST)	412.205	33.0624	2	.000000300.	0	-7.62044	-7.62044	0.00201555	0.00201555	37.37	37.37	1	1129	1135	13.08	C2CD3 p-S1134 (z= 2)	C2CD3 1129 - 1135	GTLPLS^R	p0764	C2CD3 p-S1135 (z= 2)	3.01947	0.000122349	0.000124624	0.838406	0.000125496	0.000125271	0.000119346	0.000120538	0.000121212	0.551174	1.13626	0.000122697	0.000116441	0.665998	0.521578	0.000130212	0.000125805	0.69753	10.7948	0.000128761	2.77326
AHDC1_HUMAN	A.T hook DNA-binding motif-containing protein 1 OS=Homo sapiens GN=AHDC1 PE=1 SV=1	GTTASATSAASAASSSSSSFQPSPENCR	11 Phospho (ST)	598.142	62.3219	6	.003303033003003333300000000000.	1.63699	1.63699	1.63699	0.0467819	0.0467819	22.49	22.49	1	1073	1100	5.68	AHDC1 p-T1074 p-T1075 p-S1077 (z= 6)	AHDC1 1073 - 1100	GT^T^AS^ATSAASAASSSSSSFQPSPENCRAS^	p0767	AHDC1 1073 - 1100 + 11 Phospho (ST)	0.045577	0.0711665	0.0494511	0.0529906	0.0571054	0.0826055	0.098908	0.600484	0.43063	0.463317	0.344423	0.0807224	7.17572	4.23051	6.61637	0.0293305	0.0535647	0.126525	0.0785683	0.0673823	0.244656
UFD1_HUMAN	Ubiquitin fusion degradation protein 1 homolog OS=Homo sapiens GN=UFD1L PE=1 SV=3	GVEPSPSPIKPGDIK	Phospho (ST)	800.902	45.6744	2	.00000003000000000.	3.07789	-1.88525	-0.191277	0.00266651	0.0252714	36.88	28.8014	14	241	255	16.6	UFD1L p-S247 (z= 2)	UFD1L 241 - 255	GVEPSPS^PIKPGDIK	p0769	UFD1L p-S248 (z= 2)	1.71594	1.32768	0.990803	0.144409	1.51117	1.44277	1.96155	1.70021	1.94154	7.26622e-05	7.25487e-05	7.36462e-05	1.47453	0.585083	6.87327e-05	0.326609	7.55116e-05	0.129414	0.781301	2.18024	2.78638
RUSC2_HUMAN	Iporin OS=Homo sapiens GN=RUSC2 PE=1 SV=2	GVGASEGGEEEEEEEETEEVAEAAGGSGRAR	Phospho (ST)	1063.1	40.2604	3	.000000000000000003000000000000000.	3.58442	2.07797	2.91679	0.00909586	0.0267838	32.23	28.3673	11	1231	1261	18.67	RUSC2 p-T1247 (z= 3)	RUSC2 1231 - 1261	GVGASEGGEEEEEEEET^EEVAEAAGGSGRAR	p0770	RUSC2 p-T1248 (z= 3)	0.840359	0.872066	0.503656	0.762353	1.17239	1.21816	1.06756	0.968217	0.885936	0.210002	1.00117	1.25363	0.581264	1.23755	0.596782	0.717237	1.13735	0.583008	1.3375	1.99671	2.0571
CTL2_HUMAN		GVLMVGNETTYEDGHGSRK	Phospho (ST)	710.644	47.6929	3	.000000000030000000000.	0	-7.88151	-7.88151	0.0269879	0.0269879	28.51	28.51	1	181	199	4.66	CTL2 p-T190 (z= 3)	CTL2 181 - 199	GVLMVGNETT^YEDGHGSRK	p0771	CTL2 181 - 199 + Phospho (ST)	1.20766	1.06005	0.713745	1.0416	1.18922	1.08119e-05	1.03005e-05	0.925591	1.28287	1.44142	1.01887	0.846845	2.08838	0.654925	0.247101	0.862372	1.02062	0.777417	0.544236	1.4668	2.61026
PCBP2_HUMAN	Poly(rC)-binding protein 2 OS=Homo sapiens GN=PCBP2 PE=1 SV=1	GVTIPYRPKPSSSPVIFAGGQDR	Phospho (ST)	837.094	55.0756	3	.0000000000030000000000000.	3.26003	-0.112828	1.39868	3.51067e-06	0.00720814	64.04	38.3671	24	177	199	7.89	PCBP2 p-S187 (z= 3)	PCBP2 177 - 199	GVTIPYRPKPS^SSPVIFAGGQDR	p0772	PCBP2 177 - 199 + Phospho (ST)	0.266394	0.0140913	0.221845	2.38118	1.62865	1.69796	2.30873	2.441	1.82659	0.234933	0.0300865	0.386845	1.56854	0.656054	1.65116	0.52852	0.657821	0.537894	0.772314	0.324324	0.865072
CAD24_HUMAN	Cadherin-24 OS=Homo sapiens GN=CDH24 PE=1 SV=1	GWVPLLVAEWSAPAAPPQRSPVGSAVGIPQDSSAQASR	4 Phospho (ST)	1040.72	67.9767	4	.0000000000030000000030003000000000000300.	1.86037	1.86037	1.86037	0.0142166	0.0142166	30.89	30.89	1	463	500	8.79	CDH24 p-S473 p-S482 p-S486 (z= 4)	CDH24 463 - 500	GWVPLLVAEWS^APAAPPQRS^PVGS^AVGIPQDSSAQASRPVGS^	p0775	CDH24 463 - 500 + 4 Phospho (ST)	0.329264	0.815407	1.14645	1.291	0.850695	1.55338	1.35159	0.460659	1.62226	1.88576	1.47883	1.2413	1.21139	0.538494	1.17945	0.447198	0.577092	0.510788	0.566116	1.32994	0.61294
KCD11_HUMAN	BTB/POZ domain-containing protein KCTD11 OS=Homo sapiens GN=KCTD11 PE=1 SV=1	GYGETALLR	Phospho (ST)	530.243	44.0379	2	.00000300000.	0	-8.979	-8.979	0.0230695	0.0230695	27.07	27.07	1	50	58	13.76	KCTD11 p-T54 (z= 2)	KCTD11 50 - 58	GYGET^ALLR	p0776	KCTD11 p-T55 (z= 2)	1.39185	1.90397	1.91275	1.53394	1.61554	1.19145	1.45835	1.3021	1.75622	1.55824e-05	1.55581e-05	1.57935e-05	1.49882e-05	1.55507e-05	1.47398e-05	1.67608e-05	2.44932	1.96609	1.6592e-05	1.12958	1.38871
VPREB_HUMAN	Immunoglobulin iota chain OS=Homo sapiens GN=VPREB1 PE=1 SV=2	GYLSISELQPEDEAMYYCAMGARSSEK	2 Oxidation (M); Phospho (ST)	1066.45	58.6315	3	.00000030000000020000200000000.	4.47421	4.28649	4.38035	0.0434507	0.0474377	26.28	25.92	2	98	124	8.87	VPREB1 p-S103 (z= 3) + Oxi	VPREB1 98 - 124	GYLSIS^ELQPEDEAMYYCAMGARSSEK	p0777	VPREB1 98 - 124 + 2 Oxidation (M); Phospho (ST)	1.17892	0.714817	0.618084	1.42338	0.99247	0.980816	2.08922	2.08612	1.08805	1.35596	0.508347	0.649938	1.34082	0.66524	1.92943	0.348424	0.695303	0.402763	0.935857	0.710133	0.285906
K1370_HUMAN	Uncharacterized protein KIAA1370 OS=Homo sapiens GN=KIAA1370 PE=2 SV=2	GYRVPPSGTIQVTLFNPNK	Phospho (ST); Phospho (Y)	562.771	61.2398	4	.004000000000030000000.	1.52644	1.52644	1.52644	0.00619436	0.00619436	34.41	34.41	1	948	966	20.62	KIAA1370 p-Y949 p-T960 (z= 4)	KIAA1370 948 - 966	GY^RVPPSGTIQVT^LFNPNK	p0778	KIAA1370 p-Y950 p-T961 (z= 4)	2.89739e-05	0.917607	0.608371	2.9517e-05	0.169366	0.126382	0.658633	0.733472	2.80957e-05	2.80597e-05	1.70541	0.93895	3.73229	1.9998	4.63573	0.597855	2.91601e-05	2.91237e-05	1.92625	1.38072	0.868988
F135B_HUMAN	Protein FAM135B OS=Homo sapiens GN=FAM135B PE=2 SV=2	GYYQIRVTLK	Phospho (Y)	440.891	44.2867	3	.000400000000.	0	-9.91323	-9.91323	0.0391836	0.0391836	25.34	25.34	1	26	35	0	FAM135B p-Y28 (z= 3)	FAM135B 26 - 35	GYY^QIRVTLK	p0779	FAM135B 26 - 35 + Phospho (Y)	0.764006	0.11346	0.162774	0.372742	0.39308	0.353493	0.389669	0.371508	0.49102	0.637137	5.04065	6.01918	0.247814	0.608828	0.0758355	0.330988	2.31458	1.74407	0.0903839	0.101407	0.377383
MOL1A_HUMAN	Mps one binder kinase activator-like 1A OS=Homo sapiens GN=MOBKL1A PE=1 SV=3	HAEATLGSGNLR	Phospho (ST)	653.302	38.6957	2	.00000300000000.	5.58488	0.0199297	1.84425	0.00139577	0.0336827	40.09	29.6625	4	31	42	21.05	MOBKL1A p-T35 (z= 2)	MOBKL1A 31 - 42	HAEAT^LGSGNLR	p0780	MOBKL1A p-T36 (z= 2)	0.447633	0.451286	1.06714	0.658073	1.19519	1.80441	1.7791	0.454714	2.83273	0.153985	0.3702	0.145436	0.251573	0.169374	0.488067	0.293894	1.0748	0.411437	3.59298	2.58333	0.774647
DNJB6_HUMAN	DnaJ homolog subfamily B member 6 OS=Homo sapiens GN=DNAJB6 PE=1 SV=2	HAPHCLSEEEGEQDRPR	Phospho (ST)	1063.94	34.839	2	.0000000300000000000.	2.72877	2.63469	2.68173	0.000974682	0.0173464	41.74	34.045	2	271	287	35.38	DNAJB6 p-S277 (z= 2)	DNAJB6 271 - 287	HAPHCLS^EEEGEQDRPR	p0781	DNAJB6 p-S278 (z= 2)	0.00583404	0.00571024	4.61038	0.0059434	2.80337	1.40699	0.00557013	0.00562572	2.27595	2.70634	0.00564116	0.00572649	0.00543452	0.00563845	2.60755	0.00607723	0.00587154	0.00586421	3.10177	0.00600951	1.4127
DNJB6_HUMAN	DnaJ homolog subfamily B member 6 OS=Homo sapiens GN=DNAJB6 PE=1 SV=2	HAPHCLSEEEGEQDRPR	Phospho (ST)	709.629	34.7442	3	.0000000300000000000.	2.05798	-0.0164639	1.00524	8.23787e-07	0.00913981	72.38	41.772	5	271	287	65.98	DNAJB6 p-S277 (z= 3)	DNAJB6 271 - 287	HAPHCLS^EEEGEQDRPR	p0782	DNAJB6 p-S278 (z= 3)	0.911474	0.476083	1.97579	0.000187718	0.750152	0.594089	3.59401	0.725689	3.04688	0.0794103	1.09851	1.35274	0.167993	0.672979	0.379428	0.391805	0.000185448	0.000185216	1.55143	2.65058	0.580396
UNG_HUMAN	Uracil-DNA glycosylase OS=Homo sapiens GN=UNG PE=1 SV=2	HAPSPEPAVQGTGVAGVPEESGDAAAIPAK	Phospho (ST)	964.126	51.9462	3	.00003000000000000000000000000000.	2.829	0.0463771	1.0068	1.99081e-06	0.00644999	69.01	46.595	4	20	49	23.39	UNG p-S23 (z= 3)	UNG 20 - 49	HAPS^PEPAVQGTGVAGVPEESGDAAAIPAK	p0784	UNG p-S24 (z= 3)	3.13261	1.34229	1.27468	0.00214561	1.08299	0.85015	0.806348	0.00203092	0.00204229	0.00203968	1.73599	0.0020673	1.37867	1.39476	0.00192938	1.33391	0.00211967	0.00211702	1.50154	3.34819	1.80138
HMHA1_HUMAN	Minor histocompatibility protein HA-1 OS=Homo sapiens GN=HMHA1 PE=1 SV=2	HASAAGFPLSGAASWTLGRSHR	Phospho (ST)	580.026	44.0908	4	.000000000000000030000000.	0	-7.71867	-6.81195	0.0459757	0.0510954	25.73	25.17	2	71	92	3.11	HMHA1 p-T86 (z= 4)	HMHA1 71 - 92	HASAAGFPLSGAASWT^LGRSHR	p0785	HMHA1 71 - 92 + Phospho (ST)	1.60915	0.300764	0.997807	1.28804	1.3807	1.05059	0.299199	1.01913	1.83859	0.440719	1.02768	2.0979	0.525472	0.280439	0.0525663	0.298633	1.68377	1.73037	0.34062	1.4804	1.25746
TBCD4_HUMAN	TBC1 domain family member 4 OS=Homo sapiens GN=TBC1D4 PE=1 SV=2	HASAPSHVQPSDSEK	Phospho (ST)	828.858	25.6347	2	.00030000000000000.	3.28985	1.92487	2.46844	0.000730323	0.00789185	43.46	36.4	3	339	353	12.79	TBC1D4 p-S341 (z= 2)	TBC1D4 339 - 353	HAS^APSHVQPSDSEK	p0786	TBC1D4 p-S342 (z= 2)	0.0992259	0.0971203	0.0989262	0.101086	0.0996187	0.0994404	0.0947372	0.0956829	19.0424	0.0960953	0.0959453	0.0973967	0.0924308	0.0958993	0.0908987	0.103362	0.0998637	0.099739	0.102321	0.10221	0.0956078
TBCD4_HUMAN	TBC1 domain family member 4 OS=Homo sapiens GN=TBC1D4 PE=1 SV=2	HASAPSHVQPSDSEK	Phospho (ST)	552.907	25.6692	3	.00030000000000000.	1.41995	0.677057	1.0485	0.0300035	0.0312877	27.31	27.165	2	339	353	13.9	TBC1D4 p-S341 (z= 3)	TBC1D4 339 - 353	HAS^APSHVQPSDSEK	p0787	TBC1D4 p-S342 (z= 3)	0.0293961	0.0287723	0.0293073	0.0299472	0.0295125	4.90899	0.0280663	0.0283465	7.78097	0.0284687	0.0284242	0.0288542	0.027383	0.0284106	0.0269291	0.0306215	0.0295851	0.0295481	7.78986	0.0302802	0.0283242
LAP2B_HUMAN	Lamina-associated polypeptide 2, isoforms beta/gamma OS=Homo sapiens GN=TMPO PE=1 SV=2	HASPILPITEFSDIPR	Phospho (ST)	936.967	75.6277	2	.000300000000000000.	0.686461	-0.0721185	0.223478	8.48348e-05	0.00287189	51.92	40.59	3	304	319	40.63	TMPO p-S306 (z= 2)	TMPO 304 - 319	HAS^PILPITEFSDIPR	p0788	TMPO p-S307 (z= 2)	0.000233713	0.000228753	0.221208	0.000238094	0.000234638	0.000234218	0.00022314	0.000225368	0.000226629	0.000226339	0.000225986	0.000229404	0.000217708	0.000225877	0.354773	0.000243455	0.000235215	0.000234921	11.7209	8.6992	0.000225191
SRRM2_HUMAN	Serine/arginine repetitive matrix protein 2 OS=Homo sapiens GN=SRRM2 PE=1 SV=2	HASSSPESPKPAPAPGSHR	Phospho (ST)	988.955	27.4376	2	.000000003000000000000.	2.5138	2.5138	2.5138	0.0287009	0.0287009	28.22	28.22	1	433	451	6.04	SRRM2 p-S440 (z= 2)	SRRM2 433 - 451	HASSSPES^PKPAPAPGSHR	p0789	SRRM2 433 - 451 + Phospho (ST)	1.4053	0.00819104	0.00834335	0.0085255	1.89449	1.605	1.54262	1.88169	0.00811497	5.09779	0.00809194	0.00821435	0.568041	3.22409	0.00766631	0.00871747	0.00842241	1.67488	0.00862969	2.01512	0.00806347
BUD13_HUMAN	BUD13 homolog OS=Homo sapiens GN=BUD13 PE=1 SV=1	HDSPDLAPNVTYSLPR	Phospho (ST)	931.429	58.3095	2	.000300000000000000.	0.622836	-0.0435287	0.289654	0.000930675	0.00343348	42.5	38.43	2	269	284	28.4	BUD13 p-S271 (z= 2)	BUD13 269 - 284	HDS^PDLAPNVTYSLPR	p0790	BUD13 p-S272 (z= 2)	1.25344	0.522786	0.461897	1.19413	0.386437	1.45863	1.52927	1.73198	1.24045	0.555157	0.514721	1.25375	1.6535	1.07075	0.472158	0.352423	0.660212	0.665425	2.01955	0.458164	1.54517
SRRT_HUMAN	Serrate RNA effector molecule homolog OS=Homo sapiens GN=SRRT PE=1 SV=1	HELSPPQKR	Phospho (ST)	586.287	29.3852	2	.00003000000.	3.91779	1.21822	2.27185	9.55802e-05	0.0164218	50.97	32.1389	9	71	79	39.62	SRRT p-S74 (z= 2)	SRRT 71 - 79	HELS^PPQKR	p0791	SRRT p-S75 (z= 2)	0.538448	1.50256	1.11466	2.27163	0.966762	1.56592	2.33622	1.81962	0.456741	0.823398	0.779294	0.000352428	1.02576	1.06293	0.482786	0.95268	0.150211	1.06857	0.563511	0.686827	0.831121
FAT4_HUMAN	Protocadherin Fat 4 OS=Homo sapiens GN=FAT4 PE=2 SV=2	HFEVQSSKVPNLSLIK	Phospho (ST)	635.998	50.9877	3	.000000300000000000.	0	-3.48929	-3.48929	0.0185355	0.0185355	27.21	27.21	1	406	421	9.1	FAT4 p-S411 (z= 3)	FAT4 406 - 421	HFEVQS^SKVPNLSLIK	p0792	FAT4 406 - 421 + Phospho (ST)	1.15213	0.647091	0.748653	0.828306	0.648665	0.729407	0.457245	0.501099	0.505696	2.04053	0.999277	0.974026	2.068	1.13835	0.372519	0.802832	0.000999253	0.630858	1.95677	1.95594	1.84162
ZN154_HUMAN	Zinc finger protein 154 OS=Homo sapiens GN=ZNF154 PE=2 SV=3	HFRSNVGR	Phospho (ST)	526.746	52.4325	2	.0000300000.	4.54599	4.54599	4.54599	0.00927702	0.00927702	30.64	30.64	1	66	73	22.02	ZNF154 p-S69 (z= 2)	ZNF154 66 - 73	HFRS^NVGR	p0793	ZNF154 p-S70 (z= 2)	0.546684	0.562312	0.130244	0.3199	0.237072	0.160992	0.986891	0.835023	0.241896	4.25604	0.74917	0.476073	2.65092	1.34503	3.73754	1.00058	1.17377	0.616138	0.16773	0.601415	0.204579
IMDH1_HUMAN	Inosine-5'-monophosphate dehydrogenase 1 OS=Homo sapiens GN=IMPDH1 PE=1 SV=2	HGFSGIPITETGTMGSKLVGIVTSR	Oxidation (M); Phospho (ST)	529.064	51.7194	5	.000000000000032000000000000.	0	-5.72249	-4.60518	0.0443517	0.0479129	24.5	24.245	2	137	161	7.86	IMPDH1 p-T149 (z= 5) + Oxi	IMPDH1 137 - 161	HGFSGIPITETGT^MGSKLVGIVTSR	p0794	IMPDH1 137 - 161 + Oxidation (M); Phospho (ST)	0.439249	0.0696239	0.134867	0.0430381	7.68534e-05	7.67159e-05	7.30875e-05	0.0229304	0.0421058	0.343987	0.271125	0.0529779	0.093173	0.0359178	7.01261e-05	8.65919	4.71665	5.1096	0.35245	0.371852	0.240975
TR150_HUMAN	Thyroid hormone receptor-associated protein 3 OS=Homo sapiens GN=THRAP3 PE=1 SV=2	HGLAHDEMKSPR	Phospho (ST)	729.324	29.8667	2	.00000000003000.	3.05362	1.65313	2.35337	0.000104304	0.000282519	51.2	47.99	2	689	700	47.58	THRAP3 p-S698 (z= 2)	THRAP3 689 - 700	HGLAHDEMKS^PR	p0795	THRAP3 p-S699 (z= 2)	0.951597	2.49454	3.00179	0.517586	0.000181655	0.796732	0.000172753	1.70766	0.82211	0.275462	0.000174956	0.000177603	0.000168548	0.78298	0.544552	0.288164	0.000182102	0.867333	3.725	3.2269	0.996531
TR150_HUMAN	Thyroid hormone receptor-associated protein 3 OS=Homo sapiens GN=THRAP3 PE=1 SV=2	HGLAHDEMKSPR	Phospho (ST)	486.551	31.5735	3	.00000000003000.	0.811462	0.152407	0.481935	0.0459026	0.0525193	25.04	24.445	2	689	700	16.65	THRAP3 p-S698 (z= 3)	THRAP3 689 - 700	HGLAHDEMKS^PR	p0796	THRAP3 p-S699 (z= 3)	0.80323	1.25246	0.366794	0.63755	0.442591	0.00116642	0.521016	0.631637	0.00112862	0.00112718	0.722208	0.691008	6.46522	0.677796	0.00106622	0.458498	0.43953	0.398253	0.805911	5.68068	0.00112146
F122A_HUMAN	Protein FAM122A OS=Homo sapiens GN=FAM122A PE=1 SV=1	HGLLLPASPVR	Phospho (ST)	620.336	54.5685	2	.0000000030000.	2.99276	-8.64898	-0.0912483	4.0579e-05	0.00128973	52.81	42.065	8	69	79	52.81	FAM122A p-S76 (z= 2)	FAM122A 69 - 79	HGLLLPAS^PVR	p0797	FAM122A p-S77 (z= 2)	1.04107	0.369177	0.212151	0.540856	0.847019	0.286452	0.986777	0.687143	0.303488	2.58135	1.48443	0.200301	0.886441	1.22525	0.051189	3.16472	2.24418	2.33908	0.593994	0.709634	0.245306
TRIO_HUMAN	Triple functional domain protein OS=Homo sapiens GN=TRIO PE=1 SV=2	HHPPVLVSSAASSQAEADKMSGTSTPGPSLPPPGAAPEAGPSAPSR	6 Phospho (ST)	1217.23	45.2423	4	.000000000000330000000303330000000000000000000000.	0	-5.85006	-5.85006	0.0104436	0.0104436	31.38	31.38	1	2347	2392	12.1	TRIO p-S2358 p-S2359 p-S2367 (z= 4)	TRIO 2347 - 2392	HHPPVLVSSAAS^S^QAEADKMS^GTSTPGPSLPPPGAAPEAGPSAPSRQAEADKMS^	p0799	TRIO p-S2359 (z= 4)	0.00795903	0.00779014	0.00793499	6.09949	5.03209	0.00797624	3.60619	0.00767484	0.00771779	0.00770792	0.00769589	0.00781231	0.00741399	0.0076922	0.00729109	0.0082908	0.00801019	0.00800018	0.00820733	6.12939	0.00766882
MOC2B_HUMAN	Molybdopterin synthase catalytic subunit OS=Homo sapiens GN=MOCS2 PE=1 SV=1	HIAVFHRLGLVPVSEASIIIAVSSAHR	2 Phospho (ST)	760.648	81.9246	4	.00000000000000300300000000000.	0	-0.533147	-0.533147	0.0378724	0.0378724	22.85	22.85	1	118	144	4.28	MOCS2 p-S131 p-S134 (z= 4)	MOCS2 118 - 144	HIAVFHRLGLVPVS^EAS^IIIAVSSAHR	p0800	MOCS2 118 - 144 + 2 Phospho (ST)	0.0646866	0.37998	0.28464	0.91581	1.03526	1.04336	0.557664	0.94125	0.335048	1.91892	2.0736	1.54029	1.40895	1.10858	2.66471	0.985275	1.25394	1.49641	0.399468	0.36431	0.227847
NOP58_HUMAN	Nucleolar protein 58 OS=Homo sapiens GN=NOP58 PE=1 SV=1	HIKEEPLSEEEPCTSTAIASPEK	2 Phospho (ST)	914.727	47.2006	3	.0000000030000000000030000.	0.88065	0.88065	0.88065	0.0165334	0.0165334	30.75	30.75	1	495	517	11.44	NOP58 p-S502 p-S514 (z= 3)	NOP58 495 - 517	HIKEEPLS^EEEPCTSTAIAS^PEK	p0801	NOP58 p-S503 p-S515 (z= 3)	0.00174544	3.16975	1.8838	6.15791	1.03017	0.00174921	0.730303	0.650891	1.22689	0.00169037	0.00168773	1.43637	0.00162591	0.00168692	0.00159896	1.25878	0.942829	0.00175447	0.764317	0.00179794	1.73264
PA24A_HUMAN	Cytosolic phospholipase A2 OS=Homo sapiens GN=PLA2G4A PE=1 SV=1	HIVSNDSSDSDDESHEPK	Phospho (ST)	1039.41	26.6098	2	.00000000003000000000.	2.07483	2.07483	2.07483	0.000161094	0.000161094	48.46	48.46	1	428	445	5.95	PLA2G4A p-S437 (z= 2)	PLA2G4A 428 - 445	HIVSNDSSDS^DDESHEPK	p0802	PLA2G4A 428 - 445 + Phospho (ST)	0.0843438	0.082554	0.0840891	0.0859249	0.0846777	19.3387	0.0805284	0.0813322	0.0817873	0.0816828	0.0815553	0.082789	0.0785679	0.0815162	0.0772655	0.0878597	0.084886	0.0847799	0.0869751	0.0868806	0.0812684
SMC1A_HUMAN	Structural maintenance of chromosomes protein 1A OS=Homo sapiens GN=SMC1A PE=1 SV=2	HKTVALDGTLFQK	Phospho (ST)	769.399	42.467	2	.000000000300000.	8.12477	8.12477	8.12477	0.012782	0.012782	29.02	29.02	1	636	648	23.53	SMC1A p-T644 (z= 2)	SMC1A 636 - 648	HKTVALDGT^LFQK	p0803	SMC1A p-T645 (z= 2)	5.1717e-05	5.06195e-05	5.53068	0.0571659	5.19217e-05	0.192704	0.295054	0.127244	5.01494e-05	5.00853e-05	3.3852	4.8582	4.81754e-05	0.635632	4.73768e-05	5.38728e-05	2.27115	1.75439	5.33304e-05	1.89208	4.98312e-05
RBM15_HUMAN	Putative RNA-binding protein 15 OS=Homo sapiens GN=RBM15 PE=1 SV=2	HLDRSPESDRPR	Phospho (ST)	772.853	25.6835	2	.00000300000000.	0.523421	0.523421	0.523421	0.0396388	0.0396388	26.06	26.06	1	652	663	4.77	RBM15 p-S656 (z= 2)	RBM15 652 - 663	HLDRS^PESDRPR	p0805	RBM15 652 - 663 + Phospho (ST)	1.31948	0.808367	0.948255	0.464311	1.0392	0.515659	1.93571	1.94999	1.66112	0.000127797	0.907518	0.000129528	0.658106	1.23855	1.28593	0.983132	1.46035	1.21303	1.26931	1.25632	0.0853975
RBM15_HUMAN	Putative RNA-binding protein 15 OS=Homo sapiens GN=RBM15 PE=1 SV=2	HLDRSPESDRPR	Phospho (ST)	515.572	27.6476	3	.00000300000000.	1.81513	1.81513	1.81513	0.0113195	0.0113195	31.53	31.53	1	652	663	13.69	RBM15 p-S656 (z= 3)	RBM15 652 - 663	HLDRS^PESDRPR	p0806	RBM15 p-S657 (z= 3)	1.34107	0.355517	0.495021	0.000246349	1.40955	2.74677	1.45721	2.09814	0.710658	0.26065	1.50753	0.000237359	0.0728507	1.34232	0.316406	1.18165	1.64628	1.16839	0.816647	1.83476	0.238102
ZN638_HUMAN	Zinc finger protein 638 OS=Homo sapiens GN=ZNF638 PE=1 SV=2	HLEAADKGHSPAQKPK	Phospho (ST)	897.443	24.5574	2	.000000000030000000.	4.10627	3.37002	3.73814	0.000874657	0.00363098	42.24	37.93	2	596	611	35.53	ZNF638 p-S605 (z= 2)	ZNF638 596 - 611	HLEAADKGHS^PAQKPK	p0807	ZNF638 p-S606 (z= 2)	1.59303	0.00486963	1.69259	2.50592	1.60496	1.06122	1.24229	3.24132	2.74909	0.00481824	0.00481071	0.00488349	0.0046345	0.00480841	0.00455767	0.00518259	0.00500718	3.7752	0.789381	0.696635	0.00479379
VPRBP_HUMAN	Protein VPRBP OS=Homo sapiens GN=VPRBP PE=1 SV=3	HLPSPPTLDSIITEYLR	Phospho (ST)	1016.51	93.9546	2	.0000300000000000000.	2.10043	1.1157	1.57524	0.00215744	0.0148408	37.98	31.6	3	997	1013	15.95	VPRBP p-S1000 (z= 2)	VPRBP 997 - 1013	HLPS^PPTLDSIITEYLR	p0808	VPRBP p-S1001 (z= 2)	0.529396	1.32181	1.49217	0.410642	0.687283	0.922407	0.557037	0.917936	1.44481	2.11288	1.6154	0.876277	0.632367	1.41191	2.92013	0.534745	0.459503	0.357503	0.339292	1.04497	0.41153
CYTSB_HUMAN	Cytospin-B OS=Homo sapiens GN=CYTSB PE=1 SV=1	HLRTPSTKPK	Phospho (ST)	622.831	39.4618	2	.000030000000.	2.43558	1.40635	2.0925	0.0235197	0.038446	26.04	24.3033	3	146	155	2.57	CYTSB p-T149 (z= 2)	CYTSB 146 - 155	HLRT^PSTKPK	p0809	CYTSB 146 - 155 + Phospho (ST)	1.69199	1.79002	2.14706	0.18252	0.158811	0.130535	0.158673	0.14941	0.185877	0.112226	6.18643	0.36547	0.311919	0.128352	0.0890923	3.55323	0.623027	2.61271	0.0871442	0.141462	0.194049
TFP11_HUMAN	Tuftelin-interacting protein 11 OS=Homo sapiens GN=TFIP11 PE=1 SV=1	HNVPDDGLPLQSQQLPQSGK	Phospho (ST)	560.27	47.8645	4	.0000000000003000000000.	0.912362	0.912362	0.912362	0.039984	0.039984	26.26	26.26	1	289	308	11.86	TFIP11 p-S300 (z= 4)	TFIP11 289 - 308	HNVPDDGLPLQS^QQLPQSGK	p0811	TFIP11 p-S301 (z= 4)	0.855311	0.204682	0.217232	0.273231	0.108402	0.0969664	0.262308	0.232992	0.588004	4.68588	2.75422	1.01476	2.837	0.745492	0.103288	1.56008	1.71299	1.21521	0.10813	0.395043	1.02877
ADCY7_HUMAN	Adenylate cyclase type 7 OS=Homo sapiens GN=ADCY7 PE=2 SV=1	HSFNSFRLR	Phospho (ST)	415.2	65.4902	3	.00300000000.	7.39996	7.39996	7.39996	0.0307308	0.0307308	26.33	26.33	1	981	989	5.25	ADCY7 p-S982 (z= 3)	ADCY7 981 - 989	HS^FNSFRLR	p0812	ADCY7 981 - 989 + Phospho (ST)	1.31066	0.11771	0.109714	0.369533	0.391835	0.0849765	0.693376	1.56683	0.670876	1.6055	0.296499	0.64446	1.60599	1.95106	5.25169	0.125626	1.61105	1.32967	0.86281	0.30389	0.0962345
PSG2_HUMAN	Pregnancy-specific beta-1-glycoprotein 2 OS=Homo sapiens GN=PSG2 PE=2 SV=2	HSGLYVCSVRNSATGEESSTSLTVK	Phospho (ST)	917.083	61.5241	3	.000000000000000000003000000.	0	-9.95264	-7.99863	0.0283156	0.0389408	29.04	27.65	2	295	319	3.92	PSG2 p-T314 (z= 3)	PSG2 295 - 319	HSGLYVCSVRNSATGEESST^SLTVK	p0813	PSG2 295 - 319 + Phospho (ST)	0.000234994	2.68391	0.000234285	0.000239399	0.670993	0.000235502	0.000224364	2.89507	3.10138	0.00022758	0.000227225	0.000230662	5.2479	1.77229	0.000215273	0.00024479	0.000236505	0.000236209	0.000242325	4.62521	0.000226426
ATX1_HUMAN	Ataxin-1 OS=Homo sapiens GN=ATXN1 PE=1 SV=2	HSKADGLAGSR	Phospho (ST)	589.77	64.3538	2	.0030000000000.	0	-5.81732	-3.46208	0.00219687	0.0277771	37.62	28.9167	6	710	720	17.2	ATXN1 p-S711 (z= 2)	ATXN1 710 - 720	HS^KADGLAGSR	p0815	ATXN1 p-S712 (z= 2)	0.642632	1.04599	0.278224	0.660295	0.204008	0.429105	0.27926	0.336202	0.277988	1.07718	2.3361	1.70675	4.90888	0.905568	3.63761	0.53979	0.692633	0.262127	0.316714	0.236256	0.226692
MTG8_HUMAN	Protein CBFA2T1 OS=Homo sapiens GN=RUNX1T1 PE=1 SV=2	HSTMPDSPVDVK	Phospho (ST)	696.799	40.7615	2	.00000003000000.	3.35517	1.86047	2.60782	0.00382426	0.00432924	34.93	34.375	2	35	46	14.81	RUNX1T1 p-S41 (z= 2)	RUNX1T1 35 - 46	HSTMPDS^PVDVK	p0816	RUNX1T1 p-S42 (z= 2)	1.09577	2.88101	0.277276	0.208397	0.182124	1.42933	0.231678	0.58313	0.772443	0.309488	2.36039	2.8777	0.691872	0.638231	0.1132	1.26779	0.539754	1.38961	0.317658	0.541891	2.29126
RBP2_HUMAN	E3 SUMO-protein ligase RanBP2 OS=Homo sapiens GN=RANBP2 PE=1 SV=2	HSTPSPTR	Phospho (ST)	481.71	20.9857	2	.0000030000.	4.11169	1.9898	2.79417	0.0122316	0.0350447	28.57	24.9433	3	777	784	7.14	RANBP2 p-S781 (z= 2)	RANBP2 777 - 784	HSTPS^PTR	p0817	RANBP2 777 - 784 + Phospho (ST)	0.0353576	0.0346073	0.0352508	0.0360204	0.0354976	4.60771	2.73172	0.0340951	0.0342859	7.87568	0.0341886	0.0347058	0.0329363	5.19065	0.0323904	0.0368315	0.0355849	0.0355405	0.0364607	0.0364211	0.0340684
HNRH1_HUMAN	Heterogeneous nuclear ribonucleoprotein H OS=Homo sapiens GN=HNRNPH1 PE=1 SV=4	HTGPNSPDTANDGFVR	Phospho (ST)	882.872	37.3756	2	.000000300000000000.	3.63547	-1.07046	1.02537	4.61547e-06	0.0105983	64.58	35.7294	17	99	114	11.91	HNRNPH1 p-S104 (z= 2)	HNRNPH1 99 - 114	HTGPNS^PDTANDGFVR	p0818	HNRNPH1 p-S105 (z= 2)	1.50127	2.00584	0.494083	0.47436	0.719576	0.65304	1.32896	1.3933	0.528756	0.0320958	0.357733	0.67143	0.858305	1.17805	0.384112	0.71645	0.826386	0.954227	0.524614	2.37981	3.01761
HNRH1_HUMAN	Heterogeneous nuclear ribonucleoprotein H OS=Homo sapiens GN=HNRNPH1 PE=1 SV=4	HTGPNSPDTANDGFVR	Phospho (ST)	588.917	38.2269	3	.000000300000000000.	1.18272	-4.65154	-0.487041	0.000581408	0.0269296	43.61	29.655	6	99	114	12.86	HNRNPH1 p-S104 (z= 3)	HNRNPH1 99 - 114	HTGPNS^PDTANDGFVR	p0819	HNRNPH1 p-S105 (z= 3)	2.07608	3.74524	0.887632	2.01735	1.25962	0.000326524	2.03152	2.0819	3.66782	0.00031554	0.000315048	0.000319813	0.202981	0.414629	0.706769	0.000339402	0.000327914	0.000327505	0.000335984	0.000335619	1.90551
PDIA2_HUMAN	Protein disulfide-isomerase A2 OS=Homo sapiens GN=PDIA2 PE=1 SV=2	HTLGLALR	Phospho (ST)	480.76	36.3842	2	.0030000000.	9.9864	9.9864	9.9864	0.0480445	0.0480445	24.17	24.17	1	50	57	6.35	PDIA2 p-T51 (z= 2)	PDIA2 50 - 57	HT^LGLALR	p0821	PDIA2 50 - 57 + Phospho (ST)	0.588761	0.854047	1.36937	1.65304	1.26587	1.26188	1.02796	1.14102	0.996698	0.253042	2.03141e-05	1.24662	0.29877	1.08395	1.10676	1.29101	1.02894	1.057	1.28488	1.67984	0.510518
SESN1_HUMAN	Sestrin-1 OS=Homo sapiens GN=SESN1 PE=1 SV=2	HYIGIMAAAR	Phospho (Y)	394.856	45.7861	3	.004000000000.	3.33969	3.33969	3.33969	0.0447062	0.0447062	25.11	25.11	1	118	127	17.3	SESN1 p-Y119 (z= 3)	SESN1 118 - 127	HY^IGIMAAAR	p0822	SESN1 p-Y120 (z= 3)	0.300195	0.052738	0.0600471	0.00317491	0.210297	0.150509	0.27168	0.180303	0.334268	3.03343	2.41684	0.791437	0.563595	1.7246	0.260074	4.61062	2.94117	2.7216	0.223739	0.0435239	0.106162
HDAC2_HUMAN	Histone deacetylase 2 OS=Homo sapiens GN=HDAC2 PE=1 SV=2	IACDEEFSDSEDEGEGGRR	2 Phospho (ST)	1159.4	38.3283	2	.000000003030000000000.	1.78911	-0.887005	0.638095	6.80055e-05	0.00165263	49.87	41.7283	6	415	433	42.42	HDAC2 p-S422 p-S424 (z= 2)	HDAC2 415 - 433	IACDEEFS^DS^EDEGEGGRR	p0823	HDAC2 p-S423 p-S425 (z= 2)	0.00766235	0.00749976	0.00763921	0.00780599	3.68398	0.00767892	0.00731573	2.83692	0.00743011	0.00742061	0.00740902	7.31497	0.00713763	0.00740547	0.00701931	4.00956	0.00771161	0.00770197	0.00790139	3.03445	0.00738296
HDAC2_HUMAN	Histone deacetylase 2 OS=Homo sapiens GN=HDAC2 PE=1 SV=2	IACDEEFSDSEDEGEGGRR	2 Phospho (ST)	773.271	38.0544	3	.000000003030000000000.	1.28151	0.763557	1.02254	3.04481e-05	0.000115043	53.26	49.21	2	415	433	48.22	HDAC2 p-S422 p-S424 (z= 3)	HDAC2 415 - 433	IACDEEFS^DS^EDEGEGGRR	p0824	HDAC2 p-S423 p-S425 (z= 3)	1.73516	3.53266	6.23927	0.00602939	0.00594187	0.00593124	2.14037	2.10329	0.00573906	0.00573172	0.00572277	5.16152	0.00551315	0.00572003	0.00542176	0.00616516	0.00595649	0.00594905	0.00610308	0.00609645	0.00570264
PTN12_HUMAN	Tyrosine-protein phosphatase non-receptor type 12 OS=Homo sapiens GN=PTPN12 PE=1 SV=2	IADGVNEINTENMISSIEPEKQDSPPPKPPR	Phospho (ST)	1161.56	65.286	3	.000000000000000000000000300000000.	1.52284	1.52284	1.52284	3.21051e-05	3.21051e-05	56.38	56.38	1	309	339	10.74	PTPN12 p-S332 (z= 3)	PTPN12 309 - 339	IADGVNEINTENMISSIEPEKQDS^PPPKPPR	p0826	PTPN12 p-S333 (z= 3)	0.779067	1.20173	1.48838	1.38078	0.641494	1.00913	0.565717	1.07676	0.882261	0.718219	0.967437	1.04874	2.96546	1.02754	1.99334	0.493993	0.471974	0.378218	0.415338	0.854604	0.63983
PTN12_HUMAN	Tyrosine-protein phosphatase non-receptor type 12 OS=Homo sapiens GN=PTPN12 PE=1 SV=2	IADGVNEINTENMISSIEPEKQDSPPPKPPR	Phospho (ST)	871.42	64.0516	4	.000000000000000000000000300000000.	2.09269	-0.296986	1.05869	3.88664e-06	0.0061675	65.55	45.832	5	309	339	18.78	PTPN12 p-S332 (z= 4)	PTPN12 309 - 339	IADGVNEINTENMISSIEPEKQDS^PPPKPPR	p0827	PTPN12 p-S333 (z= 4)	0.000318457	0.0003117	5.44752	0.790916	1.26179	0.000319146	0.000304051	0.842698	2.20888	4.31897	0.000307928	3.46868	2.29915	0.000307781	0.000291732	0.000331732	0.000320504	0.000320104	0.000328392	0.357628	0.000306845
RMD1_HUMAN	Regulator of microtubule dynamics protein 1 OS=Homo sapiens GN=FAM82B PE=1 SV=1	IANAYIIK	Phospho (Y)	493.262	50.0969	2	.0000040000.	3.00861	3.00861	3.00861	0.0174765	0.0174765	26.74	26.74	1	184	191	10.44	FAM82B p-Y188 (z= 2)	FAM82B 184 - 191	IANAY^IIK	p0828	FAM82B p-Y189 (z= 2)	0.363352	0.0622458	0.173842	0.665227	0.902536	0.617432	0.793154	0.78253	0.742354	2.99795	1.91773	1.0699	3.14671	1.46194	0.382474	1.65524	1.2849	1.30329	0.0980744	0.177795	0.401313
I4E1B_HUMAN	Eukaryotic translation initiation factor 4E type 1B OS=Homo sapiens GN=EIF4E1B PE=2 SV=3	IAVWTREAENQAGVLHVGR	Phospho (ST)	547.281	36.6226	4	.000003000000000000000.	5.43959	5.43959	5.43959	0.0167705	0.0167705	28.51	28.51	1	188	206	15.19	EIF4E1B p-T192 (z= 4)	EIF4E1B 188 - 206	IAVWT^REAENQAGVLHVGR	p0829	EIF4E1B p-T193 (z= 4)	0.334027	0.351882	0.351402	0.0320749	0.0511566	0.27613	0.200641	0.271582	0.388039	0.468104	2.60493	3.28258	0.617412	2.14725	0.786771	3.54332	1.80629	2.2642	0.167583	0.365938	0.688677
HNRPD_HUMAN	Heterogeneous nuclear ribonucleoprotein D0 OS=Homo sapiens GN=HNRNPD PE=1 SV=1	IDASKNEEDEGHSNSSPR	Phospho (ST)	1026.42	22.4145	2	.00000000000003000000.	3.20456	-0.306219	1.67081	1.58185e-05	0.00173692	60.17	44.8177	22	68	85	10.61	HNRNPD p-S80 (z= 2)	HNRNPD 68 - 85	IDASKNEEDEGHS^NSSPR	p0830	HNRNPD p-S81 (z= 2)	0.616911	1.85681	1.34413	0.0571063	2.0265	2.52085	1.32742	1.73014	0.546455	1.13683	0.0598139	0.00015462	0.000146736	3.57233	0.411513	0.00016409	0.578798	1.58876	1.43153	0.152058	0.0415643
HNRPD_HUMAN	Heterogeneous nuclear ribonucleoprotein D0 OS=Homo sapiens GN=HNRNPD PE=1 SV=1	IDASKNEEDEGHSNSSPR	Phospho (ST)	684.618	19.9909	3	.00000000000000003000.	3.56734	0.524667	2.15815	0.011346	0.0335505	31.27	27.3633	6	68	85	8.93	HNRNPD p-S83 (z= 3)	HNRNPD 68 - 85	IDASKNEEDEGHSNSS^PR	p0831	HNRNPD 68 - 85 + Phospho (ST)	0.055217	0.0977533	0.0424908	0.150531	4.22245	4.77766	2.63275	3.16708	1.03698	0.0639139	0.0592391	7.50631e-05	7.1236e-05	0.103737	7.00551e-05	0.024862	1.36909	2.8486	0.100141	0.0301226	0.217159
TR150_HUMAN	Thyroid hormone receptor-associated protein 3 OS=Homo sapiens GN=THRAP3 PE=1 SV=2	IDISPSTFR	Phospho (ST)	558.263	61.521	2	.00003000000.	8.02771	-1.94975	2.47245	0.000421802	0.0180366	45.61	31.4544	70	679	687	31.24	THRAP3 p-S682 (z= 2)	THRAP3 679 - 687	IDIS^PSTFR	p0832	THRAP3 p-S683 (z= 2)	0.889982	1.22413	0.75653	1.26633	0.817193	0.832916	1.15102	1.43715	1.18821	0.634107	0.547778	0.581286	1.7695	0.44874	1.07047	0.220899	0.331428	0.29275	2.56543	1.69874	1.2754
HS90B_HUMAN	Heat shock protein HSP 90-beta OS=Homo sapiens GN=HSP90AB1 PE=1 SV=4	IEDVGSDEEDDSGKDK	Phospho (ST)	909.352	28.178	2	.000000300000000000.	9.09449	-1.01173	1.67383	2.35341e-09	0.00293526	96.89	55.1091	137	250	265	50.97	HSP90AB1 p-S255 (z= 2)	HSP90AB1 250 - 265	IEDVGS^DEEDDSGKDK	p0836	HSP90AB1 p-S256 (z= 2)	1.47617	2.50322	2.1481	1.62127e-05	1.32558	1.60308	1.04071	1.30597	0.967293	1.54123e-05	1.53882e-05	1.5621e-05	0.287311	0.921847	0.715031	0.438309	0.577588	0.337899	3.33635	2.01548	1.53341e-05
HS90B_HUMAN	Heat shock protein HSP 90-beta OS=Homo sapiens GN=HSP90AB1 PE=1 SV=4	IEDVGSDEEDDSGKDK	Phospho (ST)	606.572	30.4936	3	.000000300000000000.	3.58673	-0.359996	2.09501	9.80523e-05	0.0332544	50.73	29.5183	6	250	265	26.26	HSP90AB1 p-S255 (z= 3)	HSP90AB1 250 - 265	IEDVGS^DEEDDSGKDK	p0837	HSP90AB1 p-S256 (z= 3)	0.98789	2.33273	2.71831	0.000112532	1.74837	1.25352	0.847353	0.837508	1.16592	0.000106976	0.149068	0.536192	0.000102897	0.649319	0.710929	0.111818	0.000111171	0.000111032	3.64335	2.44307	0.864103
SHLB1_HUMAN	Endophilin-B1 OS=Homo sapiens GN=SH3GLB1 PE=1 SV=1	IEEFVYEKLDR	Phospho (Y)	760.857	47.9667	2	.0000004000000.	1.54636	1.54636	1.54636	0.0211553	0.0211553	29.25	29.25	1	75	85	18.55	SH3GLB1 p-Y80 (z= 2)	SH3GLB1 75 - 85	IEEFVY^EKLDR	p0838	SH3GLB1 p-Y81 (z= 2)	1.37359	0.801407	1.10194	0.0491976	0.0963334	0.137896	1.14522	1.40702	1.85867	3.02716	1.4781	1.06764	1.57824	0.986349	0.359693	0.583513	0.131663	0.498499	1.09237	1.21308	1.01243
RSF1_HUMAN	Remodeling and spacing factor 1 OS=Homo sapiens GN=RSF1 PE=1 SV=2	IESDEEEDFENVGK	Phospho (ST)	860.337	50.2437	2	.0003000000000000.	1.15032	1.15032	1.15032	0.037385	0.037385	24.88	24.88	1	1343	1356	24.88	RSF1 p-S1345 (z= 2)	RSF1 1343 - 1356	IES^DEEEDFENVGK	p0840	RSF1 p-S1346 (z= 2)	0.564526	0.55479	0.188112	0.470295	0.333302	0.349456	0.488983	0.153374	2.44215	1.11565	0.306866	0.247149	0.820617	0.171676	8.52936	0.580303	0.192384	0.256899	0.527759	0.178934	2.52741
HS105_HUMAN	Heat shock protein 105 kDa OS=Homo sapiens GN=HSPH1 PE=1 SV=1	IESPKLER	Phospho (ST)	526.264	30.4597	2	.0003000000.	4.14654	-3.35457	1.60829	0.000613628	0.0219213	42.69	30.315	34	807	814	33.8	HSPH1 p-S809 (z= 2)	HSPH1 807 - 814	IES^PKLER	p0841	HSPH1 p-S810 (z= 2)	1.77306	2.27118	4.00142	1.35891	1.13151	1.16919	0.961257	1.03369	0.548126	1.90201e-06	0.574824	0.954174	0.12192	0.35224	0.264702	0.682448	0.656625	0.641998	0.734797	0.62214	1.14579
HS105_HUMAN	Heat shock protein 105 kDa OS=Homo sapiens GN=HSPH1 PE=1 SV=1	IESPKLER	Phospho (ST)	351.18	37.8787	3	.0003000000.	5.25456	3.11276	4.18366	0.0186597	0.0459743	27.86	24.955	2	807	814	20.25	HSPH1 p-S809 (z= 3)	HSPH1 807 - 814	IES^PKLER	p0842	HSPH1 p-S810 (z= 3)	1.9052	2.44602	4.43084	1.31345	1.08603	0.96653	0.866574	0.965496	0.698529	0.118893	0.426316	1.15989	0.0831027	0.303661	1.75902e-05	0.575597	0.515578	0.501489	0.567072	0.637822	1.43189
NID1_HUMAN	Nidogen-1 OS=Homo sapiens GN=NID1 PE=1 SV=3	IEVAKLDGTQR	Phospho (ST)	655.328	26.5302	2	.0000000003000.	1.25932	-2.54615	-0.643418	0.0194509	0.0396927	28.43	26.065	2	1045	1055	10.12	NID1 p-T1053 (z= 2)	NID1 1045 - 1055	IEVAKLDGT^QR	p0843	NID1 p-T1054 (z= 2)	0.133686	0.205822	0.324882	0.165468	0.000658424	0.165825	0.000626161	0.16271	0.00063595	2.87717	5.57285	0.000643738	0.000610917	3.74608	5.15417	0.000683167	0.120433	0.000659219	1.16877	0.33671	0.860903
SMUF1_HUMAN	E3 ubiquitin-protein ligase SMURF1 OS=Homo sapiens GN=SMURF1 PE=1 SV=2	IEVSREEIFEESYR	Phospho (ST); Phospho (Y)	649.271	33.3337	3	.0000000000003400.	0	-2.20744	-1.32817	0.0197175	0.0405401	28.62	26.15	3	401	414	17.81	SMURF1 p-S412 p-Y413 (z= 3)	SMURF1 401 - 414	IEVSREEIFEES^Y^R	p0844	SMURF1 p-S413 p-Y414 (z= 3)	1.63209	0.913151	0.686124	0.021615	1.44961	3.32982	0.955614	1.2171	1.74261	0.853635	1.17071	4.50895e-06	0.830155	1.33479	0.101522	0.62566	0.608828	0.457572	1.00222	1.21783	0.849336
ANTRL_HUMAN	Anthrax toxin receptor-like OS=Homo sapiens GN=ANTXRL PE=2 SV=2	IFHRLALGSR	Phospho (ST)	625.331	74.508	2	.000000000300.	0	-1.83238	-1.83238	0.0482723	0.0482723	23.77	23.77	1	39	48	17.29	ANTXRL p-S47 (z= 2)	ANTXRL 39 - 48	IFHRLALGS^R	p0845	ANTXRL p-S48 (z= 2)	0.75228	0.918342	0.693302	0.787575	0.984078	0.916405	0.957396	1.14999	0.979794	1.35007	0.698211	4.46842e-05	2.38454	1.54284	4.30371	0.275868	4.5816e-05	0.491737	0.92371	0.510488	0.379566
UN45B_HUMAN	Protein unc-45 homolog B OS=Homo sapiens GN=UNC45B PE=2 SV=1	IFQNNGVALLLQLLDTK	Phospho (ST)	396.82	43.1725	5	.0000000000000000300.	6.70267	6.70267	6.70267	0.0429032	0.0429032	20.06	20.06	1	175	191	6.31	UNC45B p-T190 (z= 5)	UNC45B 175 - 191	IFQNNGVALLLQLLDT^K	p0846	UNC45B 175 - 191 + Phospho (ST)	0.301104	0.191175	0.156088	0.188762	0.000383152	0.000382467	0.149506	0.0898121	2.09168	0.123077	2.40397	4.90568	6.9253	1.35454	0.669938	0.00039755	0.151045	0.000383615	0.111039	0.00039312	1.18535
DPOE2_HUMAN	DNA polymerase epsilon subunit 2 OS=Homo sapiens GN=POLE2 PE=1 SV=2	IGDAIVLGMITQLKEGK	Oxidation (M); Phospho (ST)	471.246	60.3625	4	.0000000002030000000.	0	-7.94012	-7.94012	0.0425155	0.0425155	24.47	24.47	1	178	194	17.34	POLE2 p-T188 (z= 4) + Oxi	POLE2 178 - 194	IGDAIVLGMIT^QLKEGK	p0847	POLE2 p-T189 (z= 4) + oxidation	0.0714315	2.2704	1.22129	0.304996	0.235505	0.272505	0.678315	1.4786	0.194632	1.52077	1.12432	0.411096	0.929985	1.83143	0.287911	0.285774	2.02023	5.40419	0.27136	0.000233379	0.185012
BOP1_HUMAN	Ribosome biogenesis protein BOP1 OS=Homo sapiens GN=BOP1 PE=1 SV=2	IGDEYAEDSSDEEDIR	2 Phospho (ST)	1001.85	46.8745	2	.000000000330000000.	3.55651	0.359199	1.60815	5.64601e-07	1.61849e-05	69.34	60.1383	6	118	133	54.29	BOP1 p-S126 p-S127 (z= 2)	BOP1 118 - 133	IGDEYAEDS^S^DEEDIR	p0848	BOP1 p-S127 p-S128 (z= 2)	0.00617175	0.00604079	2.52091	2.97484	0.00619619	0.0061851	0.00589256	0.00595138	0.00598469	8.86992	0.00596771	0.00605798	0.00574911	0.00596485	0.00565381	0.00642903	0.00621143	0.00620367	2.76458	3.77314	0.00594671
CDC2_HUMAN	Cell division control protein 2 homolog OS=Homo sapiens GN=CDC2 PE=1 SV=2	IGEGTYGVVYK	Phospho (ST)	633.299	47.445	2	.0000030000000.	6.84969	6.84969	6.84969	0.0140813	0.0140813	29.5	29.5	1	10	20	2.26	CDC2 p-T14 (z= 2)	CDC2 10 - 20	IGEGT^YGVVYK	p0849	CDC2 10 - 20 + Phospho (ST)	0.737275	2.46166	1.79352	1.19429	1.17338	0.939929	0.984968	0.82478	0.836866	1.49735	0.904398	0.686824	0.40027	0.257041	0.0311717	0.149844	0.333407	0.215974	1.0271	0.684104	3.86583
CDC2_HUMAN	Cell division control protein 2 homolog OS=Homo sapiens GN=CDC2 PE=1 SV=2	IGEGTYGVVYK	Phospho (ST); Phospho (Y)	673.279	50.5448	2	.0000034000000.	1.36701	1.36701	1.36701	0.0284468	0.0284468	25.63	25.63	1	10	20	18.5	CDC2 p-T14 p-Y15 (z= 2)	CDC2 10 - 20	IGEGT^Y^GVVYK	p0850	CDC2 p-T15 p-Y16 (z= 2)	1.62735	2.06039	1.56619	5.82962e-05	5.745e-05	5.73472e-05	5.46349e-05	5.51803e-05	1.57643	5.54181e-05	0.647049	0.56735	3.03467	1.40732	5.24212e-05	5.96089e-05	5.75914e-05	0.56598	1.56573	3.20889	3.17215
NKAP_HUMAN	NF-kappa-B-activating protein OS=Homo sapiens GN=NKAP PE=1 SV=1	IGELGAPEVWGLSPK	Phospho (ST)	816.906	68.6215	2	.00000000000003000.	3.31106	-1.6773	1.0765	0.000464491	0.00419344	45.12	37.2445	22	137	151	34.08	NKAP p-S149 (z= 2)	NKAP 137 - 151	IGELGAPEVWGLS^PK	p0852	NKAP p-S150 (z= 2)	1.35148	1.59572	0.67377	0.653732	0.505004	0.933826	1.35186	1.34366	1.75235	1.37417	0.389521	1.56768	0.498391	0.28864	1.76389	0.142351	0.402555	0.568378	2.12848	1.14937	0.565199
RRMJ1_HUMAN	Putative ribosomal RNA methyltransferase 1 OS=Homo sapiens GN=FTSJ1 PE=1 SV=2	IGGQGSGHVVAVDLQAMAPLPGVVQIQGDITQLSTAK	Phospho (ST)	1245.97	83.9769	3	.000000000000000000000000000000030000000.	0	-4.5573	-3.7139	0.0120043	0.0161759	27.81	26.525	2	63	99	3.27	FTSJ1 p-T93 (z= 3)	FTSJ1 63 - 99	IGGQGSGHVVAVDLQAMAPLPGVVQIQGDIT^QLSTAK	p0853	FTSJ1 63 - 99 + Phospho (ST)	1.14117	0.291981	0.460726	0.0374656	1.33375	1.52781	1.53789	2.51014	1.9202	1.08053	0.856534	1.35343	1.31988	2.00097	2.00337	0.0666212	0.377626	0.418175	0.38303	0.305454	0.0732502
RRMJ1_HUMAN	Putative ribosomal RNA methyltransferase 1 OS=Homo sapiens GN=FTSJ1 PE=1 SV=2	IGGQGSGHVVAVDLQAMAPLPGVVQIQGDITQLSTAK	Phospho (ST)	934.73	83.8128	4	.000000000000000000000000000000000003000.	0	-4.50803	-4.50803	0.0243962	0.0243962	24.76	24.76	1	63	99	0	FTSJ1 p-T97 (z= 4)	FTSJ1 63 - 99	IGGQGSGHVVAVDLQAMAPLPGVVQIQGDITQLST^AK	p0854	FTSJ1 63 - 99 + Phospho (ST)	1.0728	0.513228	0.473647	0.0401819	0.105018	1.26853	0.0404404	3.34847	2.36539	1.56701	1.45026	1.69417	1.42402	1.6341	2.94679	2.71318e-05	2.62135e-05	2.61808e-05	0.48184	0.341778	0.232253
ODBA_HUMAN	2-oxoisovalerate dehydrogenase subunit alpha, mitochondrial OS=Homo sapiens GN=BCKDHA PE=1 SV=2	IGHHSTSDDSSAYR	Phospho (ST)	806.825	24.1661	2	.0000030000000000.	2.28215	-1.04366	1.07664	4.22106e-05	0.0185967	54.68	36.7857	7	333	346	12.44	BCKDHA p-S337 (z= 2)	BCKDHA 333 - 346	IGHHS^TSDDSSAYR	p0855	BCKDHA p-S338 (z= 2)	1.00134	3.90913	1.4918	0.000656702	0.277786	5.54181	1.04438	0.322928	0.231994	0.00062428	0.000623305	0.000632734	0.000600474	2.26726	1.22145	0.000671488	0.0258943	1.17304	0.586676	0.653475	1.24722
RBM39_HUMAN	RNA-binding protein 39 OS=Homo sapiens GN=RBM39 PE=1 SV=2	IGLPHSIK	Phospho (ST)	472.754	44.5343	2	.0000003000.	6.24381	-2.34131	2.66374	0.000117144	0.0159746	50.05	33.5381	27	112	119	40.95	RBM39 p-S117 (z= 2)	RBM39 112 - 119	IGLPHS^IK	p0856	RBM39 p-S118 (z= 2)	1.30909	1.381	0.835227	1.09887	1.4499	0.458736	0.379435	0.393687	0.57265	0.488748	0.507983	0.280516	4.14496	0.247236	0.0368627	0.601913	0.670646	0.490217	0.875986	4.03047	0.74587
ABCBA_HUMAN		IGNVRTVR	Phospho (ST)	497.766	44.9736	2	.0000003000.	4.36631	2.27274	3.31952	0.030338	0.0383395	25.99	24.325	2	358	365	9.43	ABCBA p-T363 (z= 2)	ABCBA 358 - 365	IGNVRT^VR	p0857	ABCBA 358 - 365 + Phospho (ST)	3.39504	0.366173	1.85438	0.354766	0.472608	0.402694	0.203219	0.255925	0.786586	3.12966	1.92506	1.74261	1.66985	0.883986	0.515426	0.744159	0.583415	0.437861	0.244012	0.0793896	0.95319
ORC6_HUMAN	Origin recognition complex subunit 6 OS=Homo sapiens GN=ORC6L PE=1 SV=1	IGQQVDREPGDVATPPR	Phospho (ST)	957.958	39.2957	2	.0000000000000030000.	0	-0.0679242	-0.0679242	0.0325471	0.0325471	27.33	27.33	1	182	198	27.33	ORC6L p-T195 (z= 2)	ORC6L 182 - 198	IGQQVDREPGDVAT^PPR	p0859	ORC6L p-T196 (z= 2)	2.87841	0.194968	0.139679	0.000297831	0.204535	0.157305	0.162341	0.000281912	0.171333	4.57078	3.19804	0.277043	0.00027233	0.123538	0.105768	0.209899	0.00029423	0.162571	1.1611	0.204263	7.07728
ORC6_HUMAN	Origin recognition complex subunit 6 OS=Homo sapiens GN=ORC6L PE=1 SV=1	IGQQVDREPGDVATPPR	Phospho (ST)	638.975	36.6035	3	.0000000000000030000.	1.75766	1.75766	1.75766	0.00364584	0.00364584	36.57	36.57	1	182	198	31.86	ORC6L p-T195 (z= 3)	ORC6L 182 - 198	IGQQVDREPGDVAT^PPR	p0860	ORC6L p-T196 (z= 3)	0.48656	0.57218	0.261044	1.91951	1.6824	1.18569	1.38964	0.0967928	0.0941106	0.133654	0.493845	1.74214	0.0518491	0.120745	0.0974695	0.997937	2.74672	1.65646	0.124732	4.79796	0.348569
CU096_HUMAN	Uncharacterized protein C21orf96 OS=Homo sapiens GN=C21orf96 PE=2 SV=1	IGTQTIIPIR	Phospho (ST)	596.33	84.8379	2	.000003000000.	1.62769	1.62769	1.62769	0.00116429	0.00116429	38.09	38.09	1	25	34	22.09	C21orf96 p-T29 (z= 2)	C21orf96 25 - 34	IGTQT^IIPIR	p0862	C21orf96 p-T30 (z= 2)	0.199657	0.252593	0.278154	0.55277	0.552786	0.464536	0.751376	0.819946	0.207431	0.483314	0.797499	0.692817	2.33069	0.734579	4.15973	1.05922	3.03879	2.16937	0.454116	0.447412	0.553209
PYR1_HUMAN	CAD protein OS=Homo sapiens GN=CAD PE=1 SV=3	IHRASDPGLPAEEPK	Phospho (ST)	848.908	35.7849	2	.00000300000000000.	0.906357	-0.379173	0.407646	9.99991e-05	0.00637193	52.33	39.1586	7	1855	1869	46.76	CAD p-S1859 (z= 2)	CAD 1855 - 1869	IHRAS^DPGLPAEEPK	p0863	CAD p-S1860 (z= 2)	1.4591	1.4206	0.816591	1.13002	0.937812	1.18467	1.97482	1.56335	1.38709	5.16532e-05	5.15726e-05	0.108253	0.179176	0.734999	0.313844	1.25377	1.25352	1.05036	0.939485	1.65832	1.63412
BRD4_HUMAN	Bromodomain-containing protein 4 OS=Homo sapiens GN=BRD4 PE=1 SV=2	IHSPIIR	Phospho (ST)	458.245	31.0538	2	.000300000.	8.8695	-1.97819	2.62094	0.00079973	0.00775437	40.47	32.3071	38	1115	1121	28.46	BRD4 p-S1117 (z= 2)	BRD4 1115 - 1121	IHS^PIIR	p0865	BRD4 p-S1118 (z= 2)	1.73181	1.88526	1.64263	1.81767	1.46584	1.54408	1.14392	1.33158	1.8106	0.0413523	0.152336	0.0993998	0.452233	3.75504e-05	0.0195911	1.00292	0.897065	0.781533	1.8157	1.2898	0.0746234
GP108_HUMAN	Protein GPR108 OS=Homo sapiens GN=GPR108 PE=2 SV=2	IHWLMAALAFTK	Phospho (ST)	741.374	63.401	2	.00000000000300.	1.71807	1.71807	1.71807	0.0212017	0.0212017	27.74	27.74	1	292	303	22.8	GPR108 p-T302 (z= 2)	GPR108 292 - 303	IHWLMAALAFT^K	p0866	GPR108 p-T303 (z= 2)	1.26114	0.72475	0.546559	0.264006	0.677889	0.584846	1.05587	1.34238	0.763833	0.451522	1.4561	1.00756	1.33664	1.20705	3.30755	1.00528	1.57342	1.09909	0.165181	0.955441	0.213888
HNRPK_HUMAN	Heterogeneous nuclear ribonucleoprotein K OS=Homo sapiens GN=HNRNPK PE=1 SV=1	IILDLISESPIK	Phospho (ST)	710.889	73.3962	2	.00000000030000.	0	-0.584605	-0.584605	4.84431e-05	4.84431e-05	51.84	51.84	1	208	219	13.23	HNRNPK p-S216 (z= 2)	HNRNPK 208 - 219	IILDLISES^PIK	p0867	HNRNPK p-S217 (z= 2)	1.9619	1.29206	1.93611	2.24811	0.000191752	1.80641	0.000182356	2.86556	2.53282	0.533453	0.000184681	0.535771	1.05659	0.765101	1.05132	0.0680276	0.1136	0.0479668	0.000196954	0.774886	1.40956
HNRPK_HUMAN	Heterogeneous nuclear ribonucleoprotein K OS=Homo sapiens GN=HNRNPK PE=1 SV=1	IILDLISESPIKGR	Phospho (ST)	817.451	70.334	2	.0000000003000000.	3.63527	-1.42325	0.866591	6.24517e-07	0.00580681	70.24	42.4919	21	208	221	13.27	HNRNPK p-S216 (z= 2)	HNRNPK 208 - 221	IILDLISES^PIKGR	p0868	HNRNPK p-S217 (z= 2)	0.376401	1.0207	0.555368	1.18046	0.991698	0.838275	1.3131	1.42894	1.42342	1.53333	0.964079	1.32447	0.66603	1.02776	3.09755	0.126593	1.07751	0.683372	0.590169	0.358369	0.422413
HNRPK_HUMAN	Heterogeneous nuclear ribonucleoprotein K OS=Homo sapiens GN=HNRNPK PE=1 SV=1	IILDLISESPIKGR	Phospho (ST)	545.304	69.0825	3	.0000000003000000.	3.96842	-2.81098	1.82411	0.000107096	0.0153631	47.73	30.4543	14	208	221	20.15	HNRNPK p-S216 (z= 3)	HNRNPK 208 - 221	IILDLISES^PIKGR	p0869	HNRNPK p-S217 (z= 3)	0.537845	1.28826	0.74567	1.4812	1.45384	0.959527	1.77845	2.12509	1.88355	1.05399	0.58183	1.12044	0.763331	0.648672	1.73789	5.72014e-05	0.368992	0.312074	0.958543	0.56249	0.638275
NEDD1_HUMAN	Protein NEDD1 OS=Homo sapiens GN=NEDD1 PE=1 SV=1	IILYDTSSK	2 Phospho (ST)	600.259	27.16	2	.00000030300.	7.62035	7.62035	7.62035	0.0196583	0.0196583	27.82	27.82	1	231	239	1.17	NEDD1 p-T236 p-S238 (z= 2)	NEDD1 231 - 239	IILYDT^SS^K	p0870	NEDD1 231 - 239 + 2 Phospho (ST)	0.515388	0.0651988	0.101975	0.818343	2.04276	2.01281	2.89355	3.74893	2.32237	0.290283	0.000228572	0.00023203	0.0289037	3.48906	0.0354558	0.000246242	0.000237907	0.901793	1.39544	0.21874	0.118052
HNRPK_HUMAN	Heterogeneous nuclear ribonucleoprotein K OS=Homo sapiens GN=HNRNPK PE=1 SV=1	IIPTLEEGLQLPSPTATSQLPLESDAVECLNYQHYK	Phospho (ST)	1379.01	85.0759	3	.00000000000003000000000000000000000000.	4.92814	-0.224239	1.76213	5.40257e-16	5.64624e-05	162.76	100.144	43	104	139	22.76	HNRNPK p-S116 (z= 3)	HNRNPK 104 - 139	IIPTLEEGLQLPS^PTATSQLPLESDAVECLNYQHYK	p0872	HNRNPK p-S117 (z= 3)	0.0658555	0.630201	1.44273	2.05951	1.14029	1.63554	1.6444	1.88903	1.33133	0.449626	0.0808426	9.19893e-05	0.757427	0.573999	1.18995	0.0588031	0.602918	0.117761	2.09357	1.55145	1.68469
HNRPK_HUMAN	Heterogeneous nuclear ribonucleoprotein K OS=Homo sapiens GN=HNRNPK PE=1 SV=1	IIPTLEEGLQLPSPTATSQLPLESDAVECLNYQHYK	Phospho (ST)	1034.51	81.9439	4	.00000000000000030000000000000000000000.	3.8938	-0.0732948	1.67642	0.00139768	0.0194847	38.86	29.3692	12	104	139	5.49	HNRNPK p-T118 (z= 4)	HNRNPK 104 - 139	IIPTLEEGLQLPSPT^ATSQLPLESDAVECLNYQHYK	p0873	HNRNPK 104 - 139 + Phospho (ST)	0.453376	0.628991	1.41418	2.07867	1.62559	1.74754	1.58059	1.54884	1.14876	0.447724	0.654486	0.26117	0.834255	0.494392	0.316391	0.0292001	0.578291	0.39954	1.90662	1.52061	1.33078
RFC1_HUMAN	Replication factor C subunit 1 OS=Homo sapiens GN=RFC1 PE=1 SV=4	IIYDSDSESEETLQVK	Phospho (ST); Phospho (Y)	1008.41	55.705	2	.000400000300000000.	2.26175	2.26175	2.26175	0.000488787	0.000488787	45.15	45.15	1	65	80	0	RFC1 p-Y67 p-S73 (z= 2)	RFC1 65 - 80	IIY^DSDSES^EETLQVK	p0875	RFC1 65 - 80 + Phospho (ST); Phospho (Y)	0.362489	1.58036	0.485467	1.27824	1.21392	1.65268	0.309471	1.56534	1.51864	3.03643	1.68545	0.000937706	1.20495	0.00092329	0.000875145	1.42397	0.991741	0.681107	1.43695	0.00098405	0.569076
TRPM6_HUMAN	Transient receptor potential cation channel subfamily M member 6 OS=Homo sapiens GN=TRPM6 PE=1 SV=2	IKNLSGSSEIGQGAWVK	Phospho (ST)	927.47	61.2166	2	.0000000030000000000.	8.19624	8.19624	8.19624	0.0302599	0.0302599	26.79	26.79	1	1556	1572	0	TRPM6 p-S1563 (z= 2)	TRPM6 1556 - 1572	IKNLSGSS^EIGQGAWVK	p0878	TRPM6 1556 - 1572 + Phospho (ST)	8.2664e-05	0.914136	0.644177	0.151983	0.259205	0.192263	0.681327	0.630842	0.402945	8.0056e-05	7.9931e-05	8.11401e-05	6.15282	2.2624	7.57267e-05	4.6651	4.04207	8.30914e-05	8.52428e-05	8.51503e-05	7.96498e-05
ANR12_HUMAN	Ankyrin repeat domain-containing protein 12 OS=Homo sapiens GN=ANKRD12 PE=1 SV=3	IKPPYANRLSTSHLR	Phospho (ST)	916.975	72.5496	2	.00000000000030000.	0	-5.82008	-5.82008	0.0266038	0.0266038	25.22	25.22	1	1273	1287	3.19	ANKRD12 p-S1284 (z= 2)	ANKRD12 1273 - 1287	IKPPYANRLSTS^HLR	p0879	ANKRD12 1273 - 1287 + Phospho (ST)	0.277773	1.81529	1.47388	3.5279	3.33463	3.24467	0.0575205	0.0884953	0.000110894	0.0977942	0.364718	1.1254	0.236277	0.128326	0.114381	1.14296	0.0491564	0.000114952	1.2227	1.20501	1.49289
TM145_HUMAN	Transmembrane protein 145 OS=Homo sapiens GN=TMEM145 PE=2 SV=1	ILAKLLFSSSFLIFLLMLILLGK	Oxidation (M); 2 Phospho (ST)	693.139	80.6036	4	.0000000033000000020000000.	0	-3.85548	-3.85548	0.0387284	0.0387284	17.13	17.13	1	241	263	1.51	TMEM145 p-S248 p-S249 (z= 4) + Oxi	TMEM145 241 - 263	ILAKLLFS^S^SFLIFLLMLILLGK	p0880	TMEM145 241 - 263 + Oxidation (M); 2 Phospho (ST)	0.128477	0.0946501	0.151212	8.96061e-05	8.83055e-05	8.81474e-05	0.233986	0.214701	0.181979	2.52361	2.19227	1.18878	3.40771	2.97704	5.32659	0.691243	8.85227e-05	0.790115	0.351688	0.277637	0.267956
RN214_HUMAN	RING finger protein 214 OS=Homo sapiens GN=RNF214 PE=1 SV=2	ILEKLLTR	Phospho (ST)	533.308	32.9681	2	.0000000300.	0.592711	0.592711	0.592711	0.0235663	0.0235663	23.31	23.31	1	558	565	20.97	RNF214 p-T564 (z= 2)	RNF214 558 - 565	ILEKLLT^R	p0881	RNF214 p-T565 (z= 2)	0.00163859	0.977276	0.0145233	3.54119	4.15307	4.34026	2.40413	2.3977	0.975513	0.0216372	0.00177276	0.000247081	0.000795027	0.00357168	0.00823564	0.0208586	0.676401	1.44882	0.00688269	0.00407694	0.00139617
CDK13_HUMAN	Cell division protein kinase 13 OS=Homo sapiens GN=CDK13 PE=1 SV=2	ILELTPEPDRPR	Phospho (ST)	758.384	49.5669	2	.00000300000000.	2.06898	-0.703747	0.330087	0.000583943	0.00704603	43.34	35.092	10	1242	1253	36.91	CDK13 p-T1246 (z= 2)	CDK13 1242 - 1253	ILELT^PEPDRPR	p0882	CDK13 p-T1247 (z= 2)	0.106136	0.090737	0.0316357	0.0581175	0.0502921	0.298995	0.647296	0.461337	0.751023	2.35049	0.105714	2.31182	0.0839665	3.91397	0.164311	3.90354	3.24004	2.2301	0.0442834	0.0551259	0.101079
SEPT7_HUMAN	Septin-7 OS=Homo sapiens GN=SEPT7 PE=1 SV=2	ILEQQNSSRTLEK	Phospho (ST)	813.401	32.8441	2	.000000000030000.	2.31907	-0.585925	0.767076	0.000225951	0.016527	48.7	33.1108	12	417	429	8.23	SEPT7 p-T426 (z= 2)	SEPT7 417 - 429	ILEQQNSSRT^LEK	p0883	SEPT7 417 - 429 + Phospho (ST)	2.74283	3.18642	5.62858	1.02044	0.85199	0.982498	0.661385	0.736232	0.285024	7.60701e-05	0.0909325	7.71003e-05	0.306016	0.835112	0.635133	0.427646	0.426597	0.334525	1.16119	0.687214	7.56841e-05
MSH5_HUMAN	MutS protein homolog 5 OS=Homo sapiens GN=MSH5 PE=1 SV=1	ILFLSSIIPFDCLLTVR	Phospho (ST)	696.366	76.2739	3	.0000003000000000000.	0	-9.50542	-9.50542	0.0302691	0.0302691	25.19	25.19	1	165	181	8.16	MSH5 p-S170 (z= 3)	MSH5 165 - 181	ILFLSS^IIPFDCLLTVR	p0884	MSH5 165 - 181 + Phospho (ST)	0.226787	0.220372	0.309427	0.00623799	0.214493	0.402296	0.489894	0.526121	0.508257	2.43563	2.80962	1.79661	2.58445	1.70652	2.846	0.665927	1.32101	1.07111	0.362964	0.241275	0.255
LARP1_HUMAN	La-related protein 1 OS=Homo sapiens GN=LARP1 PE=1 SV=2	ILIVTQTPHYMR	Phospho (ST)	776.394	53.7891	2	.00000003000000.	4.8537	-1.51731	1.54985	2.45595e-05	0.00443165	57.59	44.1276	17	643	654	23.11	LARP1 p-T649 (z= 2)	LARP1 643 - 654	ILIVTQT^PHYMR	p0885	LARP1 p-T650 (z= 2)	0.442907	0.473892	0.123807	0.139534	0.0839265	0.0410823	0.101712	1.27041	0.52043	0.622464	2.36186	0.311272	0.467978	0.125928	0.138738	1.42049	1.44026	1.55176	5.68274	3.44584	0.232972
RL4_HUMAN	60S ribosomal protein L4 OS=Homo sapiens GN=RPL4 PE=1 SV=5	ILKSPEIQR	Phospho (ST)	582.315	35.794	2	.00003000000.	7.12529	-2.1813	2.22257	0.0431326	0.0482996	24.24	23.43	4	292	300	21.57	RPL4 p-S295 (z= 2)	RPL4 292 - 300	ILKS^PEIQR	p0886	RPL4 p-S296 (z= 2)	1.64479	2.39549	1.34713	0.881893	1.08599	5.00894e-05	0.795083	1.28523	0.681152	4.84045e-05	0.695331	4.906e-05	4.65586e-05	0.847598	4.57868e-05	1.62618	1.61224	1.47586	0.786875	1.1763	2.66262
MPU1_HUMAN		ILLSKGLGLGIVAGSLLVK	Phospho (ST)	966.091	83.4939	2	.000030000000000000000.	1.41231	1.41231	1.41231	0.0485289	0.0485289	13.14	13.14	1	40	58	13.14	MPU1 p-S43 (z= 2)	MPU1 40 - 58	ILLS^KGLGLGIVAGSLLVK	p0887	MPU1 p-S44 (z= 2)	0.0162788	0.0363826	0.0474551	1.75043	0.807247	0.916712	1.47773	1.85864	0.850662	1.326	1.53602	0.580679	2.58301	1.44043	5.37749	0.0465962	0.114791	0.174831	0.0273777	0.0118415	0.0193864
MPU1_HUMAN	Mannose-P-dolichol utilization defect 1 protein OS=Homo sapiens GN=MPDU1 PE=1 SV=2	ILLSKGLGLGIVAGSLLVK	Phospho (ST)	644.396	85.6475	3	.000000000000000300000.	0.611347	0.611347	0.611347	0.0165959	0.0165959	17.8	17.8	1	40	58	8.66	MPDU1 p-S54 (z= 3)	MPDU1 40 - 58	ILLSKGLGLGIVAGS^LLVK	p0888	MPDU1 40 - 58 + Phospho (ST)	5.39656e-05	0.0283032	0.0377259	1.6007	0.721898	0.847206	1.01363	2.29136	0.905597	1.47357	2.03849	0.824732	1.56501	0.864699	6.49954	0.0338465	0.0963623	0.0996324	0.0338428	5.55888e-05	0.0237409
STK10_HUMAN	Serine/threonine-protein kinase 10 OS=Homo sapiens GN=STK10 PE=1 SV=1	ILRLSTFEK	Phospho (ST)	593.816	61.6031	2	.00000030000.	0.45799	0.45799	0.45799	0.0214687	0.0214687	27.27	27.27	1	9	17	1.78	STK10 p-T14 (z= 2)	STK10 9 - 17	ILRLST^FEK	p0889	STK10 9 - 17 + Phospho (ST)	0.932299	0.809989	0.818015	0.0160682	1.15601	1.00269	0.0585831	0.263708	0.391615	2.10834	1.85618	1.35458	0.0948145	0.104146	3.79381	1.97606	0.106636	0.0785154	1.98307	1.09178	1.0031
HLX_HUMAN	H2.0-like homeobox protein OS=Homo sapiens GN=HLX PE=1 SV=3	ILSAEFDPK	Phospho (ST)	550.259	47.0901	2	.00030000000.	2.86845	2.86845	2.86845	0.0216838	0.0216838	27.52	27.52	1	181	189	7.82	HLX p-S183 (z= 2)	HLX 181 - 189	ILS^AEFDPK	p0890	HLX 181 - 189 + Phospho (ST)	1.12623	0.991862	0.872267	0.99718	1.07273	0.781299	1.06292	1.02137	1.23398	1.21779	0.750582	0.688669	1.61487	0.734162	0.386633	1.88306	1.6964	1.39626	0.31926	1.15246	7.25832e-06
AAK1_HUMAN	AP2-associated protein kinase 1 OS=Homo sapiens GN=AAK1 PE=1 SV=2	ILSDVTHSAVFGVPASK	Phospho (ST)	904.455	70.2174	2	.0003000000000000000.	4.91671	1.50756	2.69928	1.69546e-08	0.000401338	89.23	59.2433	3	635	651	42.53	AAK1 p-S637 (z= 2)	AAK1 635 - 651	ILS^DVTHSAVFGVPASK	p0891	AAK1 p-S638 (z= 2)	0.425785	0.482826	0.0861899	0.408788	1.4372	1.61899	0.275659	2.34691	2.46175	0.393511	0.365431	0.192905	1.82516	0.767662	3.69488	0.12029	2.31366	1.35863	0.152829	0.218122	0.0528345
ARHG2_HUMAN	Rho guanine nucleotide exchange factor 2 OS=Homo sapiens GN=ARHGEF2 PE=1 SV=4	ILSQSTDSLNMR	Phospho (ST)	722.831	53.6814	2	.00000300000000.	3.00627	1.66246	2.33437	0.00458819	0.00658442	35.13	33.835	2	170	181	10.88	ARHGEF2 p-S174 (z= 2)	ARHGEF2 170 - 181	ILSQS^TDSLNMR	p0892	ARHGEF2 p-S175 (z= 2)	3.03328	0.450838	0.745226	0.666597	0.978077	0.641079	0.635208	0.9651	0.836354	0.697671	0.747828	0.169007	0.802303	0.753159	0.993869	2.01248	0.763782	2.11317	1.67749	1.16667	0.150799
VPS8_HUMAN	Vacuolar protein sorting-associated protein 8 homolog OS=Homo sapiens GN=VPS8 PE=1 SV=2	ILVIGLKPSLK	Phospho (ST)	420.926	63.5565	3	.0000000003000.	0	-5.8567	-5.8567	0.0247276	0.0247276	16.86	16.86	1	326	336	12.27	VPS8 p-S334 (z= 3)	VPS8 326 - 336	ILVIGLKPS^LK	p0893	VPS8 p-S335 (z= 3)	0.242047	0.129512	0.101714	0.000109417	0.163598	0.115603	0.216947	0.339201	0.158807	2.73175	2.74143	0.739056	0.42658	2.55619	4.04401	1.65797	1.52026	2.34312	0.387535	0.0385083	0.346056
CDYL1_HUMAN	Chromodomain Y-like protein OS=Homo sapiens GN=CDYL PE=1 SV=2	ILVPKSPVK	Phospho (ST)	530.815	39.1103	2	.00000030000.	4.16567	-1.40241	1.92496	0.00105477	0.0417022	36.97	22.7586	7	196	204	17.15	CDYL p-S201 (z= 2)	CDYL 196 - 204	ILVPKS^PVK	p0894	CDYL p-S202 (z= 2)	2.11945	1.83155	1.67799	1.37973	1.16696	0.934472	0.939694	0.973178	1.21478	0.563909	1.05839	2.02056	0.101432	0.730905	0.385498	0.546194	1.22049	0.47661	0.184155	0.339074	1.13497
ZN648_HUMAN	Zinc finger protein 648 OS=Homo sapiens GN=ZNF648 PE=1 SV=1	INETQGSPGASRALGSLPSGLAHK	2 Phospho (ST)	836.734	61.885	3	.00003000000000003000000000.	8.84221	8.84221	8.84221	0.010736	0.010736	31.84	31.84	1	110	133	6.48	ZNF648 p-T113 p-S125 (z= 3)	ZNF648 110 - 133	INET^QGSPGASRALGS^LPSGLAHK	p0895	ZNF648 110 - 133 + 2 Phospho (ST)	1.12423	0.565484	0.137863	0.153029	0.000249581	0.826263	1.09132	1.41638	0.545701	0.000240754	2.43007	1.1779	0.627926	0.000240263	1.61159	1.23102	4.56137	3.15653	0.000256352	0.227225	0.115114
PRIC1_HUMAN	Prickle-like protein 1 OS=Homo sapiens GN=PRICKLE1 PE=1 SV=2	INGGEVAVFASR	Phospho (ST)	650.31	67.2022	2	.00000000000300.	1.61943	1.61943	1.61943	0.038714	0.038714	25.72	25.72	1	133	144	9.64	PRICKLE1 p-S143 (z= 2)	PRICKLE1 133 - 144	INGGEVAVFAS^R	p0896	PRICKLE1 133 - 144 + Phospho (ST)	1.26642	0.734654	0.551215	1.49905	1.53071	1.31287	1.18384	1.27141	1.74654	1.31503	0.945104	1.42233	0.329711	0.610796	1.57997	0.23599	0.583371	0.432633	1.12252	0.615982	0.70985
PPIL4_HUMAN	Peptidyl-prolyl cis-trans isomerase-like 4 OS=Homo sapiens GN=PPIL4 PE=1 SV=1	INHTVILDDPFDDPPDLLIPDRSPEPTR	Phospho (ST)	1093.2	79.6107	3	.000000000000000000000000000300.	2.74158	2.74158	2.74158	0.0463906	0.0463906	23.69	23.69	1	156	183	1.41	PPIL4 p-T182 (z= 3)	PPIL4 156 - 183	INHTVILDDPFDDPPDLLIPDRSPEPT^R	p0897	PPIL4 156 - 183 + Phospho (ST)	1.97255	0.000240925	0.000245404	0.000250762	0.000247122	2.49654	3.07161	3.02176	2.23268	0.488206	0.00023801	1.84964	3.53075	0.914169	0.000225491	0.161895	0.00024773	0.000247421	0.000253827	1.25777	0.000237172
THOC7_HUMAN	THO complex subunit 7 homolog OS=Homo sapiens GN=THOC7 PE=1 SV=3	INLLVKSFIK	Phospho (ST)	418.91	39.5711	3	.000000030000.	0	-9.49667	-7.35101	0.0294579	0.0496361	20.99	19.2533	3	27	36	11.55	THOC7 p-S33 (z= 3)	THOC7 27 - 36	INLLVKS^FIK	p0899	THOC7 p-S34 (z= 3)	0.834438	0.741495	0.84896	0.9604	0.999763	0.75067	0.872673	0.794978	0.82833	1.16065	1.0267	0.532737	1.53346	0.733432	0.411371	2.0818	1.4798	1.29744	0.420015	1.24859	1.44231
TRS85_HUMAN	Protein TRS85 homolog OS=Homo sapiens GN=KIAA1012 PE=1 SV=1	INSRTSNR	2 Phospho (ST)	554.222	40.2293	2	.0000033000.	1.6856	1.6856	1.6856	0.02894	0.02894	24.73	24.73	1	228	235	11.49	KIAA1012 p-T232 p-S233 (z= 2)	KIAA1012 228 - 235	INSRT^S^NR	p0900	KIAA1012 p-T233 p-S234 (z= 2)	1.63773	1.60001	1.03421	1.9193	0.971152	0.653382	0.217983	0.155389	0.346758	0.139215	0.9588	1.68633	0.392929	1.00518	0.173252	2.4888	1.0919	1.41766	0.382607	0.935935	1.79148
KIF2C_HUMAN	Kinesin-like protein KIF2C OS=Homo sapiens GN=KIF2C PE=1 SV=2	IPAPKESLR	Phospho (ST)	545.788	34.9707	2	.00000003000.	2.78002	2.78002	2.78002	0.00993531	0.00993531	30.82	30.82	1	100	108	12.6	KIF2C p-S106 (z= 2)	KIF2C 100 - 108	IPAPKES^LR	p0901	KIF2C p-S107 (z= 2)	1.46397	1.21269	1.6354	1.35086	1.82486	0.916633	1.32186	1.3139	1.57268	0.241324	0.345487	0.25595	2.91847	0.097485	0.327304	2.32006	0.621218	0.825268	0.159372	0.0734395	0.201773
DOCK8_HUMAN	Dedicator of cytokinesis protein 8 OS=Homo sapiens GN=DOCK8 PE=1 SV=3	IPELYKPIFR	Phospho (Y)	678.361	90.7843	2	.000004000000.	0.812722	0.812722	0.812722	0.0291624	0.0291624	24.87	24.87	1	2065	2074	23.98	DOCK8 p-Y2069 (z= 2)	DOCK8 2065 - 2074	IPELY^KPIFR	p0902	DOCK8 p-Y2070 (z= 2)	0.190673	0.266328	1.52696	0.494499	0.578362	1.36847	0.445263	1.22308	1.81419	1.90294	0.892424	0.568753	2.115	1.59723	2.60453	0.592508	0.328765	0.918155	0.537121	0.850046	0.18472
NBN_HUMAN	Nibrin OS=Homo sapiens GN=NBN PE=1 SV=1	IPNYQLSPTKLPSINK	Phospho (ST)	947.001	57.5231	2	.000000030000000000.	3.23892	-1.222	1.30222	8.22938e-05	0.0145831	49.85	32.9347	19	426	441	9.14	NBN p-S432 (z= 2)	NBN 426 - 441	IPNYQLS^PTKLPSINK	p0904	NBN 426 - 441 + Phospho (ST)	2.20941	1.53669	1.33786	1.38227	0.711967	0.811442	0.742764	0.862046	0.727976	1.49573	0.0510999	0.890706	1.48087	0.629095	1.97346	0.322035	0.968133	0.640892	0.916565	0.619614	0.689383
NBN_HUMAN	Nibrin OS=Homo sapiens GN=NBN PE=1 SV=1	IPNYQLSPTKLPSINK	Phospho (ST)	631.67	59.5253	3	.000000030000000000.	3.25161	1.85625	2.62264	0.00185821	0.0225321	36.23	28.1533	3	426	441	5.7	NBN p-S432 (z= 3)	NBN 426 - 441	IPNYQLS^PTKLPSINK	p0905	NBN 426 - 441 + Phospho (ST)	3.3723	1.5978	1.42788	0.0758848	0.823018	0.948333	8.77329e-05	8.86086e-05	1.07142	2.04602	1.34364	1.06883	1.02009	0.52081	1.71963	0.323891	9.24804e-05	9.23649e-05	1.48807	0.713087	1.43893
ASPP2_HUMAN	Apoptosis-stimulating of p53 protein 2 OS=Homo sapiens GN=TP53BP2 PE=1 SV=2	IPRPLSPTK	Phospho (ST)	544.797	35.3892	2	.00000030000.	0	-0.719948	-0.719948	0.0385424	0.0385424	25.46	25.46	1	693	701	6.16	TP53BP2 p-S698 (z= 2)	TP53BP2 693 - 701	IPRPLS^PTK	p0906	TP53BP2 693 - 701 + Phospho (ST)	1.80268	3.7814	1.08907	1.04505	1.1861	0.977203	0.926998	0.927771	1.45082	0.0442815	0.456314	0.0995888	0.333149	1.05673	0.778013	0.151224	0.142138	0.181254	1.13972	0.991111	2.43937
ZN318_HUMAN	Zinc finger protein 318 OS=Homo sapiens GN=ZNF318 PE=1 SV=2	IPSPNILK	Phospho (ST)	481.262	52.1689	2	.0003000000.	4.56737	3.33886	4.2592	0.000941634	0.0104458	40.98	33.264	5	2099	2106	11.6	ZNF318 p-S2101 (z= 2)	ZNF318 2099 - 2106	IPS^PNILK	p0907	ZNF318 p-S2102 (z= 2)	0.377259	0.836879	0.64389	0.685559	0.165463	0.104674	0.0969338	0.156983	0.0490518	2.92061	2.35584	1.02697	1.74342	1.14708	4.5957	2.16547	1.15291	0.227924	0.310266	0.143808	0.0933159
ABCC8_HUMAN	ATP-binding cassette transporter sub-family C member 8 OS=Homo sapiens GN=ABCC8 PE=1 SV=5	IQIQNLSVRYDSSLKPVLK	Phospho (ST)	761.087	61.4879	3	.000000030000000000000.	6.52081	6.29715	6.40898	0.0221843	0.0412927	21.79	19.615	2	1344	1362	4.62	ABCC8 p-S1350 (z= 3)	ABCC8 1344 - 1362	IQIQNLS^VRYDSSLKPVLK	p0908	ABCC8 1344 - 1362 + Phospho (ST)	0.00188802	0.00184795	0.00188232	2.52412	0.00189549	2.1428	1.48574	0.0018206	0.00183079	0.00182845	0.0018256	3.74413	0.00175872	1.50529	0.00172957	0.00196672	0.00190015	0.00189778	4.41434	3.33258	1.82693
AHNK2_HUMAN	Protein AHNAK2 OS=Homo sapiens GN=AHNAK2 PE=1 SV=2	IQPPSAQLEVQAGQVDVK	Phospho (ST)	993.995	88.8934	2	.00000300000000000000.	0	-5.41146	-4.36537	0.0478526	0.0624976	24.1	22.9275	8	2863	2880	15.77	AHNAK2 p-S2867 (z= 2)	AHNAK2 2863 - 2880	IQPPS^AQLEVQAGQVDVK	p0909	AHNAK2 p-S2868 (z= 2)	0.142746	0.438505	0.592914	0.55052	0.669493	0.399255	0.841162	0.829055	0.494568	1.64669	1.07597	0.483073	2.0158	1.1748	4.10332	1.16884	1.45974	0.899817	0.737578	0.53678	0.739378
SAPS3_HUMAN	Serine/threonine-protein phosphatase 6 regulatory subunit 3 OS=Homo sapiens GN=SAPS3 PE=1 SV=2	IQQFDDGGSDEEDIWEEK	Phospho (ST)	1110.44	61.2931	2	.00000000030000000000.	1.21324	0.582281	0.897758	7.32047e-07	0.00452343	72.69	58.725	4	609	626	70.87	SAPS3 p-S617 (z= 2)	SAPS3 609 - 626	IQQFDDGGS^DEEDIWEEK	p0910	SAPS3 p-S618 (z= 2)	1.40695	0.748578	0.116027	0.709292	0.551355	1.2244	1.65548	2.00367	1.11155	0.242976	0.000168587	0.584632	2.52845	1.23431	3.32091	0.000181619	0.776733	0.431902	0.698877	1.32446	0.329109
BTBD1_HUMAN	BTB/POZ domain-containing protein 1 OS=Homo sapiens GN=BTBD1 PE=1 SV=1	IRFTVNR	Phospho (ST)	493.249	30.9898	2	.000030000.	0	-8.87066	-8.87066	0.0381348	0.0381348	24.23	24.23	1	351	357	8.33	BTBD1 p-T354 (z= 2)	BTBD1 351 - 357	IRFT^VNR	p0913	BTBD1 351 - 357 + Phospho (ST)	0.0996131	1.06324	0.706236	4.09156	3.03165	2.39857	1.74177	0.0499772	1.06157	0.240176	0.215595	0.000200188	2.18562	0.191469	1.45387	0.137143	0.259369	0.775491	0.503053	0.5909	0.202933
UTP20_HUMAN		IRLLTIR	Phospho (ST)	482.79	53.0712	2	.000003000.	0.652785	-2.23234	-0.357356	0.0184514	0.0512032	20.35	16.5233	3	645	651	3.21	UTP20 p-T649 (z= 2)	UTP20 645 - 651	IRLLT^IR	p0914	UTP20 645 - 651 + Phospho (ST)	2.12837e-05	2.08321e-05	0.0911457	2.16827e-05	2.13679e-05	0.197944	2.03209e-05	2.05237e-05	0.245936	2.06122e-05	4.37626	3.51728	0.0319809	2.9733	9.56587	2.21709e-05	2.14205e-05	2.13937e-05	2.19477e-05	2.19238e-05	2.05076e-05
GXLT2_HUMAN	Glucoside xylosyltransferase 2 OS=Homo sapiens GN=GXYLT2 PE=2 SV=2	IRSTQFK	Phospho (ST)	480.239	41.5619	2	.000030000.	0	-0.487238	-0.435071	0.00620923	0.0125672	32.77	30.35	2	278	284	9.99	GXYLT2 p-T281 (z= 2)	GXYLT2 278 - 284	IRST^QFK	p0915	GXYLT2 278 - 284 + Phospho (ST)	0.65258	0.553104	0.34064	0.997464	0.918785	0.673019	0.49006	0.537387	1.32874	1.47601	0.832155	1.15903	3.29712	0.803284	0.53356	0.719051	2.66931	0.456992	0.478313	1.58473	0.49866
RL23A_HUMAN	60S ribosomal protein L23a OS=Homo sapiens GN=RPL23A PE=1 SV=1	IRTSPTFR	Phospho (ST)	529.265	39.4848	2	.0000300000.	5.90051	0.467576	2.37006	0.00823045	0.034959	31.18	26.3938	8	40	47	6.98	RPL23A p-S43 (z= 2)	RPL23A 40 - 47	IRTS^PTFR	p0916	RPL23A 40 - 47 + Phospho (ST)	0.972308	0.812514	1.10439	1.04969	1.10789	0.981113	0.972377	0.937185	1.44301	0.350523	0.91107	1.81501	0.0137959	0.86525	0.520784	0.559042	0.499792	4.18293	1.01317	0.483619	0.404522
RB_HUMAN	Retinoblastoma-associated protein OS=Homo sapiens GN=RB1 PE=1 SV=2	ISEGLPTPTKMTPR	2 Phospho (ST)	844.382	53.2581	2	.0000000300003000.	2.12717	0.5976	1.36238	0.0464487	0.0594605	25.81	24.94	2	815	828	6.76	RB1 p-T821 p-T826 (z= 2)	RB1 815 - 828	ISEGLPT^PTKMT^PR	p0917	RB1 815 - 828 + 2 Phospho (ST)	2.16172	1.6728	1.03233	0.700267	0.90713	0.971909	1.72784	1.32901	1.52746	1.41212	0.114648	0.949401	0.769197	0.87659	1.86188	0.331305	0.433846	0.312362	0.535956	1.03932	0.332912
RB_HUMAN	Retinoblastoma-associated protein OS=Homo sapiens GN=RB1 PE=1 SV=2	ISEGLPTPTKMTPR	Phospho (ST)	804.399	48.2484	2	.0000000000003000.	2.67118	1.17751	1.67955	0.00136407	0.0192955	40.31	33.3033	3	815	828	15.38	RB1 p-T826 (z= 2)	RB1 815 - 828	ISEGLPTPTKMT^PR	p0919	RB1 p-T827 (z= 2)	2.10404	1.15428	0.642977	0.672239	0.27154	0.682325	1.51434	0.312994	1.21399	3.21193	1.88096	1.22306	0.274918	1.00121	0.0838663	0.437671	0.865906	1.07	1.65221	0.506883	0.222664
HAUS6_HUMAN	HAUS augmin-like complex subunit 6 OS=Homo sapiens GN=HAUS6 PE=1 SV=2	ISGECGSSFPQVVGSLFLSPGGPK	Phospho (ST)	622.541	42.5017	4	.00000003000000000000000000.	0	-9.01319	-9.01319	0.0104686	0.0104686	32.08	32.08	1	100	123	1.28	HAUS6 p-S106 (z= 4)	HAUS6 100 - 123	ISGECGS^SFPQVVGSLFLSPGGPK	p0920	HAUS6 100 - 123 + Phospho (ST)	2.23957	3.5682	1.45868	0.544729	0.713474	0.548677	0.704879	0.585838	0.919172	0.14115	0.610728	0.949168	0.317607	0.925103	0.504917	1.69443	1.56828	1.43277	0.292203	0.26604	1.01439
RBBP6_HUMAN	Retinoblastoma-binding protein 6 OS=Homo sapiens GN=RBBP6 PE=1 SV=1	ISKLEVTEIVKPSPK	Phospho (ST)	583.327	51.081	3	.00000000000003000.	3.21988	0.0601046	1.94696	4.84042e-05	0.00335321	48.27	33.3925	8	1167	1181	29.44	RBBP6 p-S1179 (z= 3)	RBBP6 1167 - 1181	ISKLEVTEIVKPS^PK	p0922	RBBP6 p-S1180 (z= 3)	1.29413	0.76371	0.819026	0.0288887	0.0655639	0.0319989	1.3783	1.59166	1.68981	3.54964	1.52499	1.65474	2.25404	1.45395	0.40063	0.242899	0.0842958	0.212879	0.624303	0.473831	0.860708
VIME_HUMAN	Vimentin OS=Homo sapiens GN=VIM PE=1 SV=4	ISLPLPNFSSLNLR	Phospho (ST)	825.937	84.9077	2	.0000000003000000.	3.07663	-0.98433	1.04615	0.0251995	0.0320539	26.4	25.045	2	411	424	26.4	VIM p-S419 (z= 2)	VIM 411 - 424	ISLPLPNFS^SLNLR	p0924	VIM p-S420 (z= 2)	0.00373632	0.00365704	0.00372504	0.00380637	0.00375111	0.0037444	0.0035673	0.00360291	9.37228	0.00361844	0.0036128	0.00366745	0.00348046	0.00361106	11.5574	0.00389207	0.00376034	0.00375564	0.00385289	0.0038487	0.00360009
FA76B_HUMAN	Protein FAM76B OS=Homo sapiens GN=FAM76B PE=1 SV=2	ISNLSPEEEQGLWK	Phospho (ST)	855.393	59.6098	2	.0000030000000000.	0	-0.211263	-0.211263	0.0140966	0.0140966	31.53	31.53	1	189	202	2.59	FAM76B p-S193 (z= 2)	FAM76B 189 - 202	ISNLS^PEEEQGLWK	p0925	FAM76B 189 - 202 + Phospho (ST)	1.48821	0.486822	0.334615	1.17753	0.635815	0.709458	1.17497	1.28039	0.302658	1.02569	0.823312	0.315848	3.99805	1.87607	2.86819	0.337688	0.516807	0.553709	0.443201	0.483005	0.167953
SLTM_HUMAN	SAFB-like transcription modulator OS=Homo sapiens GN=SLTM PE=1 SV=2	ISSKSPGHMVILDQTK	Phospho (ST)	607.64	44.0709	3	.000300000000000000.	4.08375	0.885767	2.52872	0.00296555	0.0269573	36.55	29.63	3	549	564	5.22	SLTM p-S551 (z= 3)	SLTM 549 - 564	ISS^KSPGHMVILDQTK	p0927	SLTM 549 - 564 + Phospho (ST)	0.924746	0.145243	0.322405	0.0641092	1.18545	0.537558	1.42434	1.43696	1.87994	3.55174	1.87883	1.04625	2.01106	1.37773	0.074603	0.776361	0.721608	0.709936	0.0732341	0.250821	0.607079
CA124_HUMAN	Zinc finger RAD18 domain-containing protein C1orf124 OS=Homo sapiens GN=C1orf124 PE=1 SV=2	ISVTVGNIPK	Phospho (ST)	554.296	34.9781	2	.000030000000.	2.49328	2.49328	2.49328	0.0243002	0.0243002	27.3	27.3	1	352	361	4.17	C1orf124 p-T355 (z= 2)	C1orf124 352 - 361	ISVT^VGNIPK	p0928	C1orf124 352 - 361 + Phospho (ST)	0.0556685	1.33526	0.0508345	4.61067	5.14938	2.94646	0.0508478	0.168027	0.91596	1.7088	0.0488577	0.206297	0.809198	0.00601946	0.528799	0.270552	0.28095	0.272405	0.346352	0.412263	0.826404
ETV6_HUMAN	Transcription factor ETV6 OS=Homo sapiens GN=ETV6 PE=1 SV=1	ISYTPPESPVPSYASSTPLHVPVPR	2 Phospho (ST)	946.779	66.9171	3	.000030003000000000000000000.	4.36891	-0.473689	2.11823	1.91887e-06	0.0157378	69.55	37.8905	22	15	39	14.96	ETV6 p-T18 p-S22 (z= 3)	ETV6 15 - 39	ISYT^PPES^PVPSYASSTPLHVPVPR	p0929	ETV6 p-T19 p-S23 (z= 3)	0.593424	1.04017	0.646384	1.07073	0.98778	0.903398	0.836136	0.84077	0.917651	1.64718	0.896858	1.06529	1.1326	0.457042	1.52137	0.320046	1.22564	0.805785	2.00454	0.935758	1.15144
SPTB1_HUMAN	Spectrin beta chain, erythrocyte OS=Homo sapiens GN=SPTB PE=1 SV=5	ITDLYKDLR	Phospho (ST)	406.202	48.3851	3	.00300000000.	0	-8.83941	-7.48202	0.0244829	0.0339938	27.74	26.565	2	75	83	15.82	SPTB p-T76 (z= 3)	SPTB 75 - 83	IT^DLYKDLR	p0931	SPTB p-T77 (z= 3)	0.412658	0.319648	0.249999	0.219085	0.434648	0.300652	0.619561	0.537694	0.318576	4.84709	0.352564	1.18453	2.84005	0.412642	0.113762	0.954451	4.28181	0.843475	0.677071	0.903848	0.176184
ANK1_HUMAN	Ankyrin-1 OS=Homo sapiens GN=ANK1 PE=1 SV=3	ITHSPTVSQVTER	Phospho (ST)	767.869	34.2718	2	.000030000000000.	4.08548	-0.348173	1.87191	0.00126104	0.0128927	41.13	34.92	4	1683	1695	20.26	ANK1 p-S1686 (z= 2)	ANK1 1683 - 1695	ITHS^PTVSQVTER	p0932	ANK1 p-S1687 (z= 2)	0.107923	2.20437	0.623945	2.21506	1.77929	1.7098	3.0877	3.11185	3.31288	0.32054	1.60587	0.217784	0.0532568	0.0606969	2.00073e-05	0.0675477	2.19806e-05	0.155865	0.171442	0.0805684	0.113575
TMCO7_HUMAN	Transmembrane and coiled-coil domain-containing protein 7 OS=Homo sapiens GN=TMCO7 PE=2 SV=2	ITISTHGAFATEAVSMAAQSTLNR	Oxidation (M); Phospho (ST)	515.45	44.4206	5	.00000000000000032000000000.	4.75116	4.75116	4.75116	0.0435962	0.0435962	25.91	25.91	1	746	769	8.61	TMCO7 p-S760 (z= 5) + Oxi	TMCO7 746 - 769	ITISTHGAFATEAVS^MAAQSTLNR	p0933	TMCO7 746 - 769 + Oxidation (M); Phospho (ST)	0.235497	0.170152	0.0982623	8.92409e-07	0.209149	0.181656	0.262946	0.320798	0.567289	4.15059	8.47026e-07	1.65816	4.28584	2.14579	0.581395	2.04796	1.09325	1.33571	0.158081	0.729172	0.768287
LRC66_HUMAN	Leucine-rich repeat-containing protein 66 OS=Homo sapiens GN=LRRC66 PE=2 SV=1	ITLSPFAYLHALEVLNLSNNAIHSLSLDLLSPK	2 Phospho (ST)	941.73	88.071	4	.00303000000000000000000000000000000.	0	-5.84472	-4.663	0.0126841	0.0423637	27.48	22.9467	6	100	132	15.78	LRRC66 p-T101 p-S103 (z= 4)	LRRC66 100 - 132	IT^LS^PFAYLHALEVLNLSNNAIHSLSLDLLSPK	p0934	LRRC66 p-T102 p-S104 (z= 4)	0.269349	0.386092	0.474577	0.0166437	1.00717	1.0085	1.41812	2.88898	2.22307	2.16623	1.09337	1.44173e-05	1.17234	1.79861	2.69247	0.248992	0.348454	0.420922	0.603895	0.463285	0.298928
FLOT1_HUMAN	Flotillin-1 OS=Homo sapiens GN=FLOT1 PE=1 SV=3	ITLVSSGSGTMGAAKVTGEVLDILTR	2 Phospho (ST)	684.837	82.6228	4	.0030030000000000000000000000.	0	-2.20304	-2.20304	0.0310344	0.0310344	26.9	26.9	1	378	403	9.54	FLOT1 p-T379 p-S382 (z= 4)	FLOT1 378 - 403	IT^LVS^SGSGTMGAAKVTGEVLDILTR	p0936	FLOT1 378 - 403 + 2 Phospho (ST)	0.331755	0.162106	0.167763	0.0558419	0.179061	0.130492	0.0775473	0.181022	0.182827	2.34777	2.091	1.22897	3.18055	1.64371	3.92243	0.713172	2.02623	1.93076	0.171628	0.220008	0.0553481
SPAT5_HUMAN	Spermatogenesis-associated protein 5 OS=Homo sapiens GN=SPATA5 PE=1 SV=2	ITNKASDVLLDVTQSPGDGSGLMLEEVTGLK	Phospho (ST)	1089.88	80.0157	3	.000000000000000000003000000000000.	0.908589	-2.12209	-0.77512	0.0139921	0.0451494	29.26	25.31	3	260	290	11.88	SPATA5 p-S279 (z= 3)	SPATA5 260 - 290	ITNKASDVLLDVTQSPGDGS^GLMLEEVTGLK	p0937	SPATA5 p-S280 (z= 3)	0.427929	0.217982	0.110835	0.532612	0.141827	0.609062	0.923917	0.956993	0.522783	0.946885	0.251337	1.28047	4.25886	1.68198	4.76159	0.0564666	1.41461	1.35881	0.127014	0.293005	0.12503
ATD3A_HUMAN	ATPase family AAA domain-containing protein 3A OS=Homo sapiens GN=ATAD3A PE=1 SV=2	ITVLEALR	Phospho (ST)	497.77	50.3345	2	.0030000000.	3.64156	-7.1282	0.10266	6.50366e-05	0.0165514	50.98	30.3203	30	339	346	23.47	ATAD3A p-T340 (z= 2)	ATAD3A 339 - 346	IT^VLEALR	p0939	ATAD3A p-T341 (z= 2)	0.839093	0.982479	1.70418	0.478215	0.459315	0.35288	0.263696	0.266668	0.154134	1.34512	1.08386	0.542415	1.98021	0.997198	0.401426	3.95939	1.84494	2.03758	0.296184	0.321365	0.689643
UEVLD_HUMAN	Ubiquitin-conjugating enzyme E2 variant 3 OS=Homo sapiens GN=UEVLD PE=1 SV=2	ITVVGGGELGIACTLAISAKGIADR	Phospho (ST)	631.327	68.4552	4	.000000000000003000000000000.	0	-8.95579	-8.95579	0.0155748	0.0155748	27.69	27.69	1	185	209	10.39	UEVLD p-T198 (z= 4)	UEVLD 185 - 209	ITVVGGGELGIACT^LAISAKGIADR	p0940	UEVLD p-T199 (z= 4)	1.23377	0.143125	0.632648	0.490555	0.34972	0.504694	1.41484	1.83287	1.28885	2.22585	1.24114	0.960278	1.80389	1.00994	2.73253	0.171227	1.63846	0.348058	0.467397	0.248466	0.261685
FBW1A_HUMAN	F-box/WD repeat-containing protein 1A OS=Homo sapiens GN=BTRC PE=1 SV=1	IVSGLR	Phospho (ST)	362.693	46.4991	2	.00030000.	3.01505	3.01505	3.01505	0.0499935	0.0499935	21.14	21.14	1	316	321	2.4	BTRC p-S318 (z= 2)	BTRC 316 - 321	IVS^GLR	p0946	BTRC 316 - 321 + Phospho (ST)	3.87771	2.47505	2.62962	0.020116	0.0430037	0.0230751	0.036201	0.604352	1.32773	2.57367	1.11578	1.19257	0.0613507	0.0180674	0.0441697	1.52722	1.30873	0.204515	0.650895	1.19928	0.066888
COR2A_HUMAN	Coronin-2A OS=Homo sapiens GN=CORO2A PE=2 SV=2	IWSIPK	Phospho (ST)	412.214	29.7045	2	.00030000.	9.31407	9.31407	9.31407	0.0319269	0.0319269	23.68	23.68	1	109	114	12.49	CORO2A p-S111 (z= 2)	CORO2A 109 - 114	IWS^IPK	p0948	CORO2A p-S112 (z= 2)	0.0475607	0.11258	0.0968594	0.193155	5.42871	3.98415	3.19079	0.0350429	0.0705478	1.50219	0.398243	0.000123132	0.000116854	0.201913	0.230513	0.292437	0.0632794	4.82573	0.0874388	0.118475	0.120143
SEPT2_HUMAN	Septin-2 OS=Homo sapiens GN=SEPT2 PE=1 SV=1	IYHLPDAESDEDEDFKEQTR	Phospho (ST)	1259.03	50.1054	2	.0000000003000000000000.	3.34771	-0.308819	1.52513	6.56867e-09	0.00187785	94.39	59.2714	42	210	229	48.81	SEPT2 p-S218 (z= 2)	SEPT2 210 - 229	IYHLPDAES^DEDEDFKEQTR	p0949	SEPT2 p-S219 (z= 2)	0.473397	0.672769	0.469395	0.855414	1.12368	1.33914	1.44319	1.52475	0.711401	0.372945	0.257202	0.613568	2.25701	1.37296	3.46609	0.497133	0.658657	0.826112	0.783891	0.703084	0.578205
SEPT2_HUMAN	Septin-2 OS=Homo sapiens GN=SEPT2 PE=1 SV=1	IYHLPDAESDEDEDFKEQTR	Phospho (ST)	839.69	48.7493	3	.0000000003000000000000.	4.35484	-0.366847	1.82866	2.23492e-06	0.00214741	69.12	50.1837	113	210	229	45.96	SEPT2 p-S218 (z= 3)	SEPT2 210 - 229	IYHLPDAES^DEDEDFKEQTR	p0950	SEPT2 p-S219 (z= 3)	0.843234	0.669766	0.361714	0.832998	0.869663	1.0548	0.991377	1.05735	1.15486	0.952963	0.605607	0.420781	2.16819	1.02596	3.25316	0.810077	0.672548	0.601429	0.975247	1.08885	0.589431
GRM6_HUMAN	Metabotropic glutamate receptor 6 OS=Homo sapiens GN=GRM6 PE=1 SV=2	IYIQTTTLTVSLSLSASVSLGMLYVPK	Oxidation (M); 2 Phospho (ST); Phospho (Y)	1047.84	46.6522	3	.00000000000000030300002040000.	8.42348	8.42348	8.42348	0.0451374	0.0451374	25.23	25.23	1	813	839	4.04	GRM6 p-S827 p-S829 p-Y836 (z= 3) + Oxi	GRM6 813 - 839	IYIQTTTLTVSLSLS^AS^VSLGMLY^VPKVSLGMLY^	p0951	GRM6 813 - 839 + Oxidation (M); 2 Phospho (ST); Phospho (Y)	1.26975	1.55569	1.02695	0.804431	0.983632	1.08984	0.871548	0.780257	0.761576	1.31644	0.817837	0.735365	1.41357	0.841609	0.342287	0.819616	1.25796	0.939719	1.34903	1.18142	0.84147
GXLT2_HUMAN	Glucoside xylosyltransferase 2 OS=Homo sapiens GN=GXYLT2 PE=2 SV=2	IYPITFSVGNPQEWKK	Phospho (ST)	662.999	88.8703	3	.000000030000000000.	6.05093	2.83337	4.15061	0.03628	0.0507595	25.32	23.944	5	172	187	8.29	GXYLT2 p-S178 (z= 3)	GXYLT2 172 - 187	IYPITFS^VGNPQEWKK	p0952	GXYLT2 172 - 187 + Phospho (ST)	0.139643	0.399629	0.475415	0.471194	0.631657	0.446626	0.837267	0.984221	0.474549	1.93478	1.01203	0.535614	1.84049	1.16288	4.4265	1.19871	1.28311	0.923002	0.809978	0.45277	0.559931
FA73A_HUMAN	Protein FAM73A OS=Homo sapiens GN=FAM73A PE=2 SV=1	IYSRVLR	Phospho (Y)	493.762	35.4854	2	.004000000.	0	-2.6362	-2.6362	0.045838	0.045838	23.3	23.3	1	366	372	8.75	FAM73A p-Y367 (z= 2)	FAM73A 366 - 372	IY^SRVLR	p0953	FAM73A 366 - 372 + Phospho (Y)	6.35905e-05	3.34628	6.33984e-05	6.47825e-05	6.38422e-05	6.3728e-05	3.57791	3.09189	3.59305	6.15842e-05	6.14881e-05	6.24182e-05	5.92357e-05	6.14586e-05	5.82538e-05	6.62412e-05	6.39992e-05	6.39193e-05	6.55743e-05	7.38987	6.12717e-05
H12_HUMAN	Histone H1.2 OS=Homo sapiens GN=HIST1H1C PE=1 SV=2	KAAGGATPK	Phospho (ST)	440.718	26.3343	2	.00000003000.	0	-0.865342	-0.865342	0.0305091	0.0305091	25.51	25.51	1	140	148	10.69	HIST1H1C p-T146 (z= 2)	HIST1H1C 140 - 148	KAAGGAT^PK	p0954	HIST1H1C p-T147 (z= 2)	0.420065	0.0782649	1.08725	3.39577	0.0356774	0.139349	0.341803	0.307446	0.187602	0.190888	1.29213	0.0723475	0.296592	1.45327	0.390835	4.30706	2.83765	2.46516	1.0327	0.603274	0.0648783
SRRM1_HUMAN	Serine/arginine repetitive matrix protein 1 OS=Homo sapiens GN=SRRM1 PE=1 SV=2	KAASPSPQSVR	Phospho (ST)	604.296	21.7935	2	.0000300000000.	5.51392	-1.66339	2.13556	1.2199e-06	0.0053817	69.8	46.2665	43	735	745	34.02	SRRM1 p-S738 (z= 2)	SRRM1 735 - 745	KAAS^PSPQSVR	p0955	SRRM1 p-S739 (z= 2)	0.814061	2.48816	1.24506	0.064348	0.312844	3.77926	1.62063	2.05473	0.808509	0.199698	0.981935	0.0294351	4.21326e-05	1.40973	0.0438065	0.155949	0.620188	1.51261	0.589557	0.534625	1.73483
F149A_HUMAN	Protein FAM149A OS=Homo sapiens GN=FAM149A PE=2 SV=2	KAAVLDLGSLLAK	Phospho (ST)	689.886	66.9929	2	.000000000300000.	0	-8.98639	-6.96859	0.0145974	0.0490125	25.6	21.0783	6	2	14	17.3	FAM149A p-S10 (z= 2)	FAM149A 2 - 14	KAAVLDLGS^LLAK	p0956	FAM149A p-S11 (z= 2)	0.439978	0.506883	0.366941	1.11308	1.27238	1.22193	1.01646	0.973158	0.898919	1.12097	0.839883	0.92221	1.28626	1.14424	3.5854	0.500423	1.49204	1.06648	0.467019	0.30992	0.455421
BCLF1_HUMAN	Bcl-2-associated transcription factor 1 OS=Homo sapiens GN=BCLAF1 PE=1 SV=2	KAEGEPQEESPLK	Phospho (ST)	761.346	35.3687	2	.000000000030000.	6.67396	-0.927878	1.83843	2.93235e-07	0.00565684	76.55	44.5586	69	168	180	68.94	BCLAF1 p-S177 (z= 2)	BCLAF1 168 - 180	KAEGEPQEES^PLK	p0957	BCLAF1 p-S178 (z= 2)	1.68715	1.61938	2.95327	0.375526	1.73425e-05	1.73114e-05	1.64927e-05	1.31396	1.03269	1.67291e-05	1.23239	1.425	0.491696	1.20343	1.58244e-05	0.925807	1.73851e-05	0.292412	3.32142	2.40629	0.719472
DDX21_HUMAN	Nucleolar RNA helicase 2 OS=Homo sapiens GN=DDX21 PE=1 SV=5	KAEPSEVDMNSPK	Phospho (ST)	756.328	28.9131	2	.000000000003000.	6.37608	0.683155	2.14409	7.96388e-06	0.0023143	62.92	46.0891	23	61	73	43.32	DDX21 p-S71 (z= 2)	DDX21 61 - 73	KAEPSEVDMNS^PK	p0958	DDX21 p-S72 (z= 2)	1.69278	1.24686	7.08485e-05	0.162208	0.93588	0.989657	1.49112	1.30351	0.808186	6.88211e-05	0.616487	0.433074	0.0669025	0.788946	0.214996	0.748439	1.00365	0.838601	4.07876	3.08048	0.499328
ASH1L_HUMAN	Probable histone-lysine N-methyltransferase ASH1L OS=Homo sapiens GN=ASH1L PE=1 SV=2	KAGVGSVAGIIHK	Phospho (ST)	658.86	73.3031	2	.000000300000000.	2.28319	2.28319	2.28319	0.0491163	0.0491163	23	23	1	256	268	18.06	ASH1L p-S261 (z= 2)	ASH1L 256 - 268	KAGVGS^VAGIIHK	p0959	ASH1L p-S262 (z= 2)	0.95424	1.46028	0.615155	0.000103355	1.09266	1.00952	0.936763	0.986729	1.00109	0.552179	9.80991e-05	0.298581	5.6505	0.526529	1.30931	0.320814	0.434	0.361772	1.56387	1.03652	0.889286
OR5F1_HUMAN	Olfactory receptor 5F1 OS=Homo sapiens GN=OR5F1 PE=2 SV=2	KALANVISR	Phospho (ST)	526.282	38.261	2	.00000000300.	0	-9.04955	-9.04955	0.0438685	0.0438685	24.09	24.09	1	299	307	11.41	OR5F1 p-S306 (z= 2)	OR5F1 299 - 307	KALANVIS^R	p0961	OR5F1 p-S307 (z= 2)	1.58147	3.37543	1.13682	0.738982	0.85827	0.647009	0.668526	0.604244	0.667413	0.282736	1.32595	1.6918	0.901979	0.420451	0.339124	1.90024	1.71272	1.20874	0.0403562	0.189154	0.708577
H12_HUMAN	Histone H1.2 OS=Homo sapiens GN=HIST1H1C PE=1 SV=2	KASGPPVSELITK	Phospho (ST)	703.87	49.5362	2	.000300000000000.	3.95311	-1.11189	1.59514	2.90833e-08	0.000625791	86.35	56.7787	30	34	46	58.68	HIST1H1C p-S36 (z= 2)	HIST1H1C 34 - 46	KAS^GPPVSELITK	p0962	HIST1H1C p-S37 (z= 2)	1.69324	1.85376	0.910514	0.0850058	0.590828	0.336219	0.641633	0.468145	0.611811	4.02613e-05	2.12762	2.60357	2.10656	1.20856	3.5587	1.34418	4.18401e-05	4.17879e-05	0.205975	0.213896	0.439662
H12_HUMAN	Histone H1.2 OS=Homo sapiens GN=HIST1H1C PE=1 SV=2	KASGPPVSELITK	Phospho (ST)	469.584	49.0045	3	.000300000000000.	5.59211	4.16226	4.87719	0.000320865	0.00279184	45.39	39.335	2	34	46	24.21	HIST1H1C p-S36 (z= 3)	HIST1H1C 34 - 46	KAS^GPPVSELITK	p0963	HIST1H1C p-S37 (z= 3)	0.000727428	0.000711992	0.000725231	0.000741064	6.39455	0.000729	0.000694521	14.5918	0.000705379	0.000704478	0.000703378	0.000714018	0.000677613	0.00070304	0.000666381	0.000757751	0.000732104	0.000731189	0.000750121	0.000749306	0.000700903
I2BP1_HUMAN	Interferon regulatory factor 2-binding protein 1 OS=Homo sapiens GN=IRF2BP1 PE=1 SV=1	KASPEPEGEAAGK	Phospho (ST)	675.8	22.1719	2	.000300000000000.	2.12509	-0.898054	1.12108	7.86693e-05	0.00657105	51.63	41.3775	4	382	394	37.16	IRF2BP1 p-S384 (z= 2)	IRF2BP1 382 - 394	KAS^PEPEGEAAGK	p0965	IRF2BP1 p-S385 (z= 2)	0.46059	0.163987	2.58571	0.0582758	0.674559	0.358302	3.48202	2.84216	0.437801	1.6074	1.94586	0.0311007	0.0395538	1.53504	0.332793	0.0103481	0.0246545	1.48637	1.47328	1.18007	0.270124
EAP1_HUMAN	Enhanced at puberty protein 1 OS=Homo sapiens GN=EAP1 PE=1 SV=1	KASPEPPDSAEGALK	Phospho (ST)	788.869	35.2643	2	.00030000000000000.	3.79762	-1.99021	0.831461	2.21365e-06	0.00171139	68.75	50.6085	13	545	559	51.87	EAP1 p-S547 (z= 2)	EAP1 545 - 559	KAS^PEPPDSAEGALK	p0966	EAP1 p-S548 (z= 2)	1.03874	1.35779	0.44663	1.10194	1.06278	0.644299	1.5032	1.58734	1.8476	0.5981	0.292211	0.51127	0.362758	1.3383	0.771146	0.429963	0.470652	0.446064	2.60323	1.38742	1.19857
PO210_HUMAN	Nuclear pore membrane glycoprotein 210 OS=Homo sapiens GN=NUP210 PE=1 SV=3	KASPPSGLWSPAYASH	Phospho (ST)	868.399	59.6999	2	.000300000000000000.	3.73015	2.28905	2.91622	0.00383546	0.022449	36.81	31.594	5	1872	1887	19.13	NUP210 p-S1874 (z= 2)	NUP210 1872 - 1887	KAS^PPSGLWSPAYASH	p0967	NUP210 p-S1875 (z= 2)	1.22818	1.10175	1.20698	1.22694	0.714146	0.720035	1.04647	1.20135	0.881792	0.786121	0.550564	0.593617	0.937608	0.441114	1.18759	0.65348	0.930156	0.754747	2.22203	1.30975	1.30559
UBE2T_HUMAN	Ubiquitin-conjugating enzyme E2 T OS=Homo sapiens GN=UBE2T PE=1 SV=1	KASQLVGIEK	Phospho (ST)	576.807	37.4369	2	.000300000000.	2.90032	2.90032	2.90032	0.00558703	0.00558703	33.32	33.32	1	182	191	22.02	UBE2T p-S184 (z= 2)	UBE2T 182 - 191	KAS^QLVGIEK	p0968	UBE2T p-S185 (z= 2)	0.340762	0.583593	0.000375262	0.393674	0.657329	1.58617	0.114379	0.105792	0.145132	0.193926	6.02544	0.905443	0.309038	0.538678	0.000344811	3.31126	2.10042	2.88013	0.534648	0.000387719	0.273077
ZN687_HUMAN	Zinc finger protein 687 OS=Homo sapiens GN=ZNF687 PE=1 SV=1	KAVVLPGGTATSPK	Phospho (ST)	352.192	24.0927	4	.0000000000003000.	0	-0.42855	-0.42855	0.0284702	0.0284702	24.95	24.95	1	422	435	7.24	ZNF687 p-S433 (z= 4)	ZNF687 422 - 435	KAVVLPGGTATS^PK	p0969	ZNF687 422 - 435 + Phospho (ST)	0.198684	0.165677	0.400579	0.993756	0.149017	0.797044	2.76981	3.81703	2.01797	0.0353349	0.0313198	0.000213175	0.0341277	0.611057	0.000198953	0.100385	0.151968	7.49004	0.78163	0.167945	0.286218
NOB1_HUMAN	RNA-binding protein NOB1 OS=Homo sapiens GN=NOB1 PE=1 SV=1	KDDSDDDGGGWITPSNIK	Phospho (ST)	1000.42	53.5746	2	.00003000000000000000.	2.42492	2.42492	2.42492	0.0471841	0.0471841	25.68	25.68	1	198	215	1.79	NOB1 p-S201 (z= 2)	NOB1 198 - 215	KDDS^DDDGGGWITPSNIK	p0970	NOB1 198 - 215 + Phospho (ST)	1.04004	1.37475	0.540058	0.273617	0.311053	0.471104	0.551735	0.913113	0.217493	2.02001	0.455627	0.700396	3.45804	1.13106	0.469455	0.43923	0.487118	0.95924	2.6986	1.4857	1.00256
ACTBL_HUMAN	Beta-actin-like protein 2 OS=Homo sapiens GN=ACTBL2 PE=1 SV=2	KDLYANTVLSGGSTMYPGIADR	Phospho (Y)	603.034	72.5815	4	.000040000000000000000000.	0	-2.13072	-2.13072	0.0145646	0.0145646	30.76	30.76	1	292	313	1.26	ACTBL2 p-Y295 (z= 4)	ACTBL2 292 - 313	KDLY^ANTVLSGGSTMYPGIADR	p0972	ACTBL2 292 - 313 + Phospho (Y)	0.342886	0.0612557	0.164589	0.0225379	0.0346633	0.0845547	0.719816	1.14821	0.943198	1.83848	0.0383098	1.84534	2.75739	2.20651	4.66181	0.16317	1.98367	1.59422	0.0251173	0.238821	0.12545
ARHG6_HUMAN	Rho guanine nucleotide exchange factor 6 OS=Homo sapiens GN=ARHGEF6 PE=1 SV=2	KDSIPQVLLPEEEK	Phospho (ST)	852.929	60.7122	2	.0003000000000000.	4.734	-9.34018	1.62338	1.58171e-05	0.00748252	59.47	42.8416	32	682	695	53.98	ARHGEF6 p-S684 (z= 2)	ARHGEF6 682 - 695	KDS^IPQVLLPEEEK	p0974	ARHGEF6 p-S685 (z= 2)	7.06341e-05	0.0677812	7.04207e-05	7.19582e-05	1.37815	1.62799	0.865381	1.0916	1.17919	6.84056e-05	6.82988e-05	0.76309	6.5797e-05	1.65744	5.09932	1.29267	3.13093	1.24737	0.682951	7.27585e-05	0.915654
LRCH4_HUMAN	Leucine-rich repeat and calponin homology domain-containing protein 4 OS=Homo sapiens GN=LRCH4 PE=1 SV=2	KDSLLKPGLR	Phospho (ST)	402.893	39.298	3	.000300000000.	5.75784	2.59776	4.1778	0.00657288	0.0127885	29.64	27.62	2	430	439	27.7	LRCH4 p-S432 (z= 3)	LRCH4 430 - 439	KDS^LLKPGLR	p0975	LRCH4 p-S433 (z= 3)	2.67289	1.10579	1.7898	0.607698	0.715019	7.7545e-05	0.491654	0.504716	0.681265	3.9997	7.48194e-05	1.19313	0.063638	0.84242	0.269093	2.59928	1.54064	1.49266	0.151664	7.97049e-05	0.278715
TJAP1_HUMAN	Tight junction-associated protein 1 OS=Homo sapiens GN=TJAP1 PE=1 SV=1	KDSLTQAQEQGNLLN	Phospho (ST)	869.907	47.025	2	.00030000000000000.	2.5095	0.219244	1.36437	8.08885e-05	0.0280745	53.2	38.97	2	543	557	22.11	TJAP1 p-S545 (z= 2)	TJAP1 543 - 557	KDS^LTQAQEQGNLLN	p0976	TJAP1 p-S546 (z= 2)	0.000379243	2.3828	0.950867	0.000386352	3.43931	0.000380063	0.000362087	1.78459	2.35906	0.000367278	0.000366705	0.972239	1.44914	0.000366529	0.000347416	1.94744	2.06069	0.000381204	1.66179	1.98838	0.000365415
CO6_HUMAN	Complement component C6 OS=Homo sapiens GN=C6 PE=1 SV=3	KDSSFIR	Phospho (ST)	466.718	47.867	2	.000300000.	3.19942	0.64418	2.01127	0.00389976	0.0149805	34.79	29.9467	6	309	315	13.83	C6 p-S311 (z= 2)	C6 309 - 315	KDS^SFIR	p0977	C6 p-S312 (z= 2)	0.650753	0.622312	0.464217	1.06254	1.0242	0.972677	1.63159	1.17763	2.81416	0.079567	0.0354117	0.0201789	0.156188	0.0769868	0.030876	1.45579	1.57555	1.41251	0.717987	1.88091	3.13796
EMD_HUMAN	Emerin OS=Homo sapiens GN=EMD PE=1 SV=1	KEDALLYQSK	Phospho (Y)	637.805	34.6033	2	.000000040000.	0	-1.39919	-1.39919	0.00665837	0.00665837	33.38	33.38	1	79	88	10.02	EMD p-Y85 (z= 2)	EMD 79 - 88	KEDALLY^QSK	p0979	EMD p-Y86 (z= 2)	0.68492	0.328459	0.129479	0.825199	0.141301	1.14846	1.38361	1.36758	0.0976332	0.125069	0.488245	1.43516	0.191454	2.27663	0.660519	2.12347	2.33866	1.91825	0.576552	0.261386	2.49798
NUCL_HUMAN	Nucleolin OS=Homo sapiens GN=NCL PE=1 SV=3	KEDSDEEEDDDSEEDEEDDEDEDEDEDEIEPAAMK	Oxidation (M); 2 Phospho (ST)	1432.47	56.6188	3	.0000300000003000000000000000000000200.	6.79188	3.85783	5.08035	0.00186316	0.0143324	33.53	26.1775	4	142	176	21.99	NCL p-S145 p-S153 (z= 3) + Oxi	NCL 142 - 176	KEDS^DEEEDDDS^EEDEEDDEDEDEDEDEIEPAAMK	p0981	NCL p-S146 (z= 3) + oxidation	0.415073	0.000868924	0.000885081	2.21602	3.63784	4.95687	0.755234	0.000856063	0.889635	1.90263	0.000858411	0.000871397	1.72853	0.820125	2.66244	0.678517	0.32917	0.000892353	0.000915458	0.000914463	0.000855391
DDX21_HUMAN	Nucleolar RNA helicase 2 OS=Homo sapiens GN=DDX21 PE=1 SV=5	KEEPSQNDISPK	Phospho (ST)	726.325	26.8353	2	.00000000003000.	4.75928	0.0579057	1.80886	0.000202978	0.000545197	48.34	44.46	3	80	91	27.39	DDX21 p-S89 (z= 2)	DDX21 80 - 91	KEEPSQNDIS^PK	p0983	DDX21 p-S90 (z= 2)	3.53893	1.66766	1.44177	0.524813	0.341938	0.000457713	1.48976	2.17835	1.482	0.281755	0.637805	0.000448306	0.000425448	0.000441414	0.60208	0.982523	0.489865	2.33865	0.000470974	2.99942	0.000440072
RLA1_HUMAN	60S acidic ribosomal protein P1 OS=Homo sapiens GN=RPLP1 PE=1 SV=1	KEESEESDDDMGFGLFD	2 Phospho (ST)	1055.35	90.0722	2	.0000300300000000000.	9.09137	-0.867366	2.05369	4.34115e-06	0.0164014	60.57	31.5928	391	98	114	56.97	RPLP1 p-S101 p-S104 (z= 2)	RPLP1 98 - 114	KEES^EES^DDDMGFGLFD	p0984	RPLP1 p-S102 p-S105 (z= 2)	0.0589737	0.181216	0.26926	0.705329	0.743643	0.890087	0.919563	1.05767	0.814069	0.861387	0.548985	0.22625	1.50439	0.893133	3.51928	0.754723	3.44273	2.38473	0.60805	0.411163	0.205373
RLA1_HUMAN	60S acidic ribosomal protein P1 OS=Homo sapiens GN=RPLP1 PE=1 SV=1	KEESEESDDDMGFGLFD	Oxidation (M); 2 Phospho (ST)	1063.35	63.8932	2	.0000300300020000000.	6.99018	-1.19924	1.91973	1.10228e-05	0.0123553	55.2	30.1702	82	98	114	55.2	RPLP1 p-S101 p-S104 (z= 2) + Oxi	RPLP1 98 - 114	KEES^EES^DDDMGFGLFD	p0985	RPLP1 p-S102 (z= 2) + oxidation	4.27665	0.00404605	0.00412128	0.00421126	0.00415013	2.6249	0.00394677	4.3528	4.48396	0.00400335	0.0039971	0.00405756	0.00385068	0.00399518	0.00378685	0.00430608	0.00416034	1.70891	0.00426272	3.4919	0.00398303
RLA1_HUMAN	60S acidic ribosomal protein P1 OS=Homo sapiens GN=RPLP1 PE=1 SV=1	KEESEESDDDMGFGLFD	Phospho (ST)	1015.37	87.3818	2	.0000000300000000000.	9.60942	-0.248926	1.79351	8.21209e-07	0.0070906	70.02	41.8875	85	98	114	31.67	RPLP1 p-S104 (z= 2)	RPLP1 98 - 114	KEESEES^DDDMGFGLFD	p0987	RPLP1 p-S105 (z= 2)	1.92861	1.16431	2.38832	0.293462	0.556231	1.11607	0.534915	1.49814	1.33627	1.8341	2.08506	0.755364	0.584549	0.938938	1.32076	0.170785	0.172604	0.246994	0.815016	0.888129	0.371372
WNK1_HUMAN	Serine/threonine-protein kinase WNK1 OS=Homo sapiens GN=WNK1 PE=1 SV=1	KEKPELSEPSHLNGPSSDPEAAFLSR	Phospho (ST)	968.127	55.6132	3	.0000000000300000000000000000.	0.609715	0.609715	0.609715	0.00434397	0.00434397	35.9	35.9	1	1996	2021	5.15	WNK1 p-S2005 (z= 3)	WNK1 1996 - 2021	KEKPELSEPS^HLNGPSSDPEAAFLSR	p0988	WNK1 1996 - 2021 + Phospho (ST)	0.890269	1.45083	0.593712	0.630447	1.44934	0.623284	1.12134	0.943406	1.44697	2.34216	1.05668	0.00119051	1.07927	0.474647	0.00111108	0.900686	1.58265	1.38989	1.53036	0.718336	0.77345
WNK1_HUMAN	Serine/threonine-protein kinase WNK1 OS=Homo sapiens GN=WNK1 PE=1 SV=1	KEKPELSEPSHLNGPSSDPEAAFLSR	Phospho (ST)	726.347	55.9102	4	.0000000000000000030000000000.	0.197494	0.197494	0.197494	0.0265784	0.0265784	28.11	28.11	1	1996	2021	5.56	WNK1 p-S2012 (z= 4)	WNK1 1996 - 2021	KEKPELSEPSHLNGPSS^DPEAAFLSR	p0989	WNK1 1996 - 2021 + Phospho (ST)	1.09105	0.989198	0.0987827	1.39757	1.28377	1.21814	1.30342	1.38471	0.970612	1.20063	0.755036	0.518423	1.30802	0.406715	3.31319	1.10471	5.41354e-05	5.40677e-05	1.31367	0.861866	0.480377
YX008_HUMAN	Putative MAGE domain-containing protein ENSP00000382884 OS=Homo sapiens PE=5 SV=1	KEPITR	Phospho (ST)	412.207	24.027	2	.00000300.	0	-1.13327	-1.13327	0.0321483	0.0321483	24.04	24.04	1	127	132	3.68	K22O p-T131 (z= 2)	K22O 127 - 132	KEPIT^R	p0990	CAP1 127 - 132 + Phospho (ST)	2.95633	3.46889	1.47269	1.17917	1.26499	1.31794	0.648502	0.854026	2.13854	0.00586549	0.00585633	0.00594492	0.00564181	1.38282	0.00554829	0.00630904	0.60655	1.93814	1.10294	0.627471	0.00583573
RSRC2_HUMAN	Arginine/serine-rich coiled-coil protein 2 OS=Homo sapiens GN=RSRC2 PE=1 SV=1	KEQSEVSVSPR	Phospho (ST)	663.31	30.0933	2	.0000000003000.	1.08863	1.08863	1.08863	0.00450926	0.00450926	34.73	34.73	1	24	34	14.99	RSRC2 p-S32 (z= 2)	RSRC2 24 - 34	KEQSEVSVS^PR	p0991	RSRC2 p-S33 (z= 2)	0.712397	1.09917	1.4944	1.15396	1.16389	1.06038	0.932297	1.04869	0.718004	0.380389	0.739552	0.271217	0.359066	0.620191	0.367869	1.58674	1.3306	1.10807	3.14425	1.30334	0.405531
TET2_HUMAN	Probable methylcytosine dioxygenase TET2 OS=Homo sapiens GN=TET2 PE=1 SV=3	KESVSSVAQENAVK	Phospho (ST)	778.376	68.4963	2	.0000030000000000.	4.51138	3.34076	4.07829	0.00533984	0.0414133	35.08	28.0633	3	148	161	7.98	TET2 p-S152 (z= 2)	TET2 148 - 161	KESVS^SVAQENAVK	p0992	TET2 148 - 161 + Phospho (ST)	0.190551	0.28148	0.305036	0.0406553	0.44248	0.438171	0.789922	1.12573	0.730002	1.23024	2.03952	1.39501	1.50667	1.5689	4.54336	0.379651	1.03584	0.885986	1.00895	0.625026	0.436827
QN1_HUMAN		KETEFFSSLPLK	Phospho (ST)	502.586	40.8583	3	.00030000000000.	7.81933	5.84557	6.46361	0.0274226	0.0477773	27.48	25.4675	4	378	389	5.81	QN1 p-T380 (z= 3)	QN1 378 - 389	KET^EFFSSLPLK	p0993	QN1 378 - 389 + Phospho (ST)	1.32055	1.54333	1.27967	0.970967	0.895967	0.879753	0.773721	0.802581	1.28295	0.371515	1.24633	2.39282	0.316536	0.964963	0.517867	0.62446	0.618332	0.564926	0.731458	1.17224	1.72906
QN1_HUMAN	Protein QN1 homolog OS=Homo sapiens GN=KIAA1009 PE=1 SV=2	KETEFFSSLPLK	Phospho (ST)	377.192	32.8242	4	.00000000300000.	9.397	7.50964	8.38022	0.0095703	0.0365053	31.38	26.89	4	378	389	1.53	KIAA1009 p-S385 (z= 4)	KIAA1009 378 - 389	KETEFFSS^LPLK	p0994	KIAA1009 378 - 389 + Phospho (ST)	0.151824	2.90966	2.25846	1.68993	1.1712	1.18436	1.37321	1.39455	3.19508	0.242612	0.120367	0.227826	0.330476	1.22757	0.526252	0.300426	1.03427	0.132975	1.02565	0.176573	0.326734
SRRM1_HUMAN	Serine/arginine repetitive matrix protein 1 OS=Homo sapiens GN=SRRM1 PE=1 SV=2	KETESEAEDNLDDLEK	2 Phospho (ST)	1012.89	50.99	2	.000303000000000000.	4.09485	-0.154663	1.81287	1.41918e-09	0.00417959	99.18	50.4095	55	870	885	94.1	SRRM1 p-T872 p-S874 (z= 2)	SRRM1 870 - 885	KET^ES^EAEDNLDDLEK	p0995	SRRM1 p-T873 p-S875 (z= 2)	0.690693	0.723438	0.642182	1.82025	1.27153	1.76828	1.18828	1.11635	1.32419	0.719476	0.594422	0.448816	1.34318	0.628952	1.32304	1.01585	0.860962	0.738895	0.979244	0.977883	0.824076
MEP50_HUMAN	Methylosome protein 50 OS=Homo sapiens GN=WDR77 PE=1 SV=1	KETPPPLVPPAAR	Phospho (ST)	726.886	43.1655	2	.000300000000000.	8.10737	-2.56931	1.386	2.54099e-05	0.0103838	55.75	36.427	56	3	15	52.52	WDR77 p-T5 (z= 2)	WDR77 3 - 15	KET^PPPLVPPAAR	p0997	WDR77 p-T6 (z= 2)	0.89142	0.730313	0.495379	1.06705	1.33546	1.23932	1.39859	1.30951	1.44889	0.673258	0.364646	0.384818	2.3597	1.05391	0.454066	0.3944	0.533576	0.423336	0.526571	1.63421	2.28159
BCLF1_HUMAN	Bcl-2-associated transcription factor 1 OS=Homo sapiens GN=BCLAF1 PE=1 SV=2	KETQSPEQVK	Phospho (ST)	627.295	20.8388	2	.000003000000.	4.23527	-1.92804	1.71133	7.71225e-05	0.0139938	51.92	32.7457	14	492	501	23.9	BCLAF1 p-S496 (z= 2)	BCLAF1 492 - 501	KETQS^PEQVK	p0998	BCLAF1 p-S497 (z= 2)	0.14358	0.140533	0.143146	0.146271	0.144148	0.14389	0.137084	18.1666	0.139228	0.13905	0.138833	0.140933	0.133747	0.138766	0.13153	0.149565	0.144502	0.144322	0.148059	0.147898	0.138344
ZC3HD_HUMAN	Zinc finger CCCH domain-containing protein 13 OS=Homo sapiens GN=ZC3H13 PE=1 SV=1	KEVSPEVVR	Phospho (ST)	561.782	30.6007	2	.00003000000.	2.27899	-0.288886	0.766796	3.69917e-05	0.00425028	55.59	43.916	5	195	203	45	ZC3H13 p-S198 (z= 2)	ZC3H13 195 - 203	KEVS^PEVVR	p0999	ZC3H13 p-S199 (z= 2)	0.950008	1.45368	1.75535	0.231695	1.48077	1.54663	1.50217	1.68027	1.68308	0.439027	0.406988	2.61505	0.5185	0.787716	0.511705	0.442586	0.201066	0.288401	1.20634	1.02068	0.278279
MRP_HUMAN	MARCKS-related protein OS=Homo sapiens GN=MARCKSL1 PE=1 SV=2	KFSFK	Phospho (ST)	368.677	37.4541	2	.0003000.	4.38573	0.469173	1.66137	0.0114553	0.0301531	28.83	25.7	6	91	95	11.22	MARCKSL1 p-S93 (z= 2)	MARCKSL1 91 - 95	KFS^FK	p1000	MARCKSL1 p-S94 (z= 2)	1.66439	1.98683	1.81427	0.29085	0.397979	0.264443	1.0879	1.1149	1.49651	0.00534612	0.0326995	0.0352818	5.24185e-06	0.00131217	0.000623475	0.935588	0.57392	0.533923	1.53916	3.4461	3.77797
COF2_HUMAN	Cofilin-2 OS=Homo sapiens GN=CFL2 PE=1 SV=1	KFTGIK	Phospho (ST)	387.202	35.2891	2	.00030000.	4.24655	-1.34647	1.50183	0.0260332	0.0444952	25.69	23.6807	15	127	132	7.51	CFL2 p-T129 (z= 2)	CFL2 127 - 132	KFT^GIK	p1001	CFL2 127 - 132 + Phospho (ST)	1.21154	0.516279	2.74618	0.368629	0.454691	0.304209	0.478159	0.304002	0.022467	0.00683463	3.00905	3.14966	0.00313737	1.28087	0.0141667	2.80223	1.92394	1.88477	0.39467	0.0626046	0.0619138
MYH9_HUMAN	Myosin-9 OS=Homo sapiens GN=MYH9 PE=1 SV=4	KGAGDGSDEEVDGK	Phospho (ST)	722.288	21.5169	2	.0000000300000000.	4.07885	-0.0249557	1.31294	9.23499e-06	0.00099748	60.6	49.8367	12	1937	1950	55.74	MYH9 p-S1943 (z= 2)	MYH9 1937 - 1950	KGAGDGS^DEEVDGK	p1002	MYH9 p-S1944 (z= 2)	0.133709	0.71138	0.000716549	0.144856	0.409666	6.65691	4.8889	0.000693057	0.000696935	0.000696045	0.000694958	0.000705471	0.000669501	0.000694625	0.000658404	0.00074868	0.00072334	7.60438	0.1366	0.305212	0.000692513
GON4L_HUMAN	GON-4-like protein OS=Homo sapiens GN=GON4L PE=1 SV=1	KGEMPVSAGLAVGSTLPSPR	Oxidation (M); 2 Phospho (ST)	533.252	50.3478	4	.0000200300000030000000.	6.42093	6.42093	6.42093	0.0449486	0.0449486	25.7	25.7	1	1941	1960	1.89	GON4L p-S1947 p-S1954 (z= 4) + Oxi	GON4L 1941 - 1960	KGEMPVS^AGLAVGS^TLPSPR	p1003	GON4L 1941 - 1960 + Oxidation (M); 2 Phospho (ST)	1.23098	0.768671	0.765105	0.0357157	0.711828	1.29461	0.858458	1.01342	1.58754	2.8936	0.085383	1.00201	2.15743	1.23029	0.425052	1.08355	0.740912	0.591318	0.285327	0.10898	2.12982
CUL4A_HUMAN	Cullin-4A OS=Homo sapiens GN=CUL4A PE=1 SV=3	KGSFSALVGR	Phospho (ST)	551.277	46.2224	2	.000300000000.	5.88709	0.0717831	2.35954	4.8576e-06	0.00750833	64.07	43.1689	9	8	17	31.96	CUL4A p-S10 (z= 2)	CUL4A 8 - 17	KGS^FSALVGR	p1004	CUL4A p-S11 (z= 2)	3.4092	1.63008	2.34252	0.0866563	0.163824	0.543896	0.312194	0.3295	0.421823	3.33651	0.984578	1.25938	0.347686	0.1092	1.25104	0.642273	0.398927	0.433005	1.54668	1.08308	0.367939
SNTB1_HUMAN	Beta-1-syntrophin OS=Homo sapiens GN=SNTB1 PE=1 SV=3	KGSPVSEIGWETPPPESPR	Phospho (ST)	1065.5	59.4935	2	.000000000000300000000.	1.7924	1.7924	1.7924	0.002279	0.002279	38.89	38.89	1	203	221	4.7	SNTB1 p-T214 (z= 2)	SNTB1 203 - 221	KGSPVSEIGWET^PPPESPR	p1005	SNTB1 203 - 221 + Phospho (ST)	3.85351	1.34831	0.519704	0.728788	0.33621	0.209054	0.457163	0.300318	0.343253	4.01551	1.93569	0.489528	1.93531	0.841329	1.19807	0.18835	0.377378	1.26294	0.215714	0.114455	0.329405
DOCK2_HUMAN	Dedicator of cytokinesis protein 2 OS=Homo sapiens GN=DOCK2 PE=1 SV=2	KHEFMSDTNLSEHAAIPLK	Phospho (ST)	1124.53	57.3008	2	.000000300000000000000.	1.32352	1.32352	1.32352	0.00238057	0.00238057	39.1	39.1	1	1726	1744	3.39	DOCK2 p-S1731 (z= 2)	DOCK2 1726 - 1744	KHEFMS^DTNLSEHAAIPLK	p1007	DOCK2 1726 - 1744 + Phospho (ST)	2.17335	1.14172	0.968203	0.00227802	0.712912	0.833429	0.815723	0.00215626	0.782231	0.00216555	2.03098	1.50236	3.19571	4.05348	0.00204844	0.00232931	1.02698	0.97975	0.00230586	0.767732	0.00215456
DOCK2_HUMAN	Dedicator of cytokinesis protein 2 OS=Homo sapiens GN=DOCK2 PE=1 SV=2	KHEFMSDTNLSEHAAIPLK	Phospho (ST)	750.022	57.0938	3	.000000003000000000000.	1.85043	0.221625	0.924771	0.000451524	0.0223494	46.32	34.2117	6	1726	1744	16.61	DOCK2 p-T1733 (z= 3)	DOCK2 1726 - 1744	KHEFMSDT^NLSEHAAIPLK	p1008	DOCK2 p-T1734 (z= 3)	1.3474	0.528409	0.370031	0.141651	0.131207	0.107291	0.711369	0.687316	0.309493	1.20641	1.18703	0.701186	2.92936	1.85197	5.34029	0.351894	0.0839259	0.0914085	1.40314	0.808479	0.710734
CX050_HUMAN		KIDPALVWGLTGDQGTPK	Phospho (ST)	494.754	58.5389	4	.00000000000300000000.	2.54078	2.54078	2.54078	0.0376822	0.0376822	25.12	25.12	1	47	64	10.07	CX050 p-T57 (z= 4)	CX050 47 - 64	KIDPALVWGLT^GDQGTPK	p1010	CX050 p-T58 (z= 4)	1.0145	1.36631	0.568511	0.180962	0.957182	0.292422	1.05352	2.15864	1.7653	0.144479	0.0950376	1.04778	3.31458	1.49883	4.59626	0.171542	0.155675	0.133957	0.0981079	0.122074	0.264322
[truncated: 1,342 more rows]

## Sheet: correlation to PI-103
id	phosphopeptide	P31/Fuj-1	P31/Fuj-2	P31/Fuj-3	HEL-1	HEL-2	HEL-3	CMK-1	CMK-2	CMK-3	AML-1	AML-2	AML-3	KG-1	KG-2	KG-3	MV-4-1	MV-4-2	MV-4-3	Kas-1	Kas-2	Kas-3	R	p	q		viability (% control)
p0418	NBEAL1 p-T225 (z= 2)	0.603201	1.60102	0.0980058	1.48598	1.02367	1.1881	-0.260954	-0.130618	-0.195349	-2.54787	-0.338607	-0.193328	-0.0885971	-1.11268	-2.41501	-0.869157	-0.968477	-1.23281	-2.81428	-3.33002	-1.02723	0.783363	2.67229e-05	0.0543761	P31/Fuj-1	65.114		color key (Log2 fold orver mean)
[truncated: 2,134 more rows]

## Sheet: correlation to MEK-i
id	phosphopeptide	HEL-1	HEL-2	HEL-3	Kas-1	Kas-2	Kas-3	P31/Fuj-1	P31/Fuj-2	P31/Fuj-3	KG-1	KG-2	KG-3	MV-4-1	MV-4-2	MV-4-3	CMK-1	CMK-2	CMK-3	AML-1	AML-2	AML-3	R	p	q		viability (% control)
[truncated: 2,135 more rows]

[truncated: 2 more sheets: correlation to JAK-i, key]
