# Supplementary material for: Phosphoproteomics data classify hematological cancer cell lines according to tumor type and sensitivity to kinase inhibitors
Source: Genome Biol. 2013 Apr 29;14(4):R37. doi: 10.1186/gb-2013-14-4-r37 (PMC4054101; doi:10.1186/gb-2013-14-4-r37)
Supplement: Additional file 8 — Dataset 3 - Final descriptive models of drug responses as resulting from the lasso regression analysis. Listed are predictive phosphopeptides together with their average coefficients and inclusion frequency. [file gb-2013-14-4-r37-S8.XLSX]

## Sheet: Regressors
	PI-103				JAKi				MEKi
	AC	F (%)	Regressor		AC	F (%)	Regressor		AC	F (%)	Regressor
	-0.967564	80	p0788	TMPO p-S306 (z= 2)	-2.96731	82.1429	p2412	ANLN 320 - 326 + Phospho (ST)	-1.17941	62.1429	p2412	ANLN 320 - 326 + Phospho (ST)
	-0.572584	80	p2256	PML 504 - 515 + Phospho (ST)	-0.942342	65	p1455	S100A9 p-T113 (z= 2)	-0.724185	60.7143	p1455	S100A9 p-T113 (z= 2)
	-0.370092	65.7143	p0794	IMPDH1 137 - 161 + Oxidation (M); Phospho (ST)	-0.537112	61.4286	p0310	ECH1 104 - 112 + Phospho (ST)	-0.508289	42.1429	p0310	ECH1 104 - 112 + Phospho (ST)
	-0.241777	80	p2079	SEPT9 p-S30 (z= 2)	-0.450118	60.7143	p1889	ZC3H11A 756 - 775 + Phospho (ST)	-0.400802	14.2857	p1541	SAMHD1 p-T592 (z= 2)
	-0.164615	70	p1804	TBC1D10B p-S412 (z= 3)	-0.429379	18.5714	p1456	S100A9 p-T113 (z= 3)	-0.221052	44.2857	p2268	APC 1200 - 1207 + 2 Phospho (ST)
	-0.0493776	15.7143	p2701	FOSL2 p-Y2 p-Y5 p-S12 p-S13 (z= 5)	-0.232379	31.4286	p1234	ARHGAP15 p-S243 (z= 2)	-0.20065	25	p2536	CCT7 257 - 280 + Phospho (Y)
	-0.0294182	22.8571	p0236	UNCX 329 - 344 + Phospho (ST)	-0.201875	61.4286	p2268	APC 1200 - 1207 + 2 Phospho (ST)	-0.191027	25	p2565	CD79B 142 - 152 + Phospho (ST)
	-0.0268167	54.2857	p2654	KIAA1409 p-Y41 p-S43 (z= 2)	-0.178292	22.8571	p0236	UNCX 329 - 344 + Phospho (ST)	-0.190142	12.1429	p2112	RCSD1 211 - 229 + Phospho (ST)
	-0.0128456	41.4286	p0617	ZNF687 p-T900 (z= 2)	-0.130811	77.1429	p0464	KTN1 p-S75 (z= 2)	-0.175364	30	p1889	ZC3H11A 756 - 775 + Phospho (ST)
	-0.00895266	20	p0156	ZNF673 2 - 11 + Phospho (ST)	-0.054177	11.4286	p1848	GLRA2 p-S422 (z= 2)	-0.14703	9.28571	p1456	S100A9 p-T113 (z= 3)
	-0.00640763	24.2857	p2700	SNAP29 160 - 169 + Phospho (Y)	-0.0451941	5.71429	p2507	SSR1 p-S268 (z= 3)	-0.144858	24.2857	p1519	PSAP p-S9 (z= 4)
	-0.00147955	5.71429	p1684	SERPINA5 2 - 21 + Phospho (ST)	-0.0395333	26.4286	p1572	WIZ 1001 - 1019 + Phospho (ST)	-0.12724	18.5714	p0156	ZNF673 2 - 11 + Phospho (ST)
	-0.00116241	5.71429	p1170	C6orf27 p-S288 (z= 3)	-0.0379533	7.85714	p0763	DOCK3 814 - 833 + 3 Phospho (ST)	-0.104152	14.2857	p1779	WASF2 p-T17 (z= 2)
	-0.000995544	5.71429	p1943	GATAD2A p-S100 p-S107 (z= 3)	-0.0378951	12.1429	p0271	MMP28 p-T82 (z= 2) + Oxi	-0.0337463	35	p0464	KTN1 p-S75 (z= 2)
	-0.000856608	11.4286	p2106	ORF2 424 - 449 + Phospho (ST)	-0.0284207	3.57143	p0914	UTP20 645 - 651 + Phospho (ST)	-0.0255316	7.14286	p1015	CHSY1 533 - 543 + Phospho (ST)
	0.00045635	2.85714	p1848	GLRA2 p-S422 (z= 2)	-0.00485386	1.42857	p2550	AKAP2 773 - 802 + Phospho (ST)	-0.0219294	7.14286	p2106	ORF2 424 - 449 + Phospho (ST)
	0.000557835	2.85714	p0669	YTHDC1 p-S308 (z= 2)	-0.00265535	0.714286	p1779	WASF2 p-T17 (z= 2)	-0.0198026	8.57143	p0763	DOCK3 814 - 833 + 3 Phospho (ST)
	0.000941871	11.4286	p0271	MMP28 p-T82 (z= 2) + Oxi	-0.00232494	3.57143	p2103	SIX3 26 - 71 + 3 Phospho (ST)	-0.0169529	28.5714	p0271	MMP28 p-T82 (z= 2) + Oxi
	0.00134279	14.2857	p2202	OGFR p-S378 (z= 2)	-0.000378748	1.42857	p2700	SNAP29 160 - 169 + Phospho (Y)	-0.0108475	12.8571	p2403	TBC1D4 p-T356 (z= 2)
	0.0047245	11.4286	p1813	PRKAR2B p-S114 (z= 2)	0.0115876	13.5714	p0998	BCLAF1 p-S496 (z= 2)	-0.00778835	13.5714	p2654	KIAA1409 p-Y41 p-S43 (z= 2)
	0.00598537	10	p1593	NUCKS1 53 - 67 + Phospho (ST)	0.0198795	10.7143	p2106	ORF2 424 - 449 + Phospho (ST)	-0.00313613	3.57143	p1154	TOP2B p-S1522 p-S1524 (z= 2)
	0.00811716	28.5714	p0539	TJP3 351 - 366 + Phospho (ST)	0.0627508	26.4286	p2079	SEPT9 p-S30 (z= 2)	-0.00108961	12.1429	p2333	CASC1 p-S472 (z= 4)
	0.00832666	11.4286	p1727	TAGAP 331 - 364 + Oxidation (M); 3 Phospho (ST)	0.176628	26.4286	p2256	PML 504 - 515 + Phospho (ST)	0.0001	0.714286	p1477	SST 1 - 30 + Oxidation (M); Phospho (ST)
	0.0114058	25.7143	p0963	HIST1H1C p-S36 (z= 3)	0.27512	27.1429	p0788	TMPO p-S306 (z= 2)	0.000474909	8.57143	p0617	ZNF687 p-T900 (z= 2)
	0.0198675	10	p1779	WASF2 p-T17 (z= 2)	0.307909	14.2857	p1804	TBC1D10B p-S412 (z= 3)	0.00148631	4.28571	p1170	C6orf27 p-S288 (z= 3)
	0.0430198	34.2857	p0581	BCL6 p-S404 (z= 3)	0.53407	65.7143	p2654	KIAA1409 p-Y41 p-S43 (z= 2)	0.00186439	3.57143	p0998	BCLAF1 p-S496 (z= 2)
	0.0793533	81.4286	p0464	KTN1 p-S75 (z= 2)	0.662874	52.8571	p2202	OGFR p-S378 (z= 2)	0.00295117	22.8571	p1848	GLRA2 p-S422 (z= 2)
	0.0998287	21.4286	p1456	S100A9 p-T113 (z= 3)	0.949765	12.8571	p0794	IMPDH1 137 - 161 + Oxidation (M); Phospho (ST)	0.00319724	12.1429	p2079	SEPT9 p-S30 (z= 2)
	0.235297	75.7143	p2268	APC 1200 - 1207 + 2 Phospho (ST)	1.34664	63.5714	p1727	TAGAP 331 - 364 + Oxidation (M); 3 Phospho (ST)	0.00766575	12.8571	p0498	SCNN1G 290 - 328 + 4 Phospho (ST); Phospho (Y)
	0.282853	67.1429	p1889	ZC3H11A 756 - 775 + Phospho (ST)	1.45986	65.7143	p1513	GRM5 p-S8 (z= 4) + Oxi	0.00806809	11.4286	p2256	PML 504 - 515 + Phospho (ST)
	0.327903	82.8571	p1455	S100A9 p-T113 (z= 2)	1.74509	53.5714	p2479	PRKAR2A p-S78 p-S80 (z= 2)	0.0200193	4.28571	p1593	NUCKS1 53 - 67 + Phospho (ST)
	0.400117	77.1429	p0310	ECH1 104 - 112 + Phospho (ST)	2.33507	54.2857	p2701	FOSL2 p-Y2 p-Y5 p-S12 p-S13 (z= 5)	0.0207018	13.5714	p2700	SNAP29 160 - 169 + Phospho (Y)
	1.11445	82.8571	p2412	ANLN 320 - 326 + Phospho (ST)					0.0243635	36.4286	p0788	TMPO p-S306 (z= 2)
									0.170262	13.5714	p0236	UNCX 329 - 344 + Phospho (ST)
									0.422753	54.2857	p0924	VIM p-S419 (z= 2)
									0.480019	55	p2202	OGFR p-S378 (z= 2)
									0.547547	55	p1572	WIZ 1001 - 1019 + Phospho (ST)
									0.575961	71.4286	p1513	GRM5 p-S8 (z= 4) + Oxi
									0.74201	71.4286	p1727	TAGAP 331 - 364 + Oxidation (M); 3 Phospho (ST)
									1.55969	55.7143	p0224	RBM15B 99 - 111 + Phospho (ST)
